# Supplementary material for: Acquired resistance to combined BET and CDK4/6 inhibition in triple-negative breast cancer
Source: Nat Commun. 2020 May 11;11:2350. doi: 10.1038/s41467-020-16170-3 (PMC7214447; doi:10.1038/s41467-020-16170-3)
Supplement: Supplementary file 3 — Supplementary Data 1 [file 41467_2020_16170_MOESM3_ESM.xlsx]

## Sheet: SNP-Indel
				Table S1: Related to Figure 4
tumor_sample_name	analysis_tool_name	chromosome	position	reference_allele	alternate_allele	Canonical_Variant_Classification	Canonical_Hugo_Symbol	Canonical_Annotation_Transcript	Canonical_Protein_Change	Canonical_cDNA_Change	BestEffect_Variant_Classification	BestEffect_Hugo_Symbol	description	BestEffect_Annotation_Transcript	BestEffect_Protein_Change	BestEffect_cDNA_Change	Category	allele_fraction	Coverage	Compared to pre-treatment	Seen in DMSO	dbSNP_RS	cosmic_id	cosmic_count	Euro_Am_Pop_Freq_Pct	Afro_Am_Pop_Freq_Pct	gnomad_af	gnomad_an	gnomad_top_pop_af	gnomad_top_pop
DMSO-1	MuTect	21	28214307	G	T	Missense	ADAMTS1	ENST00000284984.3	p.D360E	c.1080C>A	Missense	ADAMTS1	ADAM metallopeptidase with thrombospondin type 1 motif 1 [Source:HGNC Symbol;Acc:HGNC:217]	ENST00000284984.3	p.D360E	c.1080C>A	NOVEL	0.142857	63	Gained	NA	NA		NA	NA	NA	NA	NA	NA	NA
DMSO-1	GATK	2	202352351	AT	A	Frameshift	ALS2CR11	ENST00000286195.3	p.I619Lfs*19	c.1855delA	Frameshift	ALS2CR11		ENST00000439140.1	p.I1816Lfs*?	c.5446delA	COSMIC	0.0753	93	Gained	NA	NA	COSM1404493	11	NA	NA	5.03512e-05	238326	0.000213083	Ashkenazi Jewish
DMSO-1	MuTect	2	241621798	A	C	intergenic_variant					Missense	AQP12B	aquaporin 12B [Source:HGNC Symbol;Acc:HGNC:6096]	ENST00000407834.3	p.S153A	c.457T>G	NOVEL	0.529412	17	Gained	NA	NA		NA	NA	NA	0.000244308	151448	0.000562918	Europoean (Non-Finnish)
DMSO-1	GATK	X	135819626	CA	C	intron	ARHGEF6	ENST00000250617.6		c.662-5296delT	Splice_Region	ARHGEF6	Rac/Cdc42 guanine nucleotide exchange factor 6 [Source:HGNC Symbol;Acc:HGNC:685]	ENST00000535227.1		c.200-4delT	NOVEL	0.1786	28	Gained	NA	NA		NA	NA	NA	0	17	0	African
DMSO-1	MuTect	1	116941354	G	T	Missense	ATP1A1	ENST00000295598.5	p.A746S	c.2236G>T	Missense	ATP1A1	ATPase Na+/K+ transporting subunit alpha 1 [Source:HGNC Symbol;Acc:HGNC:799]	ENST00000537345.1	p.A746S	c.2236G>T	NOVEL	0.050847	118	Gained	NA	NA		NA	NA	NA	NA	NA	NA	NA
DMSO-1	MuTect	19	14015729	G	T	Splice_Region	C19orf57	ENST00000454313.1		c.-21-3C>A	Splice_Region	C19orf57	chromosome 19 open reading frame 57 [Source:HGNC Symbol;Acc:HGNC:28153]	ENST00000346736.2		c.-21-3C>A	NOVEL	0.066667	105	Gained	NA	NA		NA	NA	NA	NA	NA	NA	NA
DMSO-1	MuTect	13	103386694	C	A	Missense	CCDC168	ENST00000322527.2	p.R822S	c.2466G>T	Missense	CCDC168	coiled-coil domain containing 168 [Source:HGNC Symbol;Acc:HGNC:26851]	ENST00000322527.2	p.R822S	c.2466G>T	NOVEL	0.075949	79	Gained	NA	NA		NA	NA	NA	6.7511e-05	148124	0.000124026	Europoean (Non-Finnish)
DMSO-1	MuTect	3	140282821	C	T	Missense	CLSTN2	ENST00000458420.3	p.T834I	c.2501C>T	Missense	CLSTN2	calsyntenin 2 [Source:HGNC Symbol;Acc:HGNC:17448]	ENST00000458420.3	p.T834I	c.2501C>T	NOVEL	0.048077	104	Gained	NA	NA		NA	NA	NA	NA	NA	NA	NA
DMSO-1	MuTect	17	2601622	G	A	Missense	CLUH	ENST00000538975.1	p.T472M	c.1415C>T	Missense	CLUH	clustered mitochondria homolog [Source:HGNC Symbol;Acc:HGNC:29094]	ENST00000570628.2	p.T472M	c.1415C>T	NOVEL	0.045455	154	Gained	NA	NA		NA	NA	NA	4.09025e-06	244484	9.03832e-06	Europoean (Non-Finnish)
DMSO-1	GATK	X	21627677	AGAG	A	Inframe_Del	CNKSR2	ENST00000379510.3	p.E879del	c.2635_2637delGAG	Inframe_Del	CNKSR2	connector enhancer of kinase suppressor of Ras 2 [Source:HGNC Symbol;Acc:HGNC:19701]	ENST00000379510.3	p.E879del	c.2635_2637delGAG	COSMIC	0.0571	70	Gained	NA	NA	COSM5082983	9	0.00123762	0.000807103	0.00198051	135319	0.00715166	European (Finnish)
DMSO-1	MuTect	8	113529298	C	A	Missense	CSMD3	ENST00000297405.5	p.R1574L	c.4721G>T	Missense	CSMD3	CUB and Sushi multiple domains 3 [Source:HGNC Symbol;Acc:HGNC:19291]	ENST00000297405.5	p.R1574L	c.4721G>T	NOVEL	0.111111	36	Gained	NA	NA		NA	NA	NA	NA	NA	NA	NA
DMSO-1	MuTect	X	149101934	A	C	Missense	CXorf40B	ENST00000370404.1	p.C53W	c.159T>G	Missense	CXorf40B	chromosome X open reading frame 40B [Source:HGNC Symbol;Acc:HGNC:17402]	ENST00000370406.3	p.C53W	c.159T>G	COSMIC	0.054726	201	Gained	NA	NA	COSM4600244	3	NA	NA	0.0027391	174510	0.0203721	African
DMSO-1	MuTect	19	48976587	T	C	intergenic_variant					Missense	CYTH2	cytohesin 2 [Source:HGNC Symbol;Acc:HGNC:9502]	ENST00000452733.2	p.F129S	c.386T>C	NOVEL	0.116279	43	Gained	NA	NA		NA	NA	NA	4.06072e-06	246262	2.97779e-05	Latino
DMSO-1	MuTect	12	31244725	C	G	Missense	DDX11	ENST00000407793.2	p.Q388E	c.1162C>G	Missense	DDX11	DEAD/H-box helicase 11 [Source:HGNC Symbol;Acc:HGNC:2736]	ENST00000407793.2	p.Q388E	c.1162C>G	NOVEL	0.071429	70	Gained	NA	NA		NA	NA	NA	0	245658	0	African
DMSO-1	GATK	11	125778085	TG	T	Splice_Region	DDX25	ENST00000263576.6		c.312-5delG	Splice_Region	DDX25	DEAD-box helicase 25 [Source:HGNC Symbol;Acc:HGNC:18698]	ENST00000263576.6		c.312-5delG	NOVEL	0.0976	41	Gained	NA	NA		NA	NA	NA	NA	NA	NA	NA
DMSO-1	GATK	7	86795880	TTGA	T	Inframe_Del	DMTF1	ENST00000394703.5	p.D66del	c.192_194delTGA	Inframe_Del	DMTF1	cyclin D binding myb like transcription factor 1 [Source:HGNC Symbol;Acc:HGNC:14603]	ENST00000394703.5	p.D66del	c.192_194delTGA	COSMIC	0.925	80	Gained	NA	rs148453627	COSM4600370	6	NA	NA	0.0284369	245878	0.0685288	European (Finnish)
DMSO-1	GATK	15	51868380	TA	T	Splice_Region	DMXL2	ENST00000251076.5		c.88-3delT	Splice_Region	DMXL2	Dmx like 2 [Source:HGNC Symbol;Acc:HGNC:2938]	ENST00000543779.2		c.88-3delT	COSMIC	0.1212	66	Gained	NA	NA	COSM5828247	2	NA	NA	NA	NA	NA	NA
DMSO-1	GATK	7	35218768	CT	C	intergenic_variant					Splice_Acceptor	DPY19L2P1	DPY19L2 pseudogene 1 [Source:HGNC Symbol;Acc:HGNC:22305]	ENST00000545701.1		n.717-2delA	DBSNP	0.7	10	Gained	NA	rs143718247		NA	NA	NA	NA	NA	NA	NA
DMSO-1	MuTect	11	117309645	G	C	intergenic_variant					Missense	DSCAML1	DS cell adhesion molecule like 1 [Source:HGNC Symbol;Acc:HGNC:14656]	ENST00000321322.6	p.T1460S	c.4379C>G	NOVEL	0.059406	101	Gained	NA	NA		NA	NA	NA	NA	NA	NA	NA
DMSO-1	MuTect	6	56434666	C	A	intergenic_variant					Missense	DST	dystonin [Source:HGNC Symbol;Acc:HGNC:1090]	ENST00000244364.6	p.L1999F	c.5997G>T	NOVEL	0.217391	46	Gained	NA	NA		NA	NA	NA	NA	NA	NA	NA
DMSO-1	GATK	12	15834239	GTAA	G	Splice_Region	EPS8	ENST00000543523.1		c.60-6_60-4delTTA	Splice_Region	EPS8	epidermal growth factor receptor pathway substrate 8 [Source:HGNC Symbol;Acc:HGNC:3420]	ENST00000281172.5		c.60-6_60-4delTTA	COSMIC	0.1538	26	Gained	NA	rs372474846	COSM5946576	2	0.0524119	0.0556701	0.0105877	153386	0.0212097	South Asian
DMSO-1	MuTect	19	42753630	G	A	Missense	ERF	ENST00000222329.4	p.P212S	c.634C>T	Missense	ERF	ETS2 repressor factor [Source:HGNC Symbol;Acc:HGNC:3444]	ENST00000222329.4	p.P212S	c.634C>T	NOVEL	0.089286	56	Gained	NA	NA		NA	NA	NA	NA	NA	NA	NA
DMSO-1	MuTect	X	34148841	A	G	Missense	FAM47A	ENST00000346193.3	p.S519P	c.1555T>C	Missense	FAM47A	family with sequence similarity 47 member A [Source:HGNC Symbol;Acc:HGNC:29962]	ENST00000346193.3	p.S519P	c.1555T>C	COSMIC	0.084337	83	Gained	NA	NA	COSM5626008	1	NA	NA	NA	NA	NA	NA
DMSO-1	GATK	8	38272100	C	CT	Frameshift	FGFR1	ENST00000397103.1	p.I587Dfs*7	c.1757_1758insA	Frameshift	FGFR1	fibroblast growth factor receptor 1 [Source:HGNC Symbol;Acc:HGNC:3688]	ENST00000425967.3	p.I707Dfs*7	c.2117_2118insA	NOVEL	0.0588	68	Gained	NA	NA		NA	NA	NA	2.52747e-05	237392	0.000188159	Latino
DMSO-1	GATK	5	160973808	T	TA	Splice_Region	GABRB2	ENST00000274547.2		c.-152-8dupT	Splice_Region	GABRB2	gamma-aminobutyric acid type A receptor beta2 subunit [Source:HGNC Symbol;Acc:HGNC:4082]	ENST00000274547.2		c.-152-8dupT	NOVEL	0.1667	36	Gained	NA	NA		NA	NA	NA	NA	NA	NA	NA
DMSO-1	MuTect	5	37815787	C	T	Missense	GDNF	ENST00000326524.2	p.R201K	c.602G>A	Missense	GDNF	glial cell derived neurotrophic factor [Source:HGNC Symbol;Acc:HGNC:4232]	ENST00000427982.1	p.R218K	c.653G>A	NOVEL	0.041451	193	Gained	NA	NA		NA	NA	NA	NA	NA	NA	NA
DMSO-1	GATK	2	165365365	TA	T	Splice_Region	GRB14	ENST00000263915.3		c.817-4delT	Splice_Region	GRB14	growth factor receptor bound protein 14 [Source:HGNC Symbol;Acc:HGNC:4565]	ENST00000263915.3		c.817-4delT	COSMIC	0.0615	65	Gained	NA	NA	COSM253002	2	0.0110276	0.0178404	0.0113416	136312	0.0248082	Ashkenazi Jewish
DMSO-1	GATK	X	80377175	GA	G	Splice_Region	HMGN5	ENST00000358130.2		c.-123-5delT	Splice_Region	HMGN5	high mobility group nucleosome binding domain 5 [Source:HGNC Symbol;Acc:HGNC:8013]	ENST00000358130.2		c.-123-5delT	NOVEL	0.0964	83	Gained	NA	NA		NA	NA	NA	NA	NA	NA	NA
DMSO-1	MuTect	2	129075939	T	A	Nonsense	HS6ST1	ENST00000259241.6	p.K67*	c.199A>T	Nonsense	HS6ST1	heparan sulfate 6-O-sulfotransferase 1 [Source:HGNC Symbol;Acc:HGNC:5201]	ENST00000259241.6	p.K67*	c.199A>T	COSMIC	0.12	25	Gained	NA	rs202247387	COSM1129578	9	NA	NA	0.00631757	233476	0.00895138	Europoean (Non-Finnish)
DMSO-1	MuTect	16	71012855	T	C	Missense	HYDIN	ENST00000393567.2	p.I1534V	c.4600A>G	Missense	HYDIN	HYDIN, axonemal central pair apparatus protein [Source:HGNC Symbol;Acc:HGNC:19368]	ENST00000393567.2	p.I1534V	c.4600A>G	COSMIC	0.063291	79	Gained	NA	rs1774303	COSM5095052	3	NA	NA	0.000140749	241564	0.000725338	European (Finnish)
DMSO-1	MuTect	2	102984351	C	G	Missense	IL18R1	ENST00000410040.1	p.S42W	c.125C>G	Missense	IL18R1	interleukin 18 receptor 1 [Source:HGNC Symbol;Acc:HGNC:5988]	ENST00000409599.1	p.S42W	c.125C>G	NOVEL	0.04386	114	Gained	NA	NA		NA	NA	NA	NA	NA	NA	NA
DMSO-1	MuTect	22	23735655	T	A	intergenic_variant					Splice_Donor	KB-1269D1.8		ENST00000512987.1		n.510+2T>A	DBSNP	0.5	8	Gained	NA	rs141855283		NA	NA	NA	NA	NA	NA	NA
DMSO-1	GATK	X	117035914	TA	T	Splice_Region	KLHL13	ENST00000262820.3		c.1367-6delT	Splice_Region	KLHL13	kelch like family member 13 [Source:HGNC Symbol;Acc:HGNC:22931]	ENST00000539496.1		c.1376-6delT	COSMIC	0.0659	91	Gained	NA	NA	COSM5943737	2	0.0185099	0.0131685	0.036776	75756	0.0806293	Ashkenazi Jewish
DMSO-1	GATK	17	39305775	T	TGGCAGCAGCTGGGGC	Inframe_Ins	KRTAP4-5	ENST00000343246.4	p.C81_Q82insRPSCC	c.244_245insGCCCCAGCTGCTGCC	Inframe_Ins	KRTAP4-5	keratin associated protein 4-5 [Source:HGNC Symbol;Acc:HGNC:18899]	ENST00000343246.4	p.C81_Q82insRPSCC	c.244_245insGCCCCAGCTGCTGCC	DBSNP	0.4	15	Gained	NA	rs535144703		NA	NA	NA	NA	NA	NA	NA
DMSO-1	MuTect	5	126755768	C	T	Missense	MEGF10	ENST00000274473.6	p.P487S	c.1459C>T	Missense	MEGF10	multiple EGF like domains 10 [Source:HGNC Symbol;Acc:HGNC:29634]	ENST00000274473.6	p.P487S	c.1459C>T	NOVEL	0.119048	42	Gained	NA	NA		NA	NA	NA	NA	NA	NA	NA
DMSO-1	MuTect	1	19983355	G	T	Splice_Region	NBL1	ENST00000375136.3		c.283-4G>T	Splice_Region	MINOS1-NBL1	MINOS1-NBL1 readthrough [Source:HGNC Symbol;Acc:HGNC:48338]	ENST00000602662.1		c.283-4G>T	NOVEL	0.117647	51	Gained	NA	NA		NA	NA	NA	NA	NA	NA	NA
DMSO-1	MuTect	12	57111746	A	G	Missense	NACA	ENST00000454682.1	p.S1190P	c.3568T>C	Missense	NACA	nascent polypeptide-associated complex alpha subunit [Source:HGNC Symbol;Acc:HGNC:7629]	ENST00000454682.1	p.S1190P	c.3568T>C	DBSNP	0.25	16	Gained	NA	rs2958150		NA	NA	NA	NA	NA	NA	NA
DMSO-1	MuTect	1	16785468	A	G	3_prime_UTR	NECAP2	ENST00000406746.1		c.*83A>G	Missense	NECAP2	NECAP endocytosis associated 2 [Source:HGNC Symbol;Acc:HGNC:25528]	ENST00000443980.2	p.S267G	c.799A>G	NOVEL	0.046512	86	Gained	NA	NA		NA	NA	NA	NA	NA	NA	NA
DMSO-1	MuTect	3	24009346	C	T	Missense	NR1D2	ENST00000312521.4	p.R459C	c.1375C>T	Missense	NR1D2	nuclear receptor subfamily 1 group D member 2 [Source:HGNC Symbol;Acc:HGNC:7963]	ENST00000312521.4	p.R459C	c.1375C>T	NOVEL	0.209302	43	Gained	NA	NA		NA	NA	NA	3.658e-05	246036	0.000173933	East Asian
DMSO-1	MuTect	1	156837913	C	G	Missense	NTRK1	ENST00000524377.1	p.P149R	c.446C>G	Missense	NTRK1	neurotrophic receptor tyrosine kinase 1 [Source:HGNC Symbol;Acc:HGNC:8031]	ENST00000524377.1	p.P149R	c.446C>G	NOVEL	0.15	120	Gained	NA	NA		NA	NA	NA	4.06544e-06	245976	2.97779e-05	Latino
DMSO-1	MuTect	10	50944490	G	T	Missense	OGDHL	ENST00000374103.4	p.F889L	c.2667C>A	Missense	OGDHL	oxoglutarate dehydrogenase like [Source:HGNC Symbol;Acc:HGNC:25590]	ENST00000374103.4	p.F889L	c.2667C>A	NOVEL	0.093333	75	Gained	NA	NA		NA	NA	NA	NA	NA	NA	NA
DMSO-1	MuTect	13	53608579	C	T	Missense	OLFM4	ENST00000219022.2	p.R101C	c.301C>T	Missense	OLFM4	olfactomedin 4 [Source:HGNC Symbol;Acc:HGNC:17190]	ENST00000219022.2	p.R101C	c.301C>T	DBSNP	0.090909	33	Gained	NA	rs150041092		NA	0.000581395	0	0.000329188	246060	0.000680699	Europoean (Non-Finnish)
DMSO-1	MuTect	1	248343858	G	A	Missense	OR2M2	ENST00000359682.2	p.D191N	c.571G>A	Missense	OR2M2	olfactory receptor family 2 subfamily M member 2 [Source:HGNC Symbol;Acc:HGNC:8268]	ENST00000359682.2	p.D191N	c.571G>A	DBSNP	0.509434	53	Gained	NA	rs373123723		NA	0.000116279	0	8.13273e-06	245920	1.79559e-05	Europoean (Non-Finnish)
DMSO-1	MuTect	11	3115545	C	G	Missense	OSBPL5	ENST00000263650.7	p.M547I	c.1641G>C	Initiator_Codon	OSBPL5	oxysterol binding protein like 5 [Source:HGNC Symbol;Acc:HGNC:16392]	ENST00000478260.1	p.M1?	c.3G>C	NOVEL	0.25	56	Gained	NA	NA		NA	NA	NA	NA	NA	NA	NA
DMSO-1	MuTect	5	140746175	A	G	intron	PCDHGA3	ENST00000253812.6	p.T760A	c.2424+20151A>G	Missense	PCDHGA5	protocadherin gamma subfamily A, 5 [Source:HGNC Symbol;Acc:HGNC:8703]	ENST00000518069.1	p.T760A	c.2278A>G	NOVEL	0.061224	98	Gained	NA	NA		NA	NA	NA	NA	NA	NA	NA
DMSO-1	MuTect	5	140746176	C	A	intron	PCDHGB2	ENST00000522605.1	p.T760N	c.2421+4053C>A	Missense	PCDHGA5	protocadherin gamma subfamily A, 5 [Source:HGNC Symbol;Acc:HGNC:8703]	ENST00000518069.1	p.T760N	c.2279C>A	NOVEL	0.060606	99	Gained	NA	NA		NA	NA	NA	NA	NA	NA	NA
DMSO-1	MuTect	X	106459926	C	T	Missense	PIH1D3	ENST00000336387.4	p.A60V	c.179C>T	Missense	PIH1D3	PIH1 domain containing 3 [Source:HGNC Symbol;Acc:HGNC:28570]	ENST00000535523.1	p.A60V	c.179C>T	NOVEL	0.192308	26	Gained	NA	NA		NA	NA	NA	NA	NA	NA	NA
DMSO-1	GATK	20	56284592	CCGG	C	Inframe_Del	PMEPA1	ENST00000341744.3	p.A15del	c.44_46delCCG	Inframe_Del	PMEPA1	prostate transmembrane protein, androgen induced 1 [Source:HGNC Symbol;Acc:HGNC:14107]	ENST00000341744.3	p.A15del	c.44_46delCCG	COSMIC	0.0816	49	Gained	NA	NA	COSM5077052	2	0.00865186	0.00682163	0.00451316	76000	0.0080198	South Asian
DMSO-1	MuTect	12	81671207	T	A	intron	PPFIA2	ENST00000549396.1		c.3213-14A>T	Splice_Region	PPFIA2	PTPRF interacting protein alpha 2 [Source:HGNC Symbol;Acc:HGNC:9246]	ENST00000333447.7		c.3168-5A>T	NOVEL	0.230769	13	Gained	NA	NA		NA	NA	NA	NA	NA	NA	NA
DMSO-1	MuTect	9	33798574	G	A	Missense	PRSS3	ENST00000361005.5	p.S239N	c.716G>A	Missense	PRSS3	protease, serine 3 [Source:HGNC Symbol;Acc:HGNC:9486]	ENST00000361005.5	p.S239N	c.716G>A	COSMIC	0.072727	110	Gained	NA	rs201773718	COSM4592823	47	NA	NA	0.0271696	85684	0.0401269	Europoean (Non-Finnish)
DMSO-1	GATK	20	60963358	TC	T	Splice_Region	RPS21	ENST00000343986.4		c.187-6delC	Splice_Region	RPS21	ribosomal protein S21 [Source:HGNC Symbol;Acc:HGNC:10409]	ENST00000343986.4		c.187-6delC	COSMIC	0.1286	70	Gained	NA	NA	COSM5365827	1	NA	NA	3.23981e-05	216062	0.000114181	Ashkenazi Jewish
DMSO-1	GATK	4	119674050	G	GA	Splice_Region	SEC24D	ENST00000280551.6		c.1422-8_1422-7insT	Splice_Region	SEC24D	SEC24 homolog D, COPII coat complex component [Source:HGNC Symbol;Acc:HGNC:10706]	ENST00000280551.6		c.1422-8_1422-7insT	NOVEL	0.0606	66	Gained	NA	NA		NA	NA	NA	NA	NA	NA	NA
DMSO-1	MuTect	10	91200922	G	T	Missense	SLC16A12	ENST00000341233.4	p.L101M	c.301C>A	Missense	SLC16A12	solute carrier family 16 member 12 [Source:HGNC Symbol;Acc:HGNC:23094]	ENST00000371790.4	p.L131M	c.391C>A	NOVEL	0.118421	76	Gained	NA	NA		NA	NA	NA	NA	NA	NA	NA
DMSO-1	MuTect	7	107416913	C	A	Missense	SLC26A3	ENST00000340010.5	p.R554L	c.1661G>T	Missense	SLC26A3	solute carrier family 26 member 3 [Source:HGNC Symbol;Acc:HGNC:3018]	ENST00000340010.5	p.R554L	c.1661G>T	NOVEL	0.15	60	Gained	NA	NA		NA	NA	NA	NA	NA	NA	NA
DMSO-1	GATK	7	103050999	A	AT	Splice_Region	SLC26A5	ENST00000306312.3		c.571-4dupA	Splice_Region	SLC26A5	solute carrier family 26 member 5 [Source:HGNC Symbol;Acc:HGNC:9359]	ENST00000306312.3		c.571-4dupA	COSMIC	0.0794	63	Gained	NA	NA	COSM1622156	2	NA	NA	0.0022853	172844	0.00336439	Other
DMSO-1	MuTect	14	65252248	G	T	Splice_Region	SPTB	ENST00000389721.5		c.3855+7C>A	Splice_Region	SPTB	spectrin beta, erythrocytic [Source:HGNC Symbol;Acc:HGNC:11274]	ENST00000389722.3		c.3855+7C>A	NOVEL	0.103448	29	Gained	NA	NA		NA	NA	NA	8.32882e-06	240130	0.000118036	East Asian
DMSO-1	MuTect	8	126015487	C	T	Nonsense	SQLE	ENST00000265896.5	p.Q121*	c.361C>T	Nonsense	SQLE	squalene epoxidase [Source:HGNC Symbol;Acc:HGNC:11279]	ENST00000265896.5	p.Q121*	c.361C>T	NOVEL	0.084337	83	Gained	NA	NA		NA	NA	NA	NA	NA	NA	NA
DMSO-1	MuTect	17	35889944	C	A	intron	SYNRG	ENST00000339208.6		c.3666+6137G>T	Nonsense	SYNRG	synergin gamma [Source:HGNC Symbol;Acc:HGNC:557]	ENST00000394378.2	p.E1148*	c.3442G>T	NOVEL	0.097561	41	Gained	NA	NA		NA	NA	NA	NA	NA	NA	NA
DMSO-1	MuTect	2	179485536	T	A	Missense	TTN	ENST00000591111.1	p.R13626S	c.40878A>T	Missense	TTN	titin [Source:HGNC Symbol;Acc:HGNC:12403]	ENST00000589042.1	p.R15267S	c.45801A>T	NOVEL	0.042735	117	Gained	NA	NA		NA	NA	NA	NA	NA	NA	NA
DMSO-1	MuTect	X	74516238	C	A	Missense	UPRT	ENST00000373383.4	p.T164N	c.491C>A	Missense	UPRT	uracil phosphoribosyltransferase homolog [Source:HGNC Symbol;Acc:HGNC:28334]	ENST00000373383.4	p.T164N	c.491C>A	NOVEL	0.071429	42	Gained	NA	NA		NA	NA	NA	NA	NA	NA	NA
DMSO-1	MuTect	1	215914883	G	A	Splice_Region	USH2A	ENST00000307340.3		c.11549-4C>T	Splice_Region	USH2A	usherin [Source:HGNC Symbol;Acc:HGNC:12601]	ENST00000307340.3		c.11549-4C>T	NOVEL	0.155556	45	Gained	NA	NA		NA	NA	NA	0.000482675	118092	0.000834725	Other
DMSO-1	MuTect	1	203821508	C	G	Nonsense	ZC3H11A	ENST00000367210.1	p.S805*	c.2414C>G	Nonsense	ZC3H11A	zinc finger CCCH-type containing 11A [Source:HGNC Symbol;Acc:HGNC:29093]	ENST00000545588.1	p.S805*	c.2414C>G	COSMIC	0.068966	58	Gained	NA	NA	COSM532002	8	NA	NA	2.85204e-05	245438	0.00011655	East Asian
DMSO-1	MuTect	X	117959797	G	T	Missense	ZCCHC12	ENST00000310164.2	p.R197M	c.590G>T	Missense	ZCCHC12	zinc finger CCHC-type containing 12 [Source:HGNC Symbol;Acc:HGNC:27273]	ENST00000310164.2	p.R197M	c.590G>T	NOVEL	0.052174	115	Gained	NA	NA		NA	NA	NA	NA	NA	NA	NA
DMSO-1	GATK	22	30127345	TAG	T	Splice_Region	ZMAT5	ENST00000397781.3		c.384-4_384-3delCT	Splice_Region	ZMAT5	zinc finger matrin-type 5 [Source:HGNC Symbol;Acc:HGNC:28046]	ENST00000397781.3		c.384-4_384-3delCT	COSMIC	0.0645	62	Gained	NA	NA	COSM1724479	3	NA	NA	7.33226e-05	150022	0.000335345	Other
DMSO-1	MuTect	2	131521599	G	A	Missense	AMER3	ENST00000321420.4	p.G652R	c.1954G>A	Missense	AMER3	APC membrane recruitment protein 3 [Source:HGNC Symbol;Acc:HGNC:26771]	ENST00000423981.1	p.G652R	c.1954G>A	NOVEL	0.107143	84	Lost	NA	NA		NA	NA	NA	NA	NA	NA	NA
DMSO-1	GATK	12	110819759	GA	G	Splice_Region	ANAPC7	ENST00000455511.3		c.1038-7delT	Splice_Region	ANAPC7	anaphase promoting complex subunit 7 [Source:HGNC Symbol;Acc:HGNC:17380]	ENST00000455511.3		c.1038-7delT	DBSNP	0.5385	13	Lost	NA	rs35699984		NA	NA	NA	NA	NA	NA	NA
DMSO-1	GATK	7	150713515	TC	T	intergenic_variant					Splice_Region	ATG9B	autophagy related 9B [Source:HGNC Symbol;Acc:HGNC:21899]	ENST00000377974.2		c.2517+3delG	NOVEL	0.119	84	Lost	NA	NA		NA	NA	NA	NA	NA	NA	NA
DMSO-1	GATK	7	40127721	TC	T	Splice_Region	CDK13	ENST00000181839.4		c.3030-3delC	Splice_Region	CDK13	cyclin dependent kinase 13 [Source:HGNC Symbol;Acc:HGNC:1733]	ENST00000181839.4		c.3030-3delC	NOVEL	0.1163	43	Lost	NA	NA		NA	NA	NA	NA	NA	NA	NA
DMSO-1	GATK	2	165551295	C	CA	Frameshift	COBLL1	ENST00000392717.2	p.L945Ffs*25	c.2834dupT	Frameshift	COBLL1	cordon-bleu WH2 repeat protein like 1 [Source:HGNC Symbol;Acc:HGNC:23571]	ENST00000342193.4	p.L907Ffs*25	c.2720dupT	COSMIC	0.0741	54	Lost	NA	NA	COSM4673436	1	NA	NA	0.00019131	203858	0.000448029	Other
DMSO-1	GATK	7	14881078	GCA	G	Splice_Region	DGKB	ENST00000403951.2		c.-187-5_-187-4delTG	Splice_Region	DGKB	diacylglycerol kinase beta [Source:HGNC Symbol;Acc:HGNC:2850]	ENST00000403951.2		c.-187-5_-187-4delTG	NOVEL	0.1563	32	Lost	NA	NA		NA	NA	NA	NA	NA	NA	NA
DMSO-1	MuTect	20	61537423	C	A	Missense	DIDO1	ENST00000395343.1	p.K468N	c.1404G>T	Missense	DIDO1	death inducer-obliterator 1 [Source:HGNC Symbol;Acc:HGNC:2680]	ENST00000266070.4	p.K468N	c.1404G>T	NOVEL	0.043478	92	Lost	NA	NA		NA	NA	NA	NA	NA	NA	NA
DMSO-1	GATK	15	51868380	T	TA	Splice_Region	DMXL2	ENST00000251076.5		c.88-3dupT	Splice_Region	DMXL2	Dmx like 2 [Source:HGNC Symbol;Acc:HGNC:2938]	ENST00000543779.2		c.88-3dupT	NOVEL	0.16	50	Lost	NA	NA		NA	NA	NA	NA	NA	NA	NA
DMSO-1	MuTect	19	11353931	C	G	Splice_Region	DOCK6	ENST00000294618.7		c.1386+3G>C	Splice_Region	DOCK6	dedicator of cytokinesis 6 [Source:HGNC Symbol;Acc:HGNC:19189]	ENST00000294618.7		c.1386+3G>C	NOVEL	0.097087	103	Lost	NA	NA		NA	NA	NA	NA	NA	NA	NA
DMSO-1	MuTect	12	63964599	T	C	Missense	DPY19L2	ENST00000324472.4	p.I647V	c.1939A>G	Missense	DPY19L2	dpy-19 like 2 [Source:HGNC Symbol;Acc:HGNC:19414]	ENST00000324472.4	p.I647V	c.1939A>G	COSMIC	0.0625	48	Lost	NA	rs557778926	COSM1128502	20	NA	NA	0.000415275	233580	0.00175484	Latino
DMSO-1	GATK	12	93192865	G	GA	Splice_Region	EEA1	ENST00000322349.8		c.2773-4dupT	Splice_Region	EEA1	early endosome antigen 1 [Source:HGNC Symbol;Acc:HGNC:3185]	ENST00000322349.8		c.2773-4dupT	NOVEL	0.0877	57	Lost	NA	NA		NA	NA	NA	NA	NA	NA	NA
DMSO-1	GATK	9	96209981	TG	T	Splice_Region	FAM120AOS	ENST00000375412.5		c.685-3delC	Splice_Region	FAM120AOS	family with sequence similarity 120A opposite strand [Source:HGNC Symbol;Acc:HGNC:23389]	ENST00000375412.5		c.685-3delC	NOVEL	0.1034	58	Lost	NA	NA		NA	NA	NA	NA	NA	NA	NA
DMSO-1	GATK	4	17634250	T	TAA	3_prime_UTR	MED28	ENST00000237380.7		c.*8829_*8830insAA	Splice_Region	FAM184B	family with sequence similarity 184 member B [Source:HGNC Symbol;Acc:HGNC:29235]	ENST00000265018.3		c.3090-4_3090-3dupTT	NOVEL	0.0811	74	Lost	NA	NA		NA	NA	NA	NA	NA	NA	NA
DMSO-1	MuTect	X	34148844	G	C	Missense	FAM47A	ENST00000346193.3	p.R518G	c.1552C>G	Missense	FAM47A	family with sequence similarity 47 member A [Source:HGNC Symbol;Acc:HGNC:29962]	ENST00000346193.3	p.R518G	c.1552C>G	COSMIC	0.090909	66	Lost	NA	rs17855514	COSM4855153	2	NA	NA	NA	NA	NA	NA
DMSO-1	GATK	19	38899501	CAAG	C	Inframe_Del	FAM98C	ENST00000252530.5	p.K344del	c.1030_1032delAAG	Inframe_Del	FAM98C	family with sequence similarity 98 member C [Source:HGNC Symbol;Acc:HGNC:27119]	ENST00000252530.5	p.K344del	c.1030_1032delAAG	COSMIC	0.058	69	Lost	NA	NA	COSM1318312	8	0.0654254	0.0533257	0.0317472	148580	0.0659495	South Asian
DMSO-1	MuTect	17	80043582	C	T	Missense	FASN	ENST00000306749.2	p.A1300T	c.3898G>A	Missense	FASN	fatty acid synthase [Source:HGNC Symbol;Acc:HGNC:3594]	ENST00000306749.2	p.A1300T	c.3898G>A	NOVEL	0.085106	47	Lost	NA	NA		NA	NA	NA	1.82491e-05	164392	7.77363e-05	Latino
DMSO-1	MuTect	3	62357795	G	T	Nonsense	FEZF2	ENST00000486811.1	p.S250*	c.749C>A	Nonsense	FEZF2	FEZ family zinc finger 2 [Source:HGNC Symbol;Acc:HGNC:13506]	ENST00000283268.3	p.S250*	c.749C>A	NOVEL	0.10989	91	Lost	NA	NA		NA	NA	NA	NA	NA	NA	NA
DMSO-1	MuTect	X	153588222	G	T	Missense	FLNA	ENST00000369850.3	p.T1286K	c.3857C>A	Missense	FLNA	filamin A [Source:HGNC Symbol;Acc:HGNC:3754]	ENST00000369850.3	p.T1286K	c.3857C>A	NOVEL	0.084746	177	Lost	NA	NA		NA	NA	NA	NA	NA	NA	NA
DMSO-1	GATK	19	49982165	G	GC	Frameshift	FLT3LG	ENST00000597551.1	p.S118Qfs*?	c.343-1_343insC	Frameshift	FLT3LG	fms related tyrosine kinase 3 ligand [Source:HGNC Symbol;Acc:HGNC:3766]	ENST00000594009.1	p.S118Qfs*130	c.343-1_343insC	COSMIC	0.093	43	Lost	NA	NA	COSM1481322	11	0.02216	0.0279703	0.00996779	81964	0.0168142	East Asian
DMSO-1	GATK	17	40345559	GGCA	G	Inframe_Del	GHDC	ENST00000301671.8	p.L13del	c.38_40delTGC	Inframe_Del	GHDC	GH3 domain containing [Source:HGNC Symbol;Acc:HGNC:24438]	ENST00000301671.8	p.L13del	c.38_40delTGC	COSMIC	0.0685	73	Lost	NA	NA	COSM4686916	4	0.0513665	0.050495	0.00447144	112268	0.00819288	European (Finnish)
DMSO-1	MuTect	11	5269623	G	C	intergenic_variant					Missense	HBG1	hemoglobin subunit gamma 1 [Source:HGNC Symbol;Acc:HGNC:4831]	ENST00000330597.3	p.A137G	c.410C>G	COSMIC	0.085106	47	Lost	NA	NA	COSM3732484	9	NA	NA	0.00474806	216720	0.017226	African
DMSO-1	MuTect	6	76715113	C	A	intergenic_variant					Missense	IMPG1	interphotoreceptor matrix proteoglycan 1 [Source:HGNC Symbol;Acc:HGNC:6055]	ENST00000369950.3	p.E342D	c.1026G>T	NOVEL	0.054545	110	Lost	NA	NA		NA	NA	NA	NA	NA	NA	NA
DMSO-1	GATK	16	30007664	CA	C	5_prime_UTR	HIRIP3	ENST00000279392.3	p.K14Nfs*5	c.-739delT	Frameshift	INO80E	INO80 complex subunit E [Source:HGNC Symbol;Acc:HGNC:26905]	ENST00000563197.1	p.K14Nfs*5	c.34delA	COSMIC	0.0714	70	Lost	NA	NA	COSM1242380	5	0.0112004	0.0108235	0.00131511	193140	0.00190264	Europoean (Non-Finnish)
DMSO-1	GATK	7	2552881	A	AGATG	intergenic_variant					Frameshift	LFNG	LFNG O-fucosylpeptide 3-beta-N-acetylglucosaminyltransferase [Source:HGNC Symbol;Acc:HGNC:6560]	ENST00000402506.1	p.E56Gfs*2	c.138_139insGATG	DBSNP	0.2	100	Lost	NA	rs34637446		NA	NA	NA	NA	NA	NA	NA
DMSO-1	GATK	4	3589635	G	GC	intergenic_variant					Frameshift	LINC00955	long intergenic non-protein coding RNA 955 [Source:HGNC Symbol;Acc:HGNC:26644]	ENST00000514422.1	p.R2Qfs*42	c.3_4insC	NOVEL	0.069	87	Lost	NA	NA		NA	NA	NA	NA	NA	NA	NA
DMSO-1	MuTect	21	30339217	A	T	Missense	LTN1	ENST00000361371.5	p.S532R	c.1596T>A	Missense	LTN1	listerin E3 ubiquitin protein ligase 1 [Source:HGNC Symbol;Acc:HGNC:13082]	ENST00000389194.2	p.S578R	c.1734T>A	COSMIC	0.118182	110	Lost	NA	NA	COSM5749030	1	NA	NA	2.51591e-05	238482	6.08495e-05	East Asian
DMSO-1	MuTect	1	1569948	C	T	Missense	MMP23B	ENST00000356026.5	p.R374C	c.1120C>T	Missense	MMP23B	matrix metallopeptidase 23B [Source:HGNC Symbol;Acc:HGNC:7171]	ENST00000356026.5	p.R374C	c.1120C>T	NOVEL	0.666667	9	Lost	NA	NA		NA	NA	NA	0	159776	0	African
DMSO-1	MuTect	5	41008804	C	G	Missense	MROH2B	ENST00000399564.4	p.S1171T	c.3512G>C	Missense	MROH2B	maestro heat like repeat family member 2B [Source:HGNC Symbol;Acc:HGNC:26857]	ENST00000399564.4	p.S1171T	c.3512G>C	NOVEL	0.056338	71	Lost	NA	NA		NA	NA	NA	NA	NA	NA	NA
DMSO-1	MuTect	3	49723881	G	C	intergenic_variant					Missense	MST1	macrophage stimulating 1 [Source:HGNC Symbol;Acc:HGNC:7380]	ENST00000449682.2	p.T294S	c.881C>G	COSMIC	0.076923	39	Lost	NA	NA	COSM221994	8	NA	NA	0.000894414	219138	0.00311834	South Asian
DMSO-1	MuTect	6	30996650	A	G	Missense	MUC22	ENST00000561890.1	p.T1148A	c.3442A>G	Missense	MUC22	mucin 22 [Source:HGNC Symbol;Acc:HGNC:39755]	ENST00000561890.1	p.T1148A	c.3442A>G	COSMIC	0.083004	253	Lost	NA	rs527255810	COSM5694840	1	NA	NA	NA	NA	NA	NA
DMSO-1	MuTect	6	30996792	T	C	Missense	MUC22	ENST00000561890.1	p.L1195P	c.3584T>C	Missense	MUC22	mucin 22 [Source:HGNC Symbol;Acc:HGNC:39755]	ENST00000561890.1	p.L1195P	c.3584T>C	COSMIC	0.055556	306	Lost	NA	NA	COSM5766159	1	NA	NA	1.84792e-05	108230	0.000134192	Ashkenazi Jewish
DMSO-1	MuTect	11	1269758	C	T	Missense	MUC5B	ENST00000529681.1	p.T3883M	c.11648C>T	Missense	MUC5B	mucin 5B, oligomeric mucus/gel-forming [Source:HGNC Symbol;Acc:HGNC:7516]	ENST00000529681.1	p.T3883M	c.11648C>T	COSMIC	0.136364	22	Lost	NA	rs188096070	COSM3735411	2	NA	NA	0.000971538	236738	0.00368575	European (Finnish)
DMSO-1	MuTect	1	16893727	C	T	intergenic_variant					Missense	NBPF1	NBPF member 1 [Source:HGNC Symbol;Acc:HGNC:26088]	ENST00000430580.2	p.S929N	c.2786G>A	NOVEL	0.03125	192	Lost	NA	NA		NA	NA	NA	NA	NA	NA	NA
DMSO-1	MuTect	18	77941036	G	T	intron	PARD6G	ENST00000353265.3		c.295+19557C>A	Splice_Region	PARD6G	par-6 family cell polarity regulator gamma [Source:HGNC Symbol;Acc:HGNC:16076]	ENST00000470488.2		c.296-3C>A	NOVEL	0.142857	21	Lost	NA	NA		NA	NA	NA	NA	NA	NA	NA
DMSO-1	MuTect	X	22056584	C	A	Splice_Region	PHEX	ENST00000379374.4		c.119-3C>A	Splice_Region	PHEX	phosphate regulating endopeptidase homolog X-linked [Source:HGNC Symbol;Acc:HGNC:8918]	ENST00000379374.4		c.119-3C>A	NOVEL	0.057143	105	Lost	NA	NA		NA	NA	NA	NA	NA	NA	NA
DMSO-1	MuTect	8	38826119	C	T	intergenic_variant					Missense	PLEKHA2	pleckstrin homology domain containing A2 [Source:HGNC Symbol;Acc:HGNC:14336]	ENST00000420274.1	p.P283S	c.847C>T	NOVEL	0.055556	90	Lost	NA	NA		NA	NA	NA	NA	NA	NA	NA
DMSO-1	MuTect	9	33797861	A	G	Missense	PRSS3	ENST00000361005.5	p.K136E	c.406A>G	Missense	PRSS3	protease, serine 3 [Source:HGNC Symbol;Acc:HGNC:9486]	ENST00000361005.5	p.K136E	c.406A>G	COSMIC	0.055556	90	Lost	NA	rs151192741	COSM4590353	36	NA	NA	0.000214428	191206	0.000752587	African
DMSO-1	GATK	2	151328279	TG	T	Splice_Region	RND3	ENST00000375734.2		c.349-5delC	Splice_Region	RND3	Rho family GTPase 3 [Source:HGNC Symbol;Acc:HGNC:671]	ENST00000375734.2		c.349-5delC	NOVEL	0.0758	66	Lost	NA	NA		NA	NA	NA	1.3062e-05	153116	0.000175009	Ashkenazi Jewish
DMSO-1	MuTect	6	117735716	G	A	intron	ROS1	ENST00000368508.3		c.228+1705C>T	Splice_Region	ROS1	ROS proto-oncogene 1, receptor tyrosine kinase [Source:HGNC Symbol;Acc:HGNC:10261]	ENST00000368507.3		c.229-8C>T	NOVEL	0.3	20	Lost	NA	NA		NA	NA	NA	0.000139692	93062	0.000436872	East Asian
DMSO-1	GATK	4	25777985	GA	G	Splice_Region	SEL1L3	ENST00000399878.3		c.2586-4delT	Splice_Region	SEL1L3	SEL1L family member 3 [Source:HGNC Symbol;Acc:HGNC:29108]	ENST00000399878.3		c.2586-4delT	COSMIC	0.0597	67	Lost	NA	rs35927722	COSM1618734	2	0.0355863	0.0327262	0.00590566	136818	0.0114031	Latino
DMSO-1	GATK	8	8176824	GA	G	intergenic_variant					Splice_Region	SGK223		ENST00000520004.1		c.3067-7delT	COSMIC	0.0896	67	Lost	NA	rs200473018	COSM1723291	1	NA	NA	NA	NA	NA	NA
DMSO-1	MuTect	15	68114276	C	A	intergenic_variant					Splice_Region	SKOR1	SKI family transcriptional corepressor 1 [Source:HGNC Symbol;Acc:HGNC:21326]	ENST00000341418.5		c.43-5C>A	NOVEL	0.1	40	Lost	NA	NA		NA	NA	NA	NA	NA	NA	NA
DMSO-1	MuTect	9	86900874	G	A	Missense	SLC28A3	ENST00000376238.4	p.P478L	c.1433C>T	Missense	SLC28A3	solute carrier family 28 member 3 [Source:HGNC Symbol;Acc:HGNC:16484]	ENST00000376238.4	p.P478L	c.1433C>T	NOVEL	0.06	50	Lost	NA	NA		NA	NA	NA	NA	NA	NA	NA
DMSO-1	MuTect	4	42088131	G	T	Missense	SLC30A9	ENST00000264451.7	p.L565F	c.1695G>T	Missense	SLC30A9	solute carrier family 30 member 9 [Source:HGNC Symbol;Acc:HGNC:1329]	ENST00000264451.7	p.L565F	c.1695G>T	NOVEL	0.115942	69	Lost	NA	NA		NA	NA	NA	NA	NA	NA	NA
DMSO-1	MuTect	5	1432604	T	C	Missense	SLC6A3	ENST00000270349.9	p.T210A	c.628A>G	Missense	SLC6A3	solute carrier family 6 member 3 [Source:HGNC Symbol;Acc:HGNC:11049]	ENST00000270349.9	p.T210A	c.628A>G	NOVEL	0.10274	146	Lost	NA	NA		NA	NA	NA	NA	NA	NA	NA
DMSO-1	MuTect	7	2304050	C	A	Missense	SNX8	ENST00000222990.3	p.R222L	c.665G>T	Missense	SNX8	sorting nexin 8 [Source:HGNC Symbol;Acc:HGNC:14972]	ENST00000222990.3	p.R222L	c.665G>T	NOVEL	0.195122	41	Lost	NA	NA		NA	NA	NA	NA	NA	NA	NA
DMSO-1	MuTect	1	115469152	G	T	Nonsense	SYCP1	ENST00000369518.1	p.E632*	c.1894G>T	Nonsense	SYCP1	synaptonemal complex protein 1 [Source:HGNC Symbol;Acc:HGNC:11487]	ENST00000369522.3	p.E632*	c.1894G>T	NOVEL	0.272727	22	Lost	NA	NA		NA	NA	NA	NA	NA	NA	NA
DMSO-1	MuTect	17	58300951	T	A	Splice_Region	USP32	ENST00000300896.4		c.1433-4A>T	Splice_Region	USP32	ubiquitin specific peptidase 32 [Source:HGNC Symbol;Acc:HGNC:19143]	ENST00000300896.4		c.1433-4A>T	NOVEL	0.171429	35	Lost	NA	NA		NA	NA	NA	0.000130401	122698	0.000563698	Ashkenazi Jewish
DMSO-1	MuTect	10	50227733	C	A	Missense	VSTM4	ENST00000332853.4	p.V309F	c.925G>T	Missense	VSTM4	V-set and transmembrane domain containing 4 [Source:HGNC Symbol;Acc:HGNC:26470]	ENST00000332853.4	p.V309F	c.925G>T	NOVEL	0.148148	27	Lost	NA	NA		NA	NA	NA	NA	NA	NA	NA
DMSO-1	GATK	16	72822563	TTGC	T	Inframe_Del	ZFHX3	ENST00000268489.5	p.Q3204del	c.9609_9611delGCA	Inframe_Del	ZFHX3	zinc finger homeobox 3 [Source:HGNC Symbol;Acc:HGNC:777]	ENST00000268489.5	p.Q3204del	c.9609_9611delGCA	COSMIC	0.082	61	Lost	NA	NA	COSM391926	5	0.000970874	0.00211268	0.0154944	237828	0.0345026	South Asian
JQ1-1	MuTect	17	56599425	C	A	Nonsense	SEPT4	ENST00000317268.3	p.E234*	c.700G>T	Nonsense	SEPT4	septin 4 [Source:HGNC Symbol;Acc:HGNC:9165]	ENST00000457347.2	p.E249*	c.745G>T	NOVEL	0.101124	89	Gained	FALSE	NA		NA	NA	NA	NA	NA	NA	NA
JQ1-1	MuTect	11	62295933	T	C	Missense	AHNAK	ENST00000378024.4	p.T1986A	c.5956A>G	Missense	AHNAK	AHNAK nucleoprotein [Source:HGNC Symbol;Acc:HGNC:347]	ENST00000378024.4	p.T1986A	c.5956A>G	COSMIC	0.054217	166	Gained	FALSE	rs543137707	COSM5753748	2	NA	NA	0.00084082	218834	0.00255986	South Asian
JQ1-1	MuTect	19	8438663	C	A	Missense	ANGPTL4	ENST00000593998.1	p.Q372K	c.1114C>A	Missense	ANGPTL4	angiopoietin like 4 [Source:HGNC Symbol;Acc:HGNC:16039]	ENST00000301455.2	p.Q372K	c.1114C>A	NOVEL	0.061538	65	Gained	FALSE	NA		NA	NA	NA	NA	NA	NA	NA
JQ1-1	GATK	5	115167564	CA	C	Splice_Region	ATG12	ENST00000509910.1		c.364-5delT	Splice_Region	ATG12	autophagy related 12 [Source:HGNC Symbol;Acc:HGNC:588]	ENST00000509910.1		c.364-5delT	COSMIC	0.25	16	Gained	FALSE	rs368266571	COSM1619340	4	0.0684517	0.049015	0.0221705	136082	0.0289881	Europoean (Non-Finnish)
JQ1-1	MuTect	6	81053384	G	A	Missense	BCKDHB	ENST00000356489.5	p.E348K	c.1042G>A	Missense	BCKDHB	branched chain keto acid dehydrogenase E1 subunit beta [Source:HGNC Symbol;Acc:HGNC:987]	ENST00000320393.6	p.E348K	c.1042G>A	NOVEL	0.04717	106	Gained	FALSE	NA		NA	NA	NA	4.07e-06	245938	6.54e-05	African
JQ1-1	MuTect	2	209036721	G	A	Missense	C2orf80	ENST00000341287.4	p.R149C	c.445C>T	Missense	C2orf80	chromosome 2 open reading frame 80 [Source:HGNC Symbol;Acc:HGNC:34352]	ENST00000341287.4	p.R149C	c.445C>T	COSMIC	0.145455	55	Gained	FALSE	NA	COSM4667659	1	NA	NA	2.84e-05	246234	5.37e-05	Europoean (Non-Finnish)
JQ1-1	MuTect	7	92926146	C	A	Missense	CCDC132	ENST00000305866.5	p.S420R	c.1260C>A	Missense	CCDC132		ENST00000305866.5	p.S420R	c.1260C>A	NOVEL	0.090909	33	Gained	FALSE	NA		NA	NA	NA	NA	NA	NA	NA
JQ1-1	GATK	14	59971972	A	AT	Frameshift	CCDC175	ENST00000537690.2	p.N789Kfs*35	c.2366dupA	Frameshift	CCDC175	coiled-coil domain containing 175 [Source:HGNC Symbol;Acc:HGNC:19847]	ENST00000537690.2	p.N789Kfs*35	c.2366dupA	NOVEL	0.15	40	Gained	FALSE	NA		NA	NA	NA	0	131294	0	African
JQ1-1	MuTect	16	68842653	G	T	Missense	CDH1	ENST00000261769.5	p.A197S	c.589G>T	Missense	CDH1	cadherin 1 [Source:HGNC Symbol;Acc:HGNC:1748]	ENST00000261769.5	p.A197S	c.589G>T	NOVEL	0.053097	113	Gained	FALSE	NA		NA	NA	NA	NA	NA	NA	NA
JQ1-1	GATK	5	98224945	TA	T	Splice_Region	CHD1	ENST00000284049.3		c.2181-4delT	Splice_Region	CHD1	chromodomain helicase DNA binding protein 1 [Source:HGNC Symbol;Acc:HGNC:1915]	ENST00000284049.3		c.2181-4delT	COSMIC	0.0678	59	Gained	FALSE	NA	COSM252975	5	0.032477	0.0387142	0.0265326	106548	0.04572	Latino
JQ1-1	GATK	6	42897357	TTGC	T	Inframe_Del	CNPY3	ENST00000372836.4	p.L20del	c.50_52delTGC	Inframe_Del	CNPY3	canopy FGF signaling regulator 3 [Source:HGNC Symbol;Acc:HGNC:11968]	ENST00000372836.4	p.L20del	c.50_52delTGC	COSMIC	0.1	40	Gained	FALSE	NA	COSM301961	11	NA	NA	0.00657334	124442	0.0102277	European (Finnish)
JQ1-1	MuTect	13	110819513	C	A	Missense	COL4A1	ENST00000375820.4	p.G1314V	c.3941G>T	Missense	COL4A1	collagen type IV alpha 1 chain [Source:HGNC Symbol;Acc:HGNC:2202]	ENST00000375820.4	p.G1314V	c.3941G>T	NOVEL	0.153846	26	Gained	FALSE	NA		NA	NA	NA	NA	NA	NA	NA
JQ1-1	MuTect	9	126134567	G	T	Missense	CRB2	ENST00000373631.3	p.G850C	c.2548G>T	Missense	CRB2	crumbs 2, cell polarity complex component [Source:HGNC Symbol;Acc:HGNC:18688]	ENST00000373631.3	p.G850C	c.2548G>T	NOVEL	0.076923	91	Gained	FALSE	NA		NA	NA	NA	NA	NA	NA	NA
JQ1-1	MuTect	17	61949518	A	T	Missense	CSH2	ENST00000392886.2	p.C208S	c.622T>A	Missense	CSH2	chorionic somatomammotropin hormone 2 [Source:HGNC Symbol;Acc:HGNC:2441]	ENST00000392886.2	p.C208S	c.622T>A	NOVEL	0.052083	96	Gained	FALSE	NA		NA	NA	NA	NA	NA	NA	NA
JQ1-1	MuTect	6	43168493	C	T	Missense	CUL9	ENST00000252050.4	p.P1190S	c.3568C>T	Missense	CUL9	cullin 9 [Source:HGNC Symbol;Acc:HGNC:15982]	ENST00000252050.4	p.P1190S	c.3568C>T	NOVEL	0.071429	84	Gained	FALSE	NA		NA	NA	NA	4.06e-06	246268	5.8e-05	East Asian
JQ1-1	MuTect	2	242694669	A	G	intron	D2HGDH	ENST00000321264.4		c.1141-595A>G	Missense	D2HGDH	D-2-hydroxyglutarate dehydrogenase [Source:HGNC Symbol;Acc:HGNC:28358]	ENST00000445308.1	p.H61R	c.181A>G	NOVEL	0.229508	61	Gained	FALSE	NA		NA	NA	NA	4.81e-05	124848	0.000165071	African
JQ1-1	MuTect	20	61510892	C	T	Missense	DIDO1	ENST00000266070.4	p.R2139Q	c.6416G>A	Missense	DIDO1	death inducer-obliterator 1 [Source:HGNC Symbol;Acc:HGNC:2680]	ENST00000266070.4	p.R2139Q	c.6416G>A	NOVEL	0.07438	121	Gained	FALSE	NA		NA	NA	NA	NA	NA	NA	NA
JQ1-1	MuTect	13	73335548	A	C	Missense	DIS3	ENST00000377767.4	p.F875V	c.2623T>G	Missense	DIS3	DIS3 homolog, exosome endoribonuclease and 3'-5' exoribonuclease [Source:HGNC Symbol;Acc:HGNC:20604]	ENST00000377767.4	p.F875V	c.2623T>G	NOVEL	0.059701	67	Gained	FALSE	NA		NA	NA	NA	NA	NA	NA	NA
JQ1-1	MuTect	X	100515107	G	T	Missense	DRP2	ENST00000538510.1	p.G900C	c.2698G>T	Missense	DRP2	dystrophin related protein 2 [Source:HGNC Symbol;Acc:HGNC:3032]	ENST00000395209.3	p.G900C	c.2698G>T	NOVEL	0.086207	58	Gained	FALSE	NA		NA	NA	NA	NA	NA	NA	NA
JQ1-1	MuTect	6	7584969	A	T	Missense	DSP	ENST00000379802.3	p.T2492S	c.7474A>T	Missense	DSP	desmoplakin [Source:HGNC Symbol;Acc:HGNC:3052]	ENST00000379802.3	p.T2492S	c.7474A>T	NOVEL	0.097015	134	Gained	FALSE	NA		NA	NA	NA	NA	NA	NA	NA
JQ1-1	MuTect	X	55172645	C	G	Missense	FAM104B	ENST00000358460.4	p.D74H	c.220G>C	Missense	FAM104B	family with sequence similarity 104 member B [Source:HGNC Symbol;Acc:HGNC:25085]	ENST00000425133.2	p.D75H	c.223G>C	COSMIC	0.052632	76	Gained	FALSE	NA	COSM5415486	4	NA	NA	0	174126	0	African
JQ1-1	GATK	9	96209986	AG	A	Splice_Region	FAM120AOS	ENST00000375412.5		c.685-8delC	Splice_Region	FAM120AOS	family with sequence similarity 120A opposite strand [Source:HGNC Symbol;Acc:HGNC:23389]	ENST00000375412.5		c.685-8delC	NOVEL	0.1538	65	Gained	TRUE	NA		NA	NA	NA	3.83e-05	234780	0.000195925	Other
JQ1-1	MuTect	13	51855256	G	T	Missense	FAM124A	ENST00000322475.8	p.S502I	c.1505G>T	Missense	FAM124A	family with sequence similarity 124 member A [Source:HGNC Symbol;Acc:HGNC:26413]	ENST00000280057.6	p.S538I	c.1613G>T	NOVEL	0.101266	79	Gained	FALSE	NA		NA	NA	NA	NA	NA	NA	NA
JQ1-1	MuTect	19	40362757	C	T	Missense	FCGBP	ENST00000221347.6	p.G5105S	c.15313G>A	Missense	FCGBP	Fc fragment of IgG binding protein [Source:HGNC Symbol;Acc:HGNC:13572]	ENST00000221347.6	p.G5105S	c.15313G>A	NOVEL	0.080745	161	Gained	FALSE	NA		NA	NA	NA	NA	NA	NA	NA
JQ1-1	MuTect	2	102509515	C	T	intergenic_variant					Missense	FLJ20373		ENST00000414004.2	p.A98V	c.293C>T	NOVEL	0.033473	239	Gained	FALSE	NA		NA	NA	NA	7.93e-06	126146	2.1e-05	Europoean (Non-Finnish)
JQ1-1	MuTect	11	117712557	C	T	Missense	FXYD6	ENST00000526014.1	p.G41R	c.121G>A	Missense	FXYD6	FXYD domain containing ion transport regulator 6 [Source:HGNC Symbol;Acc:HGNC:4030]	ENST00000526014.1	p.G41R	c.121G>A	NOVEL	0.097826	92	Gained	FALSE	NA		NA	NA	NA	NA	NA	NA	NA
JQ1-1	MuTect	4	144355315	C	A	intron	GAB1	ENST00000262994.4		c.593+446C>A	Missense	GAB1	GRB2 associated binding protein 1 [Source:HGNC Symbol;Acc:HGNC:4066]	ENST00000514639.1	p.P223Q	c.668C>A	NOVEL	0.109091	55	Gained	FALSE	NA		NA	NA	NA	NA	NA	NA	NA
JQ1-1	MuTect	2	233677174	C	A	Missense	GIGYF2	ENST00000409547.1	p.L694I	c.2080C>A	Missense	GIGYF2	GRB10 interacting GYF protein 2 [Source:HGNC Symbol;Acc:HGNC:11960]	ENST00000409451.3	p.L715I	c.2143C>A	NOVEL	0.194805	77	Gained	FALSE	NA		NA	NA	NA	NA	NA	NA	NA
JQ1-1	MuTect	11	120702595	C	A	Missense	GRIK4	ENST00000438375.2	p.F182L	c.546C>A	Missense	GRIK4	glutamate ionotropic receptor kainate type subunit 4 [Source:HGNC Symbol;Acc:HGNC:4582]	ENST00000527524.2	p.F182L	c.546C>A	NOVEL	0.213333	75	Gained	FALSE	NA		NA	NA	NA	NA	NA	NA	NA
JQ1-1	MuTect	12	112609022	G	A	Missense	HECTD4	ENST00000430131.2	p.S3522F	c.10565C>T	Missense	HECTD4	HECT domain E3 ubiquitin protein ligase 4 [Source:HGNC Symbol;Acc:HGNC:26611]	ENST00000550722.1	p.S3798F	c.11393C>T	NOVEL	0.098039	51	Gained	FALSE	NA		NA	NA	NA	NA	NA	NA	NA
JQ1-1	MuTect	12	112620938	C	A	Missense	HECTD4	ENST00000430131.2	p.V3216L	c.9646G>T	Missense	HECTD4	HECT domain E3 ubiquitin protein ligase 4 [Source:HGNC Symbol;Acc:HGNC:26611]	ENST00000550722.1	p.V3492L	c.10474G>T	NOVEL	0.088235	68	Gained	FALSE	NA		NA	NA	NA	NA	NA	NA	NA
JQ1-1	GATK	X	80377175	G	GA	Splice_Region	HMGN5	ENST00000358130.2		c.-123-5dupT	Splice_Region	HMGN5	high mobility group nucleosome binding domain 5 [Source:HGNC Symbol;Acc:HGNC:8013]	ENST00000358130.2		c.-123-5dupT	NOVEL	0.1094	64	Gained	TRUE	NA		NA	NA	NA	NA	NA	NA	NA
JQ1-1	MuTect	2	160998570	G	C	Missense	ITGB6	ENST00000283249.2	p.L344V	c.1030C>G	Missense	ITGB6	integrin subunit beta 6 [Source:HGNC Symbol;Acc:HGNC:6161]	ENST00000283249.2	p.L344V	c.1030C>G	NOVEL	0.145161	62	Gained	FALSE	NA		NA	NA	NA	2.52e-05	237806	0.000310881	Ashkenazi Jewish
JQ1-1	MuTect	19	50819299	A	G	3_prime_UTR	KCNC3	ENST00000477616.1		c.*73T>C	Missense	KCNC3	potassium voltage-gated channel subfamily C member 3 [Source:HGNC Symbol;Acc:HGNC:6235]	ENST00000391818.2	p.L77P	c.230T>C	NOVEL	0.113636	44	Gained	FALSE	NA		NA	NA	NA	NA	NA	NA	NA
JQ1-1	MuTect	6	39158931	G	T	Missense	KCNK5	ENST00000359534.3	p.P412Q	c.1235C>A	Missense	KCNK5	potassium two pore domain channel subfamily K member 5 [Source:HGNC Symbol;Acc:HGNC:6280]	ENST00000359534.3	p.P412Q	c.1235C>A	NOVEL	0.052632	133	Gained	FALSE	NA		NA	NA	NA	NA	NA	NA	NA
JQ1-1	GATK	1	154842330	TTGC	T	intergenic_variant					Inframe_Del	KCNN3	potassium calcium-activated channel subfamily N member 3 [Source:HGNC Symbol;Acc:HGNC:6292]	ENST00000271915.4	p.Q39del	c.108_110delGCA	COSMIC	0.0571	70	Gained	FALSE	NA	COSM5197995	5	0.0269679	0.0295481	0.00751706	117200	0.0100584	Europoean (Non-Finnish)
JQ1-1	MuTect	5	154396816	G	T	Nonsense	KIF4B	ENST00000435029.4	p.E1133*	c.3397G>T	Nonsense	KIF4B	kinesin family member 4B [Source:HGNC Symbol;Acc:HGNC:6322]	ENST00000435029.4	p.E1133*	c.3397G>T	NOVEL	0.191176	68	Gained	FALSE	NA		NA	NA	NA	NA	NA	NA	NA
JQ1-1	MuTect	1	75596413	G	T	Missense	LHX8	ENST00000294638.5	p.S5I	c.14G>T	Missense	LHX8	LIM homeobox 8 [Source:HGNC Symbol;Acc:HGNC:28838]	ENST00000294638.5	p.S5I	c.14G>T	NOVEL	0.1	50	Gained	FALSE	NA		NA	NA	NA	NA	NA	NA	NA
JQ1-1	MuTect	7	97832991	A	T	Missense	LMTK2	ENST00000297293.5	p.N1405Y	c.4213A>T	Missense	LMTK2	lemur tyrosine kinase 2 [Source:HGNC Symbol;Acc:HGNC:17880]	ENST00000297293.5	p.N1405Y	c.4213A>T	NOVEL	0.064815	108	Gained	FALSE	NA		NA	NA	NA	NA	NA	NA	NA
JQ1-1	MuTect	19	41128362	C	T	intergenic_variant					Missense	LTBP4	latent transforming growth factor beta binding protein 4 [Source:HGNC Symbol;Acc:HGNC:6717]	ENST00000308370.7	p.P1158S	c.3472C>T	NOVEL	0.074074	54	Gained	FALSE	NA		NA	NA	NA	NA	NA	NA	NA
JQ1-1	MuTect	5	109120600	A	T	Missense	MAN2A1	ENST00000261483.4	p.D578V	c.1733A>T	Missense	MAN2A1	mannosidase alpha class 2A member 1 [Source:HGNC Symbol;Acc:HGNC:6824]	ENST00000261483.4	p.D578V	c.1733A>T	NOVEL	0.097561	123	Gained	FALSE	NA		NA	NA	NA	NA	NA	NA	NA
JQ1-1	MuTect	13	113724483	G	A	Missense	MCF2L	ENST00000442652.2	p.R361Q	c.1082G>A	Missense	MCF2L	MCF.2 cell line derived transforming sequence like [Source:HGNC Symbol;Acc:HGNC:14576]	ENST00000535094.2	p.R331Q	c.992G>A	NOVEL	0.288889	45	Gained	FALSE	NA		NA	NA	NA	NA	NA	NA	NA
JQ1-1	MuTect	15	44107214	C	T	Missense	MFAP1	ENST00000267812.3	p.V120I	c.358G>A	Missense	MFAP1	microfibril associated protein 1 [Source:HGNC Symbol;Acc:HGNC:7032]	ENST00000267812.3	p.V120I	c.358G>A	NOVEL	0.032432	185	Gained	FALSE	NA		NA	NA	NA	NA	NA	NA	NA
JQ1-1	GATK	3	49725274	GGTGCT	G	intergenic_variant					Frameshift	MST1	macrophage stimulating 1 [Source:HGNC Symbol;Acc:HGNC:7380]	ENST00000449682.2	p.Q49Pfs*18	c.146_150delAGCAC	COSMIC	0.08	50	Gained	FALSE	rs370878670	COSM405041	5	NA	NA	0	244910	0	African
JQ1-1	MuTect	19	9061399	C	T	intergenic_variant					Missense	MUC16	mucin 16, cell surface associated [Source:HGNC Symbol;Acc:HGNC:15582]	ENST00000397910.4	p.G8683R	c.26047G>A	NOVEL	0.053846	130	Gained	FALSE	NA		NA	NA	NA	NA	NA	NA	NA
JQ1-1	GATK	6	76599857	G	GA	intergenic_variant					Frameshift	MYO6	myosin VI [Source:HGNC Symbol;Acc:HGNC:7605]	ENST00000369977.3	p.Q918Tfs*24	c.2742_2743insA	COSMIC	0.0909	55	Gained	FALSE	rs551348450	COSM4614358	9	0.00375575	0.00211069	0.000374066	205846	0.000665188	Other
JQ1-1	MuTect	2	24914442	A	G	Missense	NCOA1	ENST00000406961.1	p.T209A	c.625A>G	Missense	NCOA1	nuclear receptor coactivator 1 [Source:HGNC Symbol;Acc:HGNC:7668]	ENST00000406961.1	p.T209A	c.625A>G	NOVEL	0.056075	107	Gained	FALSE	NA		NA	NA	NA	NA	NA	NA	NA
JQ1-1	MuTect	2	110922653	G	T	Missense	NPHP1	ENST00000393272.3	p.A235E	c.704C>A	Missense	NPHP1	nephrocystin 1 [Source:HGNC Symbol;Acc:HGNC:7905]	ENST00000316534.4	p.A235E	c.704C>A	NOVEL	0.075862	145	Gained	FALSE	NA		NA	NA	NA	NA	NA	NA	NA
JQ1-1	MuTect	12	55759471	C	A	Missense	OR6C75	ENST00000343399.3	p.L193I	c.577C>A	Missense	OR6C75	olfactory receptor family 6 subfamily C member 75 [Source:HGNC Symbol;Acc:HGNC:31304]	ENST00000343399.3	p.L193I	c.577C>A	COSMIC	0.038961	154	Gained	FALSE	NA	COSM941284	1	NA	NA	NA	NA	NA	NA
JQ1-1	MuTect	9	112898753	C	T	Missense	AKAP2	ENST00000259318.7	p.P79L	c.236C>T	Missense	PALM2-AKAP2	PALM2-AKAP2 readthrough [Source:HGNC Symbol;Acc:HGNC:33529]	ENST00000374530.3	p.P310L	c.929C>T	NOVEL	0.098039	153	Gained	FALSE	NA		NA	NA	NA	4.1e-06	243668	9.16e-06	Europoean (Non-Finnish)
JQ1-1	MuTect	1	176709337	A	C	Splice_Region	PAPPA2	ENST00000367662.3		c.4151+5A>C	Splice_Region	PAPPA2	pappalysin 2 [Source:HGNC Symbol;Acc:HGNC:14615]	ENST00000367662.3		c.4151+5A>C	NOVEL	0.071429	42	Gained	FALSE	NA		NA	NA	NA	NA	NA	NA	NA
JQ1-1	MuTect	X	99661563	G	T	Missense	PCDH19	ENST00000373034.4	p.S678Y	c.2033C>A	Missense	PCDH19	protocadherin 19 [Source:HGNC Symbol;Acc:HGNC:14270]	ENST00000373034.4	p.S678Y	c.2033C>A	NOVEL	0.037879	132	Gained	FALSE	NA		NA	NA	NA	NA	NA	NA	NA
JQ1-1	MuTect	5	140503798	G	T	Missense	PCDHB4	ENST00000194152.1	p.G740C	c.2218G>T	Missense	PCDHB4	protocadherin beta 4 [Source:HGNC Symbol;Acc:HGNC:8689]	ENST00000194152.1	p.G740C	c.2218G>T	NOVEL	0.125	40	Gained	FALSE	NA		NA	NA	NA	NA	NA	NA	NA
JQ1-1	MuTect	1	144879405	C	A	Nonsense	PDE4DIP	ENST00000369354.3	p.E1349*	c.4045G>T	Nonsense	PDE4DIP	phosphodiesterase 4D interacting protein [Source:HGNC Symbol;Acc:HGNC:15580]	ENST00000369356.4	p.E1349*	c.4045G>T	NOVEL	0.04878	82	Gained	FALSE	NA		NA	NA	NA	4.07e-06	245950	2.98e-05	Latino
JQ1-1	MuTect	7	44104798	G	C	Missense	PGAM2	ENST00000297283.3	p.Q111E	c.331C>G	Missense	PGAM2	phosphoglycerate mutase 2 [Source:HGNC Symbol;Acc:HGNC:8889]	ENST00000297283.3	p.Q111E	c.331C>G	NOVEL	0.053191	188	Gained	FALSE	NA		NA	NA	NA	NA	NA	NA	NA
JQ1-1	MuTect	9	26905719	C	A	Missense	PLAA	ENST00000397292.3	p.L726F	c.2178G>T	Missense	PLAA	phospholipase A2 activating protein [Source:HGNC Symbol;Acc:HGNC:9043]	ENST00000397292.3	p.L726F	c.2178G>T	NOVEL	0.054264	129	Gained	FALSE	NA		NA	NA	NA	NA	NA	NA	NA
JQ1-1	GATK	2	100035414	TA	T	Splice_Region	REV1	ENST00000258428.3		c.1832-6delT	Splice_Region	REV1	REV1, DNA directed polymerase [Source:HGNC Symbol;Acc:HGNC:14060]	ENST00000258428.3		c.1832-6delT	COSMIC	0.1333	30	Gained	FALSE	NA	COSM3730653	2	0.0287273	0.0349601	0.00489329	161650	0.0112618	Latino
JQ1-1	GATK	4	120116876	G	GA	intergenic_variant					Frameshift	RP11-455G16.1		ENST00000503243.1	p.I99Hfs*4	c.291dupT	COSMIC	0.0909	44	Gained	FALSE	NA	COSM4660702	2	NA	NA	0.000762957	186118	0.00161812	European (Finnish)
JQ1-1	MuTect	20	947905	G	T	Nonsense	RSPO4	ENST00000217260.4	p.C107*	c.321C>A	Nonsense	RSPO4	R-spondin 4 [Source:HGNC Symbol;Acc:HGNC:16175]	ENST00000217260.4	p.C107*	c.321C>A	NOVEL	0.042857	140	Gained	FALSE	NA		NA	NA	NA	NA	NA	NA	NA
JQ1-1	MuTect	11	63487803	A	G	Missense	RTN3	ENST00000377819.5	p.K610R	c.1829A>G	Missense	RTN3	reticulon 3 [Source:HGNC Symbol;Acc:HGNC:10469]	ENST00000377819.5	p.K610R	c.1829A>G	NOVEL	0.044586	157	Gained	FALSE	NA		NA	NA	NA	NA	NA	NA	NA
JQ1-1	MuTect	15	34118918	G	T	Missense	RYR3	ENST00000389232.4	p.R3737I	c.11210G>T	Missense	RYR3	ryanodine receptor 3 [Source:HGNC Symbol;Acc:HGNC:10485]	ENST00000389232.4	p.R3737I	c.11210G>T	NOVEL	0.104348	115	Gained	FALSE	NA		NA	NA	NA	NA	NA	NA	NA
JQ1-1	MuTect	5	1088442	C	T	Missense	SLC12A7	ENST00000264930.5	p.A175T	c.523G>A	Missense	SLC12A7	solute carrier family 12 member 7 [Source:HGNC Symbol;Acc:HGNC:10915]	ENST00000264930.5	p.A175T	c.523G>A	NOVEL	0.052632	209	Gained	FALSE	NA		NA	NA	NA	NA	NA	NA	NA
JQ1-1	MuTect	11	63072166	C	A	Missense	SLC22A10	ENST00000332793.6	p.A468D	c.1403C>A	Missense	SLC22A10	solute carrier family 22 member 10 [Source:HGNC Symbol;Acc:HGNC:18057]	ENST00000332793.6	p.A468D	c.1403C>A	NOVEL	0.1	60	Gained	FALSE	NA		NA	NA	NA	NA	NA	NA	NA
JQ1-1	MuTect	11	64360951	C	A	Missense	SLC22A12	ENST00000377574.1	p.P194H	c.581C>A	Missense	SLC22A12	solute carrier family 22 member 12 [Source:HGNC Symbol;Acc:HGNC:17989]	ENST00000377574.1	p.P194H	c.581C>A	NOVEL	0.055556	126	Gained	FALSE	NA		NA	NA	NA	NA	NA	NA	NA
JQ1-1	MuTect	4	9998469	T	G	Missense	SLC2A9	ENST00000264784.3	p.I116L	c.346A>C	Missense	SLC2A9	solute carrier family 2 member 9 [Source:HGNC Symbol;Acc:HGNC:13446]	ENST00000264784.3	p.I116L	c.346A>C	NOVEL	0.1	70	Gained	FALSE	NA		NA	NA	NA	NA	NA	NA	NA
JQ1-1	GATK	2	114475433	GA	G	Splice_Region	SLC35F5	ENST00000245680.2		c.1497-7delT	Splice_Region	SLC35F5	solute carrier family 35 member F5 [Source:HGNC Symbol;Acc:HGNC:23617]	ENST00000245680.2		c.1497-7delT	COSMIC	0.0755	53	Gained	FALSE	NA	COSM3730654	2	NA	NA	0.00334272	123552	0.00633855	Other
JQ1-1	GATK	2	220494110	G	GC	Frameshift	SLC4A3	ENST00000317151.3	p.H157Pfs*15	c.462_463insC	Frameshift	SLC4A3	solute carrier family 4 member 3 [Source:HGNC Symbol;Acc:HGNC:11029]	ENST00000373762.3	p.H157Pfs*15	c.462_463insC	COSMIC	0.0816	49	Gained	FALSE	NA	COSM1405725	5	NA	NA	0.00249848	188114	0.00579019	Ashkenazi Jewish
JQ1-1	MuTect	5	35705893	C	A	Missense	SPEF2	ENST00000356031.3	p.A883E	c.2648C>A	Missense	SPEF2	sperm flagellar 2 [Source:HGNC Symbol;Acc:HGNC:26293]	ENST00000356031.3	p.A883E	c.2648C>A	NOVEL	0.3125	16	Gained	FALSE	NA		NA	NA	NA	0.000182128	153738	0.000410004	East Asian
JQ1-1	GATK	2	191941054	G	GA	Splice_Region	STAT4	ENST00000392320.2		c.274-4dupT	Splice_Region	STAT4	signal transducer and activator of transcription 4 [Source:HGNC Symbol;Acc:HGNC:11365]	ENST00000392320.2		c.274-4dupT	COSMIC	0.0714	56	Gained	FALSE	NA	COSM1735791	4	0.0175672	0.0180497	0.030329	128590	0.0505642	Latino
JQ1-1	GATK	8	74585483	TA	T	intergenic_variant					Splice_Region	STAU2	staufen double-stranded RNA binding protein 2 [Source:HGNC Symbol;Acc:HGNC:11371]	ENST00000524300.1		c.275-7delT	COSMIC	0.0735	68	Gained	FALSE	NA	COSM4773583	5	0.0275018	0.0276735	0.00262621	138222	0.00535133	Ashkenazi Jewish
JQ1-1	MuTect	9	93637053	A	C	Missense	SYK	ENST00000375746.1	p.K368T	c.1103A>C	Missense	SYK	spleen associated tyrosine kinase [Source:HGNC Symbol;Acc:HGNC:11491]	ENST00000375754.4	p.K368T	c.1103A>C	NOVEL	0.058824	119	Gained	FALSE	NA		NA	NA	NA	NA	NA	NA	NA
JQ1-1	GATK	2	43755131	TA	T	Splice_Region	THADA	ENST00000405006.4		c.3265-5delT	Splice_Region	THADA	THADA, armadillo repeat containing [Source:HGNC Symbol;Acc:HGNC:19217]	ENST00000405006.4		c.3265-5delT	COSMIC	0.0851	47	Gained	FALSE	NA	COSM5547900	1	NA	NA	0.000460016	213036	0.000912825	Latino
JQ1-1	GATK	12	66531936	T	TA	Frameshift	TMBIM4	ENST00000358230.3	p.Y174Lfs*2	c.520dupT	Frameshift	TMBIM4	transmembrane BAX inhibitor motif containing 4 [Source:HGNC Symbol;Acc:HGNC:24257]	ENST00000358230.3	p.Y174Lfs*2	c.520dupT	COSMIC	0.1429	42	Gained	FALSE	NA	COSM4614587	3	0.0078165	0.00862565	0.0425647	131118	0.0852196	Latino
JQ1-1	MuTect	8	22974315	A	C	Missense	TNFRSF10C	ENST00000356864.3	p.N184T	c.551A>C	Missense	TNFRSF10C	TNF receptor superfamily member 10c [Source:HGNC Symbol;Acc:HGNC:11906]	ENST00000356864.3	p.N184T	c.551A>C	DBSNP	0.111111	54	Gained	FALSE	rs61736405		NA	NA	NA	0.000111263	233680	0.000519365	African
JQ1-1	GATK	21	10944696	CA	C	Frameshift	TPTE	ENST00000361285.4	p.F179Lfs*25	c.537delT	Frameshift	TPTE	transmembrane phosphatase with tensin homology [Source:HGNC Symbol;Acc:HGNC:12023]	ENST00000361285.4	p.F179Lfs*25	c.537delT	COSMIC	0.1017	59	Gained	FALSE	NA	COSM1414704	9	NA	NA	4.54e-05	242256	0.000200965	African
JQ1-1	MuTect	2	32958913	G	A	Missense	TTC27	ENST00000317907.4	p.E418K	c.1252G>A	Missense	TTC27	tetratricopeptide repeat domain 27 [Source:HGNC Symbol;Acc:HGNC:25986]	ENST00000317907.4	p.E418K	c.1252G>A	NOVEL	0.051948	154	Gained	FALSE	NA		NA	NA	NA	NA	NA	NA	NA
JQ1-1	MuTect	10	94579	A	G	Missense	TUBB8	ENST00000309812.4	p.F85L	c.253T>C	Missense	TUBB8	tubulin beta 8 class VIII [Source:HGNC Symbol;Acc:HGNC:20773]	ENST00000309812.4	p.F85L	c.253T>C	NOVEL	0.157895	19	Gained	FALSE	NA		NA	NA	NA	0	245678	0	African
JQ1-1	GATK	3	41877470	AG	A	Splice_Region	ULK4	ENST00000301831.4		c.1657-8delC	Splice_Region	ULK4	unc-51 like kinase 4 [Source:HGNC Symbol;Acc:HGNC:15784]	ENST00000301831.4		c.1657-8delC	DBSNP	0.0725	69	Gained	FALSE	rs369754823		NA	NA	NA	1.44e-05	208848	7.3e-05	Latino
JQ1-1	MuTect	15	63845910	G	A	Splice_Region	USP3	ENST00000380324.3		c.285-4G>A	Splice_Region	USP3	ubiquitin specific peptidase 3 [Source:HGNC Symbol;Acc:HGNC:12626]	ENST00000380324.3		c.285-4G>A	NOVEL	0.042553	94	Gained	FALSE	NA		NA	NA	NA	NA	NA	NA	NA
JQ1-1	MuTect	2	168099893	A	T	intergenic_variant					Missense	XIRP2	xin actin binding repeat containing 2 [Source:HGNC Symbol;Acc:HGNC:14303]	ENST00000409195.1	p.D664V	c.1991A>T	NOVEL	0.042553	188	Gained	FALSE	NA		NA	NA	NA	NA	NA	NA	NA
JQ1-1	MuTect	16	88677796	G	A	Missense	ZC3H18	ENST00000301011.5	p.D443N	c.1327G>A	Missense	ZC3H18	zinc finger CCCH-type containing 18 [Source:HGNC Symbol;Acc:HGNC:25091]	ENST00000301011.5	p.D443N	c.1327G>A	NOVEL	0.068966	58	Gained	FALSE	NA		NA	NA	NA	0.00011045	144862	0.000376664	Latino
JQ1-1	MuTect	6	87966303	T	C	Missense	ZNF292	ENST00000369577.3	p.F986L	c.2956T>C	Missense	ZNF292	zinc finger protein 292 [Source:HGNC Symbol;Acc:HGNC:18410]	ENST00000369577.3	p.F986L	c.2956T>C	NOVEL	0.070175	114	Gained	FALSE	NA		NA	NA	NA	NA	NA	NA	NA
JQ1-1	MuTect	12	103352374	G	T	Missense	ASCL1	ENST00000266744.3	p.A118S	c.352G>T	Missense	ASCL1	achaete-scute family bHLH transcription factor 1 [Source:HGNC Symbol;Acc:HGNC:738]	ENST00000266744.3	p.A118S	c.352G>T	NOVEL	0.044444	90	Lost	TRUE	NA		NA	NA	NA	NA	NA	NA	NA
JQ1-1	MuTect	6	106634498	T	C	Missense	ATG5	ENST00000369076.3	p.T249A	c.745A>G	Missense	ATG5	autophagy related 5 [Source:HGNC Symbol;Acc:HGNC:589]	ENST00000369076.3	p.T249A	c.745A>G	NOVEL	0.041958	143	Lost	TRUE	NA		NA	NA	NA	NA	NA	NA	NA
JQ1-1	MuTect	16	68026852	C	A	Splice_Donor	DPEP2	ENST00000572888.1		c.263+1G>T	Splice_Donor	DPEP2	dipeptidase 2 [Source:HGNC Symbol;Acc:HGNC:23028]	ENST00000412757.2		c.263+1G>T	NOVEL	0.068182	88	Lost	TRUE	NA		NA	NA	NA	NA	NA	NA	NA
JQ1-1	MuTect	3	121417397	G	T	Missense	GOLGB1	ENST00000340645.5	p.S653Y	c.1958C>A	Missense	GOLGB1	golgin B1 [Source:HGNC Symbol;Acc:HGNC:4429]	ENST00000393667.3	p.S658Y	c.1973C>A	NOVEL	0.041916	167	Lost	TRUE	NA		NA	NA	NA	NA	NA	NA	NA
JQ1-1	MuTect	X	114245392	C	T	Splice_Acceptor	IL13RA2	ENST00000243213.1		c.522-1G>A	Splice_Acceptor	IL13RA2	interleukin 13 receptor subunit alpha 2 [Source:HGNC Symbol;Acc:HGNC:5975]	ENST00000371936.1		c.522-1G>A	NOVEL	0.055046	109	Lost	TRUE	NA		NA	NA	NA	NA	NA	NA	NA
JQ1-1	MuTect	5	52353902	G	C	intergenic_variant					Missense	ITGA2	integrin subunit alpha 2 [Source:HGNC Symbol;Acc:HGNC:6137]	ENST00000296585.5	p.G382R	c.1144G>C	NOVEL	0.089655	145	Lost	TRUE	NA		NA	NA	NA	NA	NA	NA	NA
JQ1-1	MuTect	6	39387756	C	G	Missense	KIF6	ENST00000287152.7	p.G593A	c.1778G>C	Missense	KIF6	kinesin family member 6 [Source:HGNC Symbol;Acc:HGNC:21202]	ENST00000287152.7	p.G593A	c.1778G>C	NOVEL	0.096386	83	Lost	TRUE	NA		NA	NA	NA	NA	NA	NA	NA
JQ1-1	MuTect	22	42099395	C	A	intergenic_variant					Missense	MEI1	meiotic double-stranded break formation protein 1 [Source:HGNC Symbol;Acc:HGNC:28613]	ENST00000401548.3	p.L79M	c.235C>A	NOVEL	0.05	80	Lost	TRUE	NA		NA	NA	NA	NA	NA	NA	NA
JQ1-1	MuTect	11	1269769	C	A	Missense	MUC5B	ENST00000529681.1	p.P3887T	c.11659C>A	Missense	MUC5B	mucin 5B, oligomeric mucus/gel-forming [Source:HGNC Symbol;Acc:HGNC:7516]	ENST00000529681.1	p.P3887T	c.11659C>A	COSMIC	0.111111	27	Lost	TRUE	rs200169119	COSM1317375	4	NA	NA	0.00314028	237240	0.0202451	European (Finnish)
JQ1-1	MuTect	18	47421529	T	C	Missense	MYO5B	ENST00000285039.7	p.T943A	c.2827A>G	Missense	MYO5B	myosin VB [Source:HGNC Symbol;Acc:HGNC:7603]	ENST00000285039.7	p.T943A	c.2827A>G	NOVEL	0.054054	74	Lost	TRUE	NA		NA	NA	NA	1.63e-05	246022	0.000365097	Other
JQ1-1	MuTect	11	134080168	A	G	Missense	NCAPD3	ENST00000534548.2	p.I188T	c.563T>C	Missense	NCAPD3	non-SMC condensin II complex subunit D3 [Source:HGNC Symbol;Acc:HGNC:28952]	ENST00000534548.2	p.I188T	c.563T>C	DBSNP	0.433333	30	Lost	TRUE	rs148973912		NA	0.000349081	0.000227169	8.62e-05	243664	0.000184502	Other
JQ1-1	GATK	7	74191612	GGT	G	Frameshift	NCF1	ENST00000289473.4	p.Y26Hfs*26	c.73_74delGT	Frameshift	NCF1	neutrophil cytosolic factor 1 [Source:HGNC Symbol;Acc:HGNC:7660]	ENST00000289473.4	p.Y26Hfs*26	c.73_74delGT	NOVEL	0.069	116	Lost	TRUE	NA		NA	NA	NA	0.000162199	240446	0.000478927	African
JQ1-1	MuTect	12	54902208	C	A	Missense	NCKAP1L	ENST00000293373.6	p.D133E	c.399C>A	Missense	NCKAP1L	NCK associated protein 1 like [Source:HGNC Symbol;Acc:HGNC:4862]	ENST00000293373.6	p.D133E	c.399C>A	NOVEL	0.067227	119	Lost	TRUE	NA		NA	NA	NA	NA	NA	NA	NA
JQ1-1	MuTect	X	119210935	G	A	Missense	RHOXF2B	ENST00000371402.2	p.A133V	c.398C>T	Missense	RHOXF2B	Rhox homeobox family member 2B [Source:HGNC Symbol;Acc:HGNC:33519]	ENST00000371402.2	p.A133V	c.398C>T	NOVEL	0.652174	46	Lost	TRUE	NA		NA	NA	NA	4.08e-05	98011	9.41e-05	Europoean (Non-Finnish)
JQ1-1	MuTect	12	51404550	C	A	Splice_Acceptor	SLC11A2	ENST00000262051.7		c.-38-1G>T	Splice_Acceptor	SLC11A2	solute carrier family 11 member 2 [Source:HGNC Symbol;Acc:HGNC:10908]	ENST00000394904.3		c.50-1G>T	NOVEL	0.090909	44	Lost	TRUE	NA		NA	NA	NA	NA	NA	NA	NA
JQ1-1	MuTect	3	52255483	C	A	Missense	TLR9	ENST00000360658.2	p.S950I	c.2849G>T	Missense	TLR9	toll like receptor 9 [Source:HGNC Symbol;Acc:HGNC:15633]	ENST00000360658.2	p.S950I	c.2849G>T	NOVEL	0.180556	144	Lost	TRUE	NA		NA	NA	NA	NA	NA	NA	NA
TAX-1	MuTect	9	74489552	C	A	Missense	ABHD17B	ENST00000333421.6	p.A149S	c.445G>T	Missense	ABHD17B	abhydrolase domain containing 17B [Source:HGNC Symbol;Acc:HGNC:24278]	ENST00000377041.2	p.A149S	c.445G>T	NOVEL	0.043478	92	Gained	FALSE	NA		NA	NA	NA	NA	NA	NA	NA
TAX-1	GATK	8	124707761	AT	A	Frameshift	ANXA13	ENST00000419625.1	p.I151Sfs*20	c.451delA	Frameshift	ANXA13	annexin A13 [Source:HGNC Symbol;Acc:HGNC:536]	ENST00000262219.6	p.I192Sfs*20	c.574delA	COSMIC	0.0526	76	Gained	FALSE	NA	COSM1454676	2	NA	NA	8.14e-06	245694	2.99e-05	Latino
TAX-1	MuTect	13	111885586	G	C	Missense	ARHGEF7	ENST00000375741.2	p.K256N	c.768G>C	Missense	ARHGEF7	Rho guanine nucleotide exchange factor 7 [Source:HGNC Symbol;Acc:HGNC:15607]	ENST00000375741.2	p.K256N	c.768G>C	NOVEL	0.114286	70	Gained	FALSE	NA		NA	NA	NA	NA	NA	NA	NA
TAX-1	GATK	17	29192714	TG	T	Splice_Region	ATAD5	ENST00000321990.4		c.3137-7delG	Splice_Region	ATAD5	ATPase family, AAA domain containing 5 [Source:HGNC Symbol;Acc:HGNC:25752]	ENST00000321990.4		c.3137-7delG	NOVEL	0.0741	54	Gained	FALSE	NA		NA	NA	NA	0.000165087	187780	0.000419698	Ashkenazi Jewish
TAX-1	MuTect	7	140434574	C	A	Splice_Region	BRAF	ENST00000288602.6		c.2128-4G>T	Splice_Region	BRAF	B-Raf proto-oncogene, serine/threonine kinase [Source:HGNC Symbol;Acc:HGNC:1097]	ENST00000288602.6		c.2128-4G>T	NOVEL	0.210526	19	Gained	FALSE	NA		NA	NA	NA	NA	NA	NA	NA
TAX-1	MuTect	2	209036721	G	A	Missense	C2orf80	ENST00000341287.4	p.R149C	c.445C>T	Missense	C2orf80	chromosome 2 open reading frame 80 [Source:HGNC Symbol;Acc:HGNC:34352]	ENST00000341287.4	p.R149C	c.445C>T	COSMIC	0.12987	77	Gained	FALSE	NA	COSM4667659	1	NA	NA	2.84e-05	246234	5.37e-05	Europoean (Non-Finnish)
TAX-1	MuTect	2	109473294	A	C	Missense	CCDC138	ENST00000295124.4	p.K521Q	c.1561A>C	Missense	CCDC138	coiled-coil domain containing 138 [Source:HGNC Symbol;Acc:HGNC:26531]	ENST00000295124.4	p.K521Q	c.1561A>C	NOVEL	0.078431	51	Gained	FALSE	NA		NA	NA	NA	NA	NA	NA	NA
TAX-1	GATK	4	91549167	TC	T	Splice_Region	CCSER1	ENST00000333691.8		c.1725-8delC	Splice_Region	CCSER1	coiled-coil serine rich protein 1 [Source:HGNC Symbol;Acc:HGNC:29349]	ENST00000509176.1		c.1725-8delC	NOVEL	0.0952	42	Gained	FALSE	NA		NA	NA	NA	2.06e-05	243092	0.000102987	Ashkenazi Jewish
TAX-1	MuTect	16	68842653	G	T	Missense	CDH1	ENST00000261769.5	p.A197S	c.589G>T	Missense	CDH1	cadherin 1 [Source:HGNC Symbol;Acc:HGNC:1748]	ENST00000261769.5	p.A197S	c.589G>T	NOVEL	0.074074	135	Gained	FALSE	NA		NA	NA	NA	NA	NA	NA	NA
TAX-1	GATK	17	17152356	GC	G	Splice_Region	COPS3	ENST00000268717.5		c.1024-4delG	Splice_Region	COPS3	COP9 signalosome subunit 3 [Source:HGNC Symbol;Acc:HGNC:2239]	ENST00000268717.5		c.1024-4delG	NOVEL	0.0851	47	Gained	FALSE	NA		NA	NA	NA	4.83e-06	207166	0.000234852	Other
TAX-1	MuTect	15	64458281	T	A	3_prime_UTR	CSNK1G1	ENST00000303052.7		c.*5849A>T	Splice_Acceptor	CSNK1G1	casein kinase 1 gamma 1 [Source:HGNC Symbol;Acc:HGNC:2454]	ENST00000607537.1		c.1326-2A>T	NOVEL	0.25	20	Gained	FALSE	NA		NA	NA	NA	NA	NA	NA	NA
TAX-1	MuTect	10	50599285	G	C	Missense	DRGX	ENST00000374139.2	p.H19Q	c.57C>G	Missense	DRGX	dorsal root ganglia homeobox [Source:HGNC Symbol;Acc:HGNC:21536]	ENST00000434016.1	p.H24Q	c.72C>G	COSMIC	0.068493	73	Gained	FALSE	NA	COSM427629	1	NA	NA	NA	NA	NA	NA
TAX-1	MuTect	X	12735207	G	T	Nonsense	FRMPD4	ENST00000380682.1	p.E877*	c.2629G>T	Nonsense	FRMPD4	FERM and PDZ domain containing 4 [Source:HGNC Symbol;Acc:HGNC:29007]	ENST00000380682.1	p.E877*	c.2629G>T	NOVEL	0.070423	71	Gained	FALSE	NA		NA	NA	NA	NA	NA	NA	NA
TAX-1	MuTect	2	233677174	C	A	Missense	GIGYF2	ENST00000409547.1	p.L694I	c.2080C>A	Missense	GIGYF2	GRB10 interacting GYF protein 2 [Source:HGNC Symbol;Acc:HGNC:11960]	ENST00000409451.3	p.L715I	c.2143C>A	NOVEL	0.079545	88	Gained	FALSE	NA		NA	NA	NA	NA	NA	NA	NA
TAX-1	MuTect	X	101911267	G	T	Missense	GPRASP1	ENST00000361600.5	p.G809V	c.2426G>T	Missense	GPRASP1	G protein-coupled receptor associated sorting protein 1 [Source:HGNC Symbol;Acc:HGNC:24834]	ENST00000537097.1	p.G809V	c.2426G>T	NOVEL	0.05	80	Gained	FALSE	NA		NA	NA	NA	NA	NA	NA	NA
TAX-1	MuTect	11	120702595	C	A	Missense	GRIK4	ENST00000438375.2	p.F182L	c.546C>A	Missense	GRIK4	glutamate ionotropic receptor kainate type subunit 4 [Source:HGNC Symbol;Acc:HGNC:4582]	ENST00000527524.2	p.F182L	c.546C>A	NOVEL	0.057971	69	Gained	FALSE	NA		NA	NA	NA	NA	NA	NA	NA
TAX-1	GATK	17	40336500	GGCA	G	Inframe_Del	HCRT	ENST00000293330.1	p.L22del	c.65_67delTGC	Inframe_Del	HCRT	hypocretin neuropeptide precursor [Source:HGNC Symbol;Acc:HGNC:4847]	ENST00000293330.1	p.L22del	c.65_67delTGC	COSMIC	0.0658	76	Gained	FALSE	NA	COSM302351	4	0.00549806	0.00435074	0.0141104	143086	0.0263901	African
TAX-1	GATK	5	132408917	TG	T	Splice_Region	HSPA4	ENST00000304858.2		c.430-4delG	Splice_Region	HSPA4	heat shock protein family A (Hsp70) member 4 [Source:HGNC Symbol;Acc:HGNC:5237]	ENST00000304858.2		c.430-4delG	NOVEL	0.0615	65	Gained	FALSE	NA		NA	NA	NA	6.87e-05	218406	0.000273935	African
TAX-1	MuTect	2	160998570	G	C	Missense	ITGB6	ENST00000283249.2	p.L344V	c.1030C>G	Missense	ITGB6	integrin subunit beta 6 [Source:HGNC Symbol;Acc:HGNC:6161]	ENST00000283249.2	p.L344V	c.1030C>G	NOVEL	0.126761	71	Gained	FALSE	NA		NA	NA	NA	2.52e-05	237806	0.000310881	Ashkenazi Jewish
TAX-1	MuTect	18	21393059	T	C	Missense	LAMA3	ENST00000313654.9	p.S594P	c.1780T>C	Missense	LAMA3	laminin subunit alpha 3 [Source:HGNC Symbol;Acc:HGNC:6483]	ENST00000313654.9	p.S594P	c.1780T>C	NOVEL	0.092105	76	Gained	FALSE	NA		NA	NA	NA	NA	NA	NA	NA
TAX-1	MuTect	2	170090037	G	T	Missense	LRP2	ENST00000263816.3	p.A1661D	c.4982C>A	Missense	LRP2	LDL receptor related protein 2 [Source:HGNC Symbol;Acc:HGNC:6694]	ENST00000263816.3	p.A1661D	c.4982C>A	NOVEL	0.105882	85	Gained	FALSE	NA		NA	NA	NA	NA	NA	NA	NA
TAX-1	MuTect	14	60398344	A	T	Missense	LRRC9	ENST00000445360.1	p.Q139L	c.416A>T	Missense	LRRC9	leucine rich repeat containing 9 [Source:HGNC Symbol;Acc:HGNC:19848]	ENST00000445360.1	p.Q139L	c.416A>T	NOVEL	0.083333	36	Gained	FALSE	NA		NA	NA	NA	NA	NA	NA	NA
TAX-1	GATK	22	51041768	AGAG	A	intergenic_variant					Inframe_Del	MAPK8IP2	mitogen-activated protein kinase 8 interacting protein 2 [Source:HGNC Symbol;Acc:HGNC:6883]	ENST00000329492.3	p.E97del	c.289_291delGAG	COSMIC	0.0526	95	Gained	FALSE	rs572434194	COSM245583	4	0.0253133	0.0254065	0.00449173	130462	0.00823662	European (Finnish)
TAX-1	MuTect	13	113724483	G	A	Missense	MCF2L	ENST00000442652.2	p.R361Q	c.1082G>A	Missense	MCF2L	MCF.2 cell line derived transforming sequence like [Source:HGNC Symbol;Acc:HGNC:14576]	ENST00000535094.2	p.R331Q	c.992G>A	NOVEL	0.102564	39	Gained	FALSE	NA		NA	NA	NA	NA	NA	NA	NA
TAX-1	MuTect	14	47343368	A	T	Missense	MDGA2	ENST00000399232.2	p.C756S	c.2266T>A	Missense	MDGA2	MAM domain containing glycosylphosphatidylinositol anchor 2 [Source:HGNC Symbol;Acc:HGNC:19835]	ENST00000426342.1	p.C527S	c.1579T>A	NOVEL	0.192308	26	Gained	FALSE	NA		NA	NA	NA	NA	NA	NA	NA
TAX-1	GATK	1	61872229	CA	C	Splice_Region	NFIA	ENST00000403491.3		c.1255-4delA	Splice_Region	NFIA	nuclear factor I A [Source:HGNC Symbol;Acc:HGNC:7784]	ENST00000371189.4		c.1390-4delA	COSMIC	0.1765	34	Gained	FALSE	rs370337196	COSM1719654	1	NA	NA	0.000213792	135646	0.000467435	European (Finnish)
TAX-1	MuTect	11	123886549	G	A	Missense	OR10G4	ENST00000320891.4	p.A90T	c.268G>A	Missense	OR10G4	olfactory receptor family 10 subfamily G member 4 [Source:HGNC Symbol;Acc:HGNC:14809]	ENST00000320891.4	p.A90T	c.268G>A	COSMIC	0.081395	86	Gained	FALSE	rs200481059	COSM4189370	2	NA	NA	0.000338969	241910	0.000737463	Other
TAX-1	MuTect	11	56085952	C	T	Missense	OR8K3	ENST00000312711.1	p.T57I	c.170C>T	Missense	OR8K3	olfactory receptor family 8 subfamily K member 3 (gene/pseudogene) [Source:HGNC Symbol;Acc:HGNC:15313]	ENST00000312711.1	p.T57I	c.170C>T	NOVEL	0.046053	152	Gained	FALSE	NA		NA	NA	NA	8.13e-06	246144	3.25e-05	South Asian
TAX-1	MuTect	13	58240910	G	C	Missense	PCDH17	ENST00000377918.3	p.V914L	c.2740G>C	Missense	PCDH17	protocadherin 17 [Source:HGNC Symbol;Acc:HGNC:14267]	ENST00000377918.3	p.V914L	c.2740G>C	NOVEL	0.097561	41	Gained	FALSE	NA		NA	NA	NA	NA	NA	NA	NA
TAX-1	MuTect	5	140711776	T	A	Missense	PCDHGA1	ENST00000517417.1	p.S509T	c.1525T>A	Missense	PCDHGA1	protocadherin gamma subfamily A, 1 [Source:HGNC Symbol;Acc:HGNC:8696]	ENST00000517417.1	p.S509T	c.1525T>A	NOVEL	0.063063	222	Gained	FALSE	NA		NA	NA	NA	NA	NA	NA	NA
TAX-1	MuTect	5	140741797	A	G	intron	PCDHGA1	ENST00000517417.1	p.I699V	c.2421+29125A>G	Missense	PCDHGB2	protocadherin gamma subfamily B, 2 [Source:HGNC Symbol;Acc:HGNC:8709]	ENST00000522605.1	p.I699V	c.2095A>G	NOVEL	0.046154	130	Gained	FALSE	NA		NA	NA	NA	NA	NA	NA	NA
TAX-1	MuTect	4	39864624	G	T	intergenic_variant					Missense	PDS5A	PDS5 cohesin associated factor A [Source:HGNC Symbol;Acc:HGNC:29088]	ENST00000303538.8	p.P946T	c.2836C>A	NOVEL	0.142857	63	Gained	FALSE	NA		NA	NA	NA	NA	NA	NA	NA
TAX-1	GATK	X	114871140	TC	T	Splice_Region	PLS3	ENST00000355899.3		c.749-7delC	Splice_Region	PLS3	plastin 3 [Source:HGNC Symbol;Acc:HGNC:9091]	ENST00000420625.2		c.749-7delC	NOVEL	0.0532	94	Gained	FALSE	NA		NA	NA	NA	6.47e-06	154610	8.56e-05	African
TAX-1	MuTect	13	28239830	T	C	intergenic_variant					Missense	POLR1D	RNA polymerase I subunit D [Source:HGNC Symbol;Acc:HGNC:20422]	ENST00000399697.3	p.C37R	c.109T>C	NOVEL	0.055556	144	Gained	FALSE	NA		NA	NA	NA	NA	NA	NA	NA
TAX-1	GATK	1	145457039	CTCT	C	Inframe_Del	POLR3GL	ENST00000369314.1	p.E174del	c.519_521delAGA	Inframe_Del	POLR3GL	RNA polymerase III subunit G like [Source:HGNC Symbol;Acc:HGNC:28466]	ENST00000369314.1	p.E174del	c.519_521delAGA	COSMIC	0.0588	68	Gained	FALSE	NA	COSM895169	2	NA	NA	0.000549875	220050	0.000984898	Ashkenazi Jewish
TAX-1	MuTect	20	1146888	G	A	3_prime_UTR	PSMF1	ENST00000335877.6		c.*1164G>A	Missense	PSMF1	proteasome inhibitor subunit 1 [Source:HGNC Symbol;Acc:HGNC:9571]	ENST00000246015.4	p.R261H	c.782G>A	NOVEL	0.051948	77	Gained	FALSE	NA		NA	NA	NA	5e-05	239866	0.000371471	Other
TAX-1	GATK	5	145647319	T	TA	Frameshift	RBM27	ENST00000265271.5	p.Q817Tfs*63	c.2439_2440insA	Frameshift	RBM27	RNA binding motif protein 27 [Source:HGNC Symbol;Acc:HGNC:29243]	ENST00000265271.5	p.Q817Tfs*63	c.2439_2440insA	COSMIC	0.0952	42	Gained	FALSE	NA	COSM1434907	2	NA	NA	0.000931695	209296	0.00282462	Latino
TAX-1	MuTect	20	947905	G	T	Nonsense	RSPO4	ENST00000217260.4	p.C107*	c.321C>A	Nonsense	RSPO4	R-spondin 4 [Source:HGNC Symbol;Acc:HGNC:16175]	ENST00000217260.4	p.C107*	c.321C>A	NOVEL	0.081967	122	Gained	FALSE	NA		NA	NA	NA	NA	NA	NA	NA
TAX-1	MuTect	15	33855067	C	A	Missense	RYR3	ENST00000389232.4	p.H334Q	c.1002C>A	Missense	RYR3	ryanodine receptor 3 [Source:HGNC Symbol;Acc:HGNC:10485]	ENST00000389232.4	p.H334Q	c.1002C>A	NOVEL	0.061224	49	Gained	FALSE	NA		NA	NA	NA	NA	NA	NA	NA
TAX-1	GATK	2	114500276	CA	C	Frameshift	SLC35F5	ENST00000245680.2	p.C248Afs*22	c.742delT	Frameshift	SLC35F5	solute carrier family 35 member F5 [Source:HGNC Symbol;Acc:HGNC:23617]	ENST00000245680.2	p.C248Afs*22	c.742delT	COSMIC	0.0563	71	Gained	FALSE	NA	COSM111375	26	NA	NA	0.0102725	146410	0.027646	South Asian
TAX-1	GATK	2	220494110	G	GC	Frameshift	SLC4A3	ENST00000317151.3	p.H157Pfs*15	c.462_463insC	Frameshift	SLC4A3	solute carrier family 4 member 3 [Source:HGNC Symbol;Acc:HGNC:11029]	ENST00000373762.3	p.H157Pfs*15	c.462_463insC	COSMIC	0.0816	49	Gained	FALSE	NA	COSM1405725	5	NA	NA	0.00249848	188114	0.00579019	Ashkenazi Jewish
TAX-1	GATK	3	195955099	CCTG	C	Inframe_Del	SLC51A	ENST00000296327.5	p.C162del	c.477_479delCTG	Inframe_Del	SLC51A	solute carrier family 51 alpha subunit [Source:HGNC Symbol;Acc:HGNC:29955]	ENST00000296327.5	p.C162del	c.477_479delCTG	COSMIC	0.0513	78	Gained	FALSE	rs142849558	COSM4710487	2	0.0440998	0.0389306	0.000223602	237028	0.000577256	European (Finnish)
TAX-1	MuTect	16	3633346	C	A	Missense	SLX4	ENST00000294008.3	p.K1635N	c.4905G>T	Missense	SLX4	SLX4 structure-specific endonuclease subunit [Source:HGNC Symbol;Acc:HGNC:23845]	ENST00000294008.3	p.K1635N	c.4905G>T	NOVEL	0.06	100	Gained	FALSE	NA		NA	NA	NA	NA	NA	NA	NA
TAX-1	MuTect	8	82713832	C	A	Splice_Region	SNX16	ENST00000396330.2		c.939-4G>T	Splice_Region	SNX16	sorting nexin 16 [Source:HGNC Symbol;Acc:HGNC:14980]	ENST00000396330.2		c.939-4G>T	DBSNP	0.384615	13	Gained	FALSE	rs570185784		NA	NA	NA	NA	NA	NA	NA
TAX-1	GATK	2	169728067	TAGA	T	Splice_Region	SPC25	ENST00000282074.2		c.551-5_551-3delTCT	Splice_Region	SPC25	SPC25, NDC80 kinetochore complex component [Source:HGNC Symbol;Acc:HGNC:24031]	ENST00000282074.2		c.551-5_551-3delTCT	DBSNP	0.1458	48	Gained	FALSE	rs376054816		NA	NA	NA	0	101302	0	African
TAX-1	MuTect	7	138482731	C	A	intron	ATP6V0A4	ENST00000353492.4		c.-18+48G>T	Missense	TMEM213	transmembrane protein 213 [Source:HGNC Symbol;Acc:HGNC:27220]	ENST00000422794.2	p.T12N	c.35C>A	NOVEL	0.043478	92	Gained	FALSE	NA		NA	NA	NA	NA	NA	NA	NA
TAX-1	GATK	7	99514409	C	CA	Splice_Region	TRIM4	ENST00000355947.2		c.394-8dupT	Splice_Region	TRIM4	tripartite motif containing 4 [Source:HGNC Symbol;Acc:HGNC:16275]	ENST00000355947.2		c.394-8dupT	NOVEL	0.0588	68	Gained	FALSE	NA		NA	0.000242542	0	0.000148695	242106	0.000552283	Other
TAX-1	MuTect	2	166786882	G	A	Splice_Region	TTC21B	ENST00000243344.7		c.895-8C>T	Splice_Region	TTC21B	tetratricopeptide repeat domain 21B [Source:HGNC Symbol;Acc:HGNC:25660]	ENST00000243344.7		c.895-8C>T	NOVEL	0.209302	43	Gained	FALSE	NA		NA	NA	NA	0.000578729	186616	0.000772798	Latino
TAX-1	MuTect	2	32958913	G	A	Missense	TTC27	ENST00000317907.4	p.E418K	c.1252G>A	Missense	TTC27	tetratricopeptide repeat domain 27 [Source:HGNC Symbol;Acc:HGNC:25986]	ENST00000317907.4	p.E418K	c.1252G>A	NOVEL	0.107595	158	Gained	FALSE	NA		NA	NA	NA	NA	NA	NA	NA
TAX-1	GATK	11	118255661	GT	G	intergenic_variant					Splice_Donor	UBE4A	ubiquitination factor E4A [Source:HGNC Symbol;Acc:HGNC:12499]	ENST00000431736.2		c.2433+2delT	NOVEL	0.0882	68	Gained	FALSE	NA		NA	NA	NA	NA	NA	NA	NA
TAX-1	MuTect	4	96141206	C	G	Missense	UNC5C	ENST00000453304.1	p.E410D	c.1230G>C	Missense	UNC5C	unc-5 netrin receptor C [Source:HGNC Symbol;Acc:HGNC:12569]	ENST00000453304.1	p.E410D	c.1230G>C	NOVEL	0.066667	60	Gained	FALSE	NA		NA	NA	NA	NA	NA	NA	NA
TAX-1	MuTect	17	5009754	G	T	intergenic_variant					Missense	ZNF232	zinc finger protein 232 [Source:HGNC Symbol;Acc:HGNC:13026]	ENST00000250076.3	p.Q234K	c.700C>A	NOVEL	0.076923	78	Gained	FALSE	NA		NA	NA	NA	NA	NA	NA	NA
TAX-1	MuTect	4	289863	A	T	Missense	ZNF732	ENST00000419098.1	p.Y29N	c.85T>A	Missense	ZNF732	zinc finger protein 732 [Source:HGNC Symbol;Acc:HGNC:37138]	ENST00000419098.1	p.Y29N	c.85T>A	NOVEL	0.094891	137	Gained	FALSE	NA		NA	NA	NA	NA	NA	NA	NA
TAX-1	MuTect	3	41266459	T	C	Missense	CTNNB1	ENST00000396185.3	p.Y86H	c.256T>C	Missense	CTNNB1	catenin beta 1 [Source:HGNC Symbol;Acc:HGNC:2514]	ENST00000349496.5	p.Y86H	c.256T>C	COSMIC	0.168831	77	Lost	TRUE	NA	COSM5990143	1	NA	NA	NA	NA	NA	NA
TAX-1	MuTect	5	52353902	G	C	intergenic_variant					Missense	ITGA2	integrin subunit alpha 2 [Source:HGNC Symbol;Acc:HGNC:6137]	ENST00000296585.5	p.G382R	c.1144G>C	NOVEL	0.089655	145	Lost	TRUE	NA		NA	NA	NA	NA	NA	NA	NA
TAX-1	MuTect	22	42099395	C	A	intergenic_variant					Missense	MEI1	meiotic double-stranded break formation protein 1 [Source:HGNC Symbol;Acc:HGNC:28613]	ENST00000401548.3	p.L79M	c.235C>A	NOVEL	0.05	80	Lost	TRUE	NA		NA	NA	NA	NA	NA	NA	NA
TAX-1	GATK	15	90294304	C	CG	Frameshift	MESP1	ENST00000300057.4	p.S54Efs*18	c.158dupC	Frameshift	MESP1	mesoderm posterior bHLH transcription factor 1 [Source:HGNC Symbol;Acc:HGNC:29658]	ENST00000300057.4	p.S54Efs*18	c.158dupC	COSMIC	0.1786	28	Lost	TRUE	NA	COSM4770585	2	0.0199728	0.0314286	0.0290871	20834	0.0412758	African
TAX-1	MuTect	11	1269769	C	A	Missense	MUC5B	ENST00000529681.1	p.P3887T	c.11659C>A	Missense	MUC5B	mucin 5B, oligomeric mucus/gel-forming [Source:HGNC Symbol;Acc:HGNC:7516]	ENST00000529681.1	p.P3887T	c.11659C>A	COSMIC	0.111111	27	Lost	TRUE	rs200169119	COSM1317375	4	NA	NA	0.00314028	237240	0.0202451	European (Finnish)
TAX-1	MuTect	18	47421529	T	C	Missense	MYO5B	ENST00000285039.7	p.T943A	c.2827A>G	Missense	MYO5B	myosin VB [Source:HGNC Symbol;Acc:HGNC:7603]	ENST00000285039.7	p.T943A	c.2827A>G	NOVEL	0.054054	74	Lost	TRUE	NA		NA	NA	NA	1.63e-05	246022	0.000365097	Other
JQ1TAX-1	GATK	4	100137314	TTA	T	Splice_Donor	ADH6	ENST00000237653.7		c.120+2_120+3delTA	Splice_Donor	ADH6	alcohol dehydrogenase 6 (class V) [Source:HGNC Symbol;Acc:HGNC:255]	ENST00000394899.2		c.120+2_120+3delTA	COSMIC	0.0851	47	Gained	FALSE	NA	COSM2951249	1	NA	NA	7.43e-05	175070	0.000285714	European (Finnish)
JQ1TAX-1	MuTect	1	112106497	C	G	intron	RAP1A	ENST00000356415.1		c.-28+21366C>G	Missense	ADORA3	adenosine A3 receptor [Source:HGNC Symbol;Acc:HGNC:268]	ENST00000369717.4	p.W26C	c.78G>C	NOVEL	0.117647	68	Gained	FALSE	NA		NA	NA	NA	NA	NA	NA	NA
JQ1TAX-1	MuTect	11	47701629	G	A	Splice_Region	AGBL2	ENST00000525123.1		c.1916-4C>T	Splice_Region	AGBL2	ATP/GTP binding protein like 2 [Source:HGNC Symbol;Acc:HGNC:26296]	ENST00000525123.1		c.1916-4C>T	NOVEL	0.162791	43	Gained	FALSE	NA		NA	NA	NA	0.000105205	76042	0.000376364	African
JQ1TAX-1	MuTect	11	62295933	T	C	Missense	AHNAK	ENST00000378024.4	p.T1986A	c.5956A>G	Missense	AHNAK	AHNAK nucleoprotein [Source:HGNC Symbol;Acc:HGNC:347]	ENST00000378024.4	p.T1986A	c.5956A>G	COSMIC	0.084158	202	Gained	FALSE	rs543137707	COSM5753748	2	NA	NA	0.00084082	218834	0.00255986	South Asian
JQ1TAX-1	GATK	8	124707761	AT	A	Frameshift	ANXA13	ENST00000419625.1	p.I151Sfs*20	c.451delA	Frameshift	ANXA13	annexin A13 [Source:HGNC Symbol;Acc:HGNC:536]	ENST00000262219.6	p.I192Sfs*20	c.574delA	COSMIC	0.1887	53	Gained	FALSE	NA	COSM1454676	2	NA	NA	8.14e-06	245694	2.99e-05	Latino
JQ1TAX-1	GATK	17	29192714	TG	T	Splice_Region	ATAD5	ENST00000321990.4		c.3137-7delG	Splice_Region	ATAD5	ATPase family, AAA domain containing 5 [Source:HGNC Symbol;Acc:HGNC:25752]	ENST00000321990.4		c.3137-7delG	NOVEL	0.1111	36	Gained	FALSE	NA		NA	NA	NA	0.000165087	187780	0.000419698	Ashkenazi Jewish
JQ1TAX-1	MuTect	2	242598821	G	C	intron	ATG4B	ENST00000404914.3		c.538+219G>C	Missense	ATG4B	autophagy related 4B cysteine peptidase [Source:HGNC Symbol;Acc:HGNC:20790]	ENST00000425239.1	p.A253P	c.757G>C	NOVEL	0.1625	80	Gained	FALSE	NA		NA	NA	NA	NA	NA	NA	NA
JQ1TAX-1	MuTect	1	75038467	C	G	Missense	C1orf173	ENST00000326665.5	p.G976A	c.2927G>C	Missense	C1orf173		ENST00000326665.5	p.G976A	c.2927G>C	NOVEL	0.136054	147	Gained	FALSE	NA		NA	NA	NA	NA	NA	NA	NA
JQ1TAX-1	MuTect	2	209036721	G	A	Missense	C2orf80	ENST00000341287.4	p.R149C	c.445C>T	Missense	C2orf80	chromosome 2 open reading frame 80 [Source:HGNC Symbol;Acc:HGNC:34352]	ENST00000341287.4	p.R149C	c.445C>T	COSMIC	0.15625	64	Gained	FALSE	NA	COSM4667659	1	NA	NA	2.84e-05	246234	5.37e-05	Europoean (Non-Finnish)
JQ1TAX-1	MuTect	3	58849601	C	A	Nonsense	C3orf67	ENST00000482387.1	p.E301*	c.901G>T	Nonsense	C3orf67	chromosome 3 open reading frame 67 [Source:HGNC Symbol;Acc:HGNC:24763]	ENST00000295966.7	p.E301*	c.901G>T	NOVEL	0.080645	62	Gained	FALSE	NA		NA	NA	NA	NA	NA	NA	NA
JQ1TAX-1	MuTect	6	31962166	G	A	Splice_Region	C4A	ENST00000428956.2		c.2592+5G>A	Splice_Region	C4A	complement C4A (Rodgers blood group) [Source:HGNC Symbol;Acc:HGNC:1323]	ENST00000428956.2		c.2592+5G>A	NOVEL	0.060976	82	Gained	FALSE	NA		NA	NA	NA	NA	NA	NA	NA
JQ1TAX-1	MuTect	6	32260902	T	G	Missense	C6orf10	ENST00000447241.2	p.K516N	c.1548A>C	Missense	C6orf10	chromosome 6 open reading frame 10 [Source:HGNC Symbol;Acc:HGNC:13922]	ENST00000447241.2	p.K516N	c.1548A>C	NOVEL	0.075269	93	Gained	FALSE	NA		NA	NA	NA	NA	NA	NA	NA
JQ1TAX-1	MuTect	2	219878582	G	A	Splice_Region	CCDC108	ENST00000453220.1		c.3779+8C>T	Splice_Region	CCDC108		ENST00000341552.5		c.3779+8C>T	NOVEL	0.123077	65	Gained	FALSE	NA		NA	NA	NA	NA	NA	NA	NA
JQ1TAX-1	MuTect	4	7043684	G	A	Nonsense	CCDC96	ENST00000310085.4	p.R328*	c.982C>T	Nonsense	CCDC96	coiled-coil domain containing 96 [Source:HGNC Symbol;Acc:HGNC:26900]	ENST00000310085.4	p.R328*	c.982C>T	NOVEL	0.083969	131	Gained	FALSE	NA		NA	NA	NA	NA	NA	NA	NA
JQ1TAX-1	GATK	13	25467009	TC	T	Splice_Region	CENPJ	ENST00000381884.4		c.2992-5delG	Splice_Region	CENPJ	centromere protein J [Source:HGNC Symbol;Acc:HGNC:17272]	ENST00000381884.4		c.2992-5delG	NOVEL	0.0968	62	Gained	FALSE	NA		NA	NA	NA	NA	NA	NA	NA
JQ1TAX-1	MuTect	9	126134567	G	T	Missense	CRB2	ENST00000373631.3	p.G850C	c.2548G>T	Missense	CRB2	crumbs 2, cell polarity complex component [Source:HGNC Symbol;Acc:HGNC:18688]	ENST00000373631.3	p.G850C	c.2548G>T	NOVEL	0.047619	84	Gained	FALSE	NA		NA	NA	NA	NA	NA	NA	NA
JQ1TAX-1	MuTect	1	16946534	C	T	intergenic_variant					Splice_Acceptor	CROCCP2	ciliary rootlet coiled-coil, rootletin pseudogene 2 [Source:HGNC Symbol;Acc:HGNC:28170]	ENST00000540383.1		n.724-1G>A	NOVEL	0.214286	14	Gained	FALSE	NA		NA	NA	NA	NA	NA	NA	NA
JQ1TAX-1	MuTect	19	7935851	A	G	intergenic_variant					Missense	CTD-3193O13.9		ENST00000539422.1	p.L760P	c.2279T>C	NOVEL	0.148936	47	Gained	FALSE	NA		NA	NA	NA	NA	NA	NA	NA
JQ1TAX-1	MuTect	2	242694669	A	G	intron	D2HGDH	ENST00000321264.4		c.1141-595A>G	Missense	D2HGDH	D-2-hydroxyglutarate dehydrogenase [Source:HGNC Symbol;Acc:HGNC:28358]	ENST00000445308.1	p.H61R	c.181A>G	NOVEL	0.169492	59	Gained	FALSE	NA		NA	NA	NA	4.81e-05	124848	0.000165071	African
JQ1TAX-1	MuTect	2	189599613	T	C	Missense	DIRC1	ENST00000308100.4	p.Q12R	c.35A>G	Missense	DIRC1	disrupted in renal carcinoma 1 [Source:HGNC Symbol;Acc:HGNC:15760]	ENST00000308100.4	p.Q12R	c.35A>G	NOVEL	0.088235	68	Gained	FALSE	NA		NA	NA	NA	NA	NA	NA	NA
JQ1TAX-1	GATK	9	140006326	AC	A	Frameshift	DPP7	ENST00000371579.2	p.G402Vfs*28	c.1205delG	Frameshift	DPP7	dipeptidyl peptidase 7 [Source:HGNC Symbol;Acc:HGNC:14892]	ENST00000371579.2	p.G402Vfs*28	c.1205delG	COSMIC	0.0635	63	Gained	FALSE	NA	COSM3088653	3	NA	NA	1.33e-05	226042	0.000198098	Other
JQ1TAX-1	MuTect	16	22269849	A	T	Missense	EEF2K	ENST00000263026.5	p.E355V	c.1064A>T	Missense	EEF2K	eukaryotic elongation factor 2 kinase [Source:HGNC Symbol;Acc:HGNC:24615]	ENST00000263026.5	p.E355V	c.1064A>T	NOVEL	0.070707	99	Gained	FALSE	NA		NA	NA	NA	NA	NA	NA	NA
JQ1TAX-1	MuTect	7	2418406	G	A	intergenic_variant					Splice_Region	EIF3B	eukaryotic translation initiation factor 3 subunit B [Source:HGNC Symbol;Acc:HGNC:3280]	ENST00000360876.4		c.2232+5G>A	NOVEL	0.06087	115	Gained	FALSE	NA		NA	NA	NA	8.14e-06	245568	6.5e-05	South Asian
JQ1TAX-1	GATK	15	44843098	GA	G	intergenic_variant					Frameshift	EIF3J	eukaryotic translation initiation factor 3 subunit J [Source:HGNC Symbol;Acc:HGNC:3270]	ENST00000261868.5	p.E61Rfs*5	c.173delA	COSMIC	0.0694	72	Gained	FALSE	NA	COSM1373100	9	NA	NA	4.15e-06	240728	3.38e-05	South Asian
JQ1TAX-1	MuTect	X	55172645	C	T	Missense	FAM104B	ENST00000358460.4	p.D74N	c.220G>A	Missense	FAM104B	family with sequence similarity 104 member B [Source:HGNC Symbol;Acc:HGNC:25085]	ENST00000425133.2	p.D75N	c.223G>A	DBSNP	0.073529	68	Gained	FALSE	rs1047042		NA	NA	NA	1.15e-05	174126	0.000138966	Ashkenazi Jewish
JQ1TAX-1	MuTect	17	18659367	A	G	Missense	FBXW10	ENST00000395665.4	p.N378D	c.1132A>G	Missense	FBXW10	F-box and WD repeat domain containing 10 [Source:HGNC Symbol;Acc:HGNC:1211]	ENST00000395665.4	p.N378D	c.1132A>G	DBSNP	0.074074	81	Gained	FALSE	rs201169182		NA	NA	NA	8.18e-06	244364	3.01e-05	Latino
JQ1TAX-1	MuTect	1	15714842	G	C	intron	FHAD1	ENST00000375998.4		c.4122+6153G>C	Missense	FHAD1	forkhead associated phosphopeptide binding domain 1 [Source:HGNC Symbol;Acc:HGNC:29408]	ENST00000375999.3	p.G1443A	c.4328G>C	DBSNP	0.5	10	Gained	FALSE	rs3002000		NA	NA	NA	NA	NA	NA	NA
JQ1TAX-1	MuTect	2	233677174	C	A	Missense	GIGYF2	ENST00000409547.1	p.L694I	c.2080C>A	Missense	GIGYF2	GRB10 interacting GYF protein 2 [Source:HGNC Symbol;Acc:HGNC:11960]	ENST00000409451.3	p.L715I	c.2143C>A	NOVEL	0.16	75	Gained	FALSE	NA		NA	NA	NA	NA	NA	NA	NA
JQ1TAX-1	GATK	15	23685164	G	GC	intergenic_variant					Frameshift	GOLGA6L2	golgin A6 family-like 2 [Source:HGNC Symbol;Acc:HGNC:26695]	ENST00000567107.1	p.P820Afs*93	c.2457dupG	COSMIC	0.25	16	Gained	FALSE	NA	COSM5599837	2	NA	NA	0.000156426	31964	0.000391236	European (Finnish)
JQ1TAX-1	GATK	X	135482156	TC	T	Frameshift	GPR112	ENST00000394143.1	p.L2820Cfs*19	c.8457delC	Frameshift	GPR112		ENST00000394143.1	p.L2820Cfs*19	c.8457delC	NOVEL	0.0656	61	Gained	FALSE	NA		NA	NA	NA	NA	NA	NA	NA
JQ1TAX-1	MuTect	18	19020304	G	A	Missense	GREB1L	ENST00000424526.1	p.G342S	c.1024G>A	Missense	GREB1L	growth regulation by estrogen in breast cancer 1 like [Source:HGNC Symbol;Acc:HGNC:31042]	ENST00000580732.2	p.G342S	c.1024G>A	NOVEL	0.072165	97	Gained	FALSE	NA		NA	NA	NA	NA	NA	NA	NA
JQ1TAX-1	MuTect	11	120702595	C	A	Missense	GRIK4	ENST00000438375.2	p.F182L	c.546C>A	Missense	GRIK4	glutamate ionotropic receptor kainate type subunit 4 [Source:HGNC Symbol;Acc:HGNC:4582]	ENST00000527524.2	p.F182L	c.546C>A	NOVEL	0.171429	70	Gained	FALSE	NA		NA	NA	NA	NA	NA	NA	NA
JQ1TAX-1	MuTect	2	177054812	C	A	Missense	HOXD1	ENST00000331462.4	p.T310N	c.929C>A	Missense	HOXD1	homeobox D1 [Source:HGNC Symbol;Acc:HGNC:5132]	ENST00000331462.4	p.T310N	c.929C>A	NOVEL	0.057143	105	Gained	FALSE	NA		NA	NA	NA	NA	NA	NA	NA
JQ1TAX-1	MuTect	4	70921233	C	G	Missense	HTN1	ENST00000246896.3	p.R41G	c.121C>G	Missense	HTN1	histatin 1 [Source:HGNC Symbol;Acc:HGNC:5283]	ENST00000511674.1	p.R41G	c.121C>G	NOVEL	0.166667	30	Gained	FALSE	NA		NA	NA	NA	NA	NA	NA	NA
JQ1TAX-1	GATK	X	69353905	GA	G	Frameshift	IGBP1	ENST00000356413.4	p.I37*	c.109delA	Frameshift	IGBP1	immunoglobulin binding protein 1 [Source:HGNC Symbol;Acc:HGNC:5461]	ENST00000342206.6	p.I37*	c.109delA	NOVEL	0.0926	108	Gained	FALSE	NA		NA	NA	NA	NA	NA	NA	NA
JQ1TAX-1	MuTect	2	160998570	G	C	Missense	ITGB6	ENST00000283249.2	p.L344V	c.1030C>G	Missense	ITGB6	integrin subunit beta 6 [Source:HGNC Symbol;Acc:HGNC:6161]	ENST00000283249.2	p.L344V	c.1030C>G	NOVEL	0.131148	61	Gained	FALSE	NA		NA	NA	NA	2.52e-05	237806	0.000310881	Ashkenazi Jewish
JQ1TAX-1	GATK	2	24521686	GA	G	Splice_Region	ITSN2	ENST00000355123.4		c.1345-4delT	Splice_Region	ITSN2	intersectin 2 [Source:HGNC Symbol;Acc:HGNC:6184]	ENST00000355123.4		c.1345-4delT	COSMIC	0.122	41	Gained	FALSE	NA	COSM1614648	3	0.0929922	0.0901176	0.00819772	114788	0.0121269	Other
JQ1TAX-1	GATK	2	241696837	CTCA	C	intron	KIF1A	ENST00000320389.7		c.2555+937_2555+939delTGA	Inframe_Del	KIF1A	kinesin family member 1A [Source:HGNC Symbol;Acc:HGNC:888]	ENST00000498729.2	p.D918del	c.2754_2756delTGA	NOVEL	0.0556	108	Gained	FALSE	NA		NA	NA	NA	0.000186857	139144	0.000726443	East Asian
JQ1TAX-1	MuTect	5	154396816	G	T	Nonsense	KIF4B	ENST00000435029.4	p.E1133*	c.3397G>T	Nonsense	KIF4B	kinesin family member 4B [Source:HGNC Symbol;Acc:HGNC:6322]	ENST00000435029.4	p.E1133*	c.3397G>T	NOVEL	0.083333	60	Gained	FALSE	NA		NA	NA	NA	NA	NA	NA	NA
JQ1TAX-1	MuTect	2	239053553	G	A	Missense	KLHL30	ENST00000409223.1	p.M306I	c.918G>A	Missense	KLHL30	kelch like family member 30 [Source:HGNC Symbol;Acc:HGNC:24770]	ENST00000409223.1	p.M306I	c.918G>A	NOVEL	0.13	100	Gained	FALSE	NA		NA	NA	NA	NA	NA	NA	NA
JQ1TAX-1	MuTect	4	187158025	G	T	intergenic_variant					Missense	KLKB1	kallikrein B1 [Source:HGNC Symbol;Acc:HGNC:6371]	ENST00000264690.6	p.R140M	c.419G>T	NOVEL	0.04717	106	Gained	FALSE	NA		NA	NA	NA	4.06e-06	246214	6.53e-05	African
JQ1TAX-1	MuTect	12	117962889	A	T	Missense	KSR2	ENST00000339824.5	p.F663I	c.1987T>A	Missense	KSR2	kinase suppressor of ras 2 [Source:HGNC Symbol;Acc:HGNC:18610]	ENST00000339824.5	p.F663I	c.1987T>A	NOVEL	0.044118	136	Gained	FALSE	NA		NA	NA	NA	NA	NA	NA	NA
JQ1TAX-1	MuTect	18	21393059	T	C	Missense	LAMA3	ENST00000313654.9	p.S594P	c.1780T>C	Missense	LAMA3	laminin subunit alpha 3 [Source:HGNC Symbol;Acc:HGNC:6483]	ENST00000313654.9	p.S594P	c.1780T>C	NOVEL	0.169811	53	Gained	FALSE	NA		NA	NA	NA	NA	NA	NA	NA
JQ1TAX-1	MuTect	12	12588628	T	C	Missense	LOH12CR1	ENST00000314565.4	p.L90S	c.269T>C	Missense	LOH12CR1		ENST00000314565.4	p.L90S	c.269T>C	NOVEL	0.092784	97	Gained	FALSE	NA		NA	NA	NA	NA	NA	NA	NA
JQ1TAX-1	GATK	X	30254084	C	CT	Frameshift	MAGEB3	ENST00000361644.2	p.R15Lfs*20	c.43_44insT	Frameshift	MAGEB3	MAGE family member B3 [Source:HGNC Symbol;Acc:HGNC:6810]	ENST00000361644.2	p.R15Lfs*20	c.43_44insT	NOVEL	0.12	50	Gained	FALSE	NA		NA	NA	NA	NA	NA	NA	NA
JQ1TAX-1	MuTect	5	109120600	A	T	Missense	MAN2A1	ENST00000261483.4	p.D578V	c.1733A>T	Missense	MAN2A1	mannosidase alpha class 2A member 1 [Source:HGNC Symbol;Acc:HGNC:6824]	ENST00000261483.4	p.D578V	c.1733A>T	NOVEL	0.04	125	Gained	FALSE	NA		NA	NA	NA	NA	NA	NA	NA
JQ1TAX-1	MuTect	14	47343368	A	T	Missense	MDGA2	ENST00000399232.2	p.C756S	c.2266T>A	Missense	MDGA2	MAM domain containing glycosylphosphatidylinositol anchor 2 [Source:HGNC Symbol;Acc:HGNC:19835]	ENST00000426342.1	p.C527S	c.1579T>A	NOVEL	0.333333	27	Gained	FALSE	NA		NA	NA	NA	NA	NA	NA	NA
JQ1TAX-1	GATK	5	126792988	ACAG	A	Inframe_Del	MEGF10	ENST00000503335.2	p.S1137del	c.3402_3404delCAG	Inframe_Del	MEGF10	multiple EGF like domains 10 [Source:HGNC Symbol;Acc:HGNC:29634]	ENST00000274473.6	p.S1137del	c.3402_3404delCAG	COSMIC	0.0506	79	Gained	FALSE	NA	COSM4701626	2	NA	NA	9.53e-05	230730	0.000385431	European (Finnish)
JQ1TAX-1	MuTect	X	106221320	C	G	Missense	MORC4	ENST00000355610.4	p.C349S	c.1046G>C	Missense	MORC4	MORC family CW-type zinc finger 4 [Source:HGNC Symbol;Acc:HGNC:23485]	ENST00000355610.4	p.C349S	c.1046G>C	NOVEL	0.108696	92	Gained	FALSE	NA		NA	NA	NA	NA	NA	NA	NA
JQ1TAX-1	MuTect	16	825475	C	T	Missense	MSLNL	ENST00000442466.1	p.R103Q	c.308G>A	Missense	MSLNL		ENST00000293892.3	p.R429Q	c.1286G>A	NOVEL	0.158537	82	Gained	FALSE	NA		NA	NA	NA	3.71e-05	242584	0.00052417	East Asian
JQ1TAX-1	MuTect	19	9061399	C	T	intergenic_variant					Missense	MUC16	mucin 16, cell surface associated [Source:HGNC Symbol;Acc:HGNC:15582]	ENST00000397910.4	p.G8683R	c.26047G>A	NOVEL	0.04918	122	Gained	FALSE	NA		NA	NA	NA	NA	NA	NA	NA
JQ1TAX-1	MuTect	17	29685491	C	T	Splice_Region	NF1	ENST00000358273.4		c.7971-7C>T	Splice_Region	NF1	neurofibromin 1 [Source:HGNC Symbol;Acc:HGNC:7765]	ENST00000358273.4		c.7971-7C>T	NOVEL	0.151515	66	Gained	FALSE	NA		NA	NA	NA	0.000144338	235558	0.000387597	Other
JQ1TAX-1	GATK	5	172660508	CA	C	intron	NKX2-5	ENST00000329198.4		c.335-297delT	Splice_Region	NKX2-5	NK2 homeobox 5 [Source:HGNC Symbol;Acc:HGNC:2488]	ENST00000424406.2		c.335-5delT	NOVEL	0.129	31	Gained	FALSE	NA		NA	NA	NA	NA	NA	NA	NA
JQ1TAX-1	MuTect	2	110922653	G	T	Missense	NPHP1	ENST00000393272.3	p.A235E	c.704C>A	Missense	NPHP1	nephrocystin 1 [Source:HGNC Symbol;Acc:HGNC:7905]	ENST00000316534.4	p.A235E	c.704C>A	NOVEL	0.044118	136	Gained	FALSE	NA		NA	NA	NA	NA	NA	NA	NA
JQ1TAX-1	GATK	5	139422531	CGCT	C	Inframe_Del	NRG2	ENST00000361474.1	p.S41del	c.121_123delAGC	Inframe_Del	NRG2	neuregulin 2 [Source:HGNC Symbol;Acc:HGNC:7998]	ENST00000361474.1	p.S41del	c.121_123delAGC	COSMIC	0.1212	66	Gained	FALSE	NA	COSM4708150	6	0.0658388	0.0561277	0.00445641	115564	0.0129478	African
JQ1TAX-1	MuTect	11	123886549	G	A	Missense	OR10G4	ENST00000320891.4	p.A90T	c.268G>A	Missense	OR10G4	olfactory receptor family 10 subfamily G member 4 [Source:HGNC Symbol;Acc:HGNC:14809]	ENST00000320891.4	p.A90T	c.268G>A	COSMIC	0.060606	99	Gained	FALSE	rs200481059	COSM4189370	2	NA	NA	0.000338969	241910	0.000737463	Other
JQ1TAX-1	MuTect	11	4945071	G	A	intron	MMP26	ENST00000380390.1	p.R167C	c.-144-64227G>A	Missense	OR51G1	olfactory receptor family 51 subfamily G member 1 (gene/pseudogene) [Source:HGNC Symbol;Acc:HGNC:14738]	ENST00000321961.2	p.R167C	c.499C>T	COSMIC	0.111111	63	Gained	FALSE	rs139416251	COSM1354249	2	0.000232666	0	3.67e-05	245088	5.96e-05	Latino
JQ1TAX-1	MuTect	3	97888426	A	C	Missense	OR5H15	ENST00000356526.2	p.K295Q	c.883A>C	Missense	OR5H15	olfactory receptor family 5 subfamily H member 15 [Source:HGNC Symbol;Acc:HGNC:31287]	ENST00000356526.2	p.K295Q	c.883A>C	NOVEL	0.090909	66	Gained	FALSE	NA		NA	NA	NA	NA	NA	NA	NA
JQ1TAX-1	MuTect	9	112898753	C	T	Missense	AKAP2	ENST00000259318.7	p.P79L	c.236C>T	Missense	PALM2-AKAP2	PALM2-AKAP2 readthrough [Source:HGNC Symbol;Acc:HGNC:33529]	ENST00000374530.3	p.P310L	c.929C>T	NOVEL	0.035971	139	Gained	FALSE	NA		NA	NA	NA	4.1e-06	243668	9.16e-06	Europoean (Non-Finnish)
JQ1TAX-1	MuTect	16	70181578	T	C	intron	PDPR	ENST00000288050.4		c.1963-789T>C	Splice_Donor	PDPR	pyruvate dehydrogenase phosphatase regulatory subunit [Source:HGNC Symbol;Acc:HGNC:30264]	ENST00000542659.1		c.-4+2T>C	DBSNP	0.1	30	Gained	FALSE	rs369124282		NA	NA	NA	NA	NA	NA	NA
JQ1TAX-1	MuTect	4	39864624	G	T	intergenic_variant					Missense	PDS5A	PDS5 cohesin associated factor A [Source:HGNC Symbol;Acc:HGNC:29088]	ENST00000303538.8	p.P946T	c.2836C>A	NOVEL	0.236364	55	Gained	FALSE	NA		NA	NA	NA	NA	NA	NA	NA
JQ1TAX-1	GATK	11	45957290	GCT	G	Splice_Acceptor	PHF21A	ENST00000418153.2		c.1682-2_1682-1delAG	Splice_Acceptor	PHF21A	PHD finger protein 21A [Source:HGNC Symbol;Acc:HGNC:24156]	ENST00000418153.2		c.1682-2_1682-1delAG	NOVEL	0.1111	36	Gained	FALSE	NA		NA	NA	NA	NA	NA	NA	NA
JQ1TAX-1	GATK	22	38471033	GGGA	G	Inframe_Del	PICK1	ENST00000404072.3	p.E384del	c.1143_1145delGGA	Inframe_Del	PICK1	protein interacting with PRKCA 1 [Source:HGNC Symbol;Acc:HGNC:9394]	ENST00000404072.3	p.E384del	c.1143_1145delGGA	COSMIC	0.0561	107	Gained	FALSE	NA	COSM4714277	4	0.015023	0.0309714	0.000698743	233276	0.00111716	African
JQ1TAX-1	MuTect	18	10759866	C	T	Missense	PIEZO2	ENST00000503781.3	p.M1139I	c.3417G>A	Missense	PIEZO2	piezo type mechanosensitive ion channel component 2 [Source:HGNC Symbol;Acc:HGNC:26270]	ENST00000503781.3	p.M1139I	c.3417G>A	NOVEL	0.146341	82	Gained	FALSE	NA		NA	NA	NA	NA	NA	NA	NA
JQ1TAX-1	MuTect	8	82355691	A	G	Splice_Region	PMP2	ENST00000256103.2		c.349-8T>C	Splice_Region	PMP2	peripheral myelin protein 2 [Source:HGNC Symbol;Acc:HGNC:9117]	ENST00000256103.2		c.349-8T>C	NOVEL	0.083333	36	Gained	FALSE	NA		NA	NA	NA	NA	NA	NA	NA
JQ1TAX-1	MuTect	13	28239830	T	C	intergenic_variant					Missense	POLR1D	RNA polymerase I subunit D [Source:HGNC Symbol;Acc:HGNC:20422]	ENST00000399697.3	p.C37R	c.109T>C	NOVEL	0.142857	112	Gained	FALSE	NA		NA	NA	NA	NA	NA	NA	NA
JQ1TAX-1	GATK	6	30569333	AG	A	Frameshift	PPP1R10	ENST00000376511.2	p.L939Cfs*109	c.2815delC	Frameshift	PPP1R10	protein phosphatase 1 regulatory subunit 10 [Source:HGNC Symbol;Acc:HGNC:9284]	ENST00000376511.2	p.L939Cfs*109	c.2815delC	COSMIC	0.0615	65	Gained	FALSE	NA	COSM4611911	3	NA	NA	0	245464	0	African
JQ1TAX-1	MuTect	12	108138330	T	A	Missense	PRDM4	ENST00000228437.5	p.H462L	c.1385A>T	Missense	PRDM4	PR/SET domain 4 [Source:HGNC Symbol;Acc:HGNC:9348]	ENST00000228437.5	p.H462L	c.1385A>T	NOVEL	0.065217	92	Gained	FALSE	NA		NA	NA	NA	NA	NA	NA	NA
JQ1TAX-1	MuTect	20	1146888	G	A	3_prime_UTR	PSMF1	ENST00000335877.6		c.*1164G>A	Missense	PSMF1	proteasome inhibitor subunit 1 [Source:HGNC Symbol;Acc:HGNC:9571]	ENST00000246015.4	p.R261H	c.782G>A	NOVEL	0.173333	75	Gained	FALSE	NA		NA	NA	NA	5e-05	239866	0.000371471	Other
JQ1TAX-1	MuTect	4	122261706	G	A	Missense	QRFPR	ENST00000394427.2	p.L134F	c.400C>T	Missense	QRFPR	pyroglutamylated RFamide peptide receptor [Source:HGNC Symbol;Acc:HGNC:15565]	ENST00000394427.2	p.L134F	c.400C>T	NOVEL	0.139241	79	Gained	FALSE	NA		NA	NA	NA	NA	NA	NA	NA
JQ1TAX-1	GATK	5	145647319	T	TA	Frameshift	RBM27	ENST00000265271.5	p.Q817Tfs*63	c.2439_2440insA	Frameshift	RBM27	RNA binding motif protein 27 [Source:HGNC Symbol;Acc:HGNC:29243]	ENST00000265271.5	p.Q817Tfs*63	c.2439_2440insA	COSMIC	0.0889	45	Gained	FALSE	NA	COSM1434907	2	NA	NA	0.000931695	209296	0.00282462	Latino
JQ1TAX-1	MuTect	1	33430102	T	G	Missense	RNF19B	ENST00000373456.7	p.Q62P	c.185A>C	Missense	RNF19B	ring finger protein 19B [Source:HGNC Symbol;Acc:HGNC:26886]	ENST00000373456.7	p.Q62P	c.185A>C	DBSNP	1	3	Gained	FALSE	rs113840389		NA	NA	NA	NA	0	NA	NA
JQ1TAX-1	MuTect	3	128356743	C	T	Missense	RPN1	ENST00000296255.3	p.A178T	c.532G>A	Missense	RPN1	ribophorin I [Source:HGNC Symbol;Acc:HGNC:10381]	ENST00000296255.3	p.A178T	c.532G>A	NOVEL	0.263158	38	Gained	FALSE	NA		NA	NA	NA	NA	NA	NA	NA
JQ1TAX-1	MuTect	13	23912347	A	G	Missense	SACS	ENST00000382298.3	p.F1890L	c.5668T>C	Missense	SACS	sacsin molecular chaperone [Source:HGNC Symbol;Acc:HGNC:10519]	ENST00000382298.3	p.F1890L	c.5668T>C	NOVEL	0.060302	199	Gained	FALSE	NA		NA	NA	NA	NA	NA	NA	NA
JQ1TAX-1	MuTect	12	113867103	A	G	Missense	SDSL	ENST00000345635.4	p.K118R	c.353A>G	Missense	SDSL	serine dehydratase like [Source:HGNC Symbol;Acc:HGNC:30404]	ENST00000403593.4	p.K118R	c.353A>G	NOVEL	0.083333	48	Gained	FALSE	NA		NA	NA	NA	NA	NA	NA	NA
JQ1TAX-1	MuTect	19	49937126	C	T	Splice_Acceptor	SLC17A7	ENST00000221485.3		c.725-1G>A	Splice_Acceptor	SLC17A7	solute carrier family 17 member 7 [Source:HGNC Symbol;Acc:HGNC:16704]	ENST00000221485.3		c.725-1G>A	NOVEL	0.091503	153	Gained	FALSE	NA		NA	NA	NA	NA	NA	NA	NA
JQ1TAX-1	MuTect	11	64360951	C	A	Missense	SLC22A12	ENST00000377574.1	p.P194H	c.581C>A	Missense	SLC22A12	solute carrier family 22 member 12 [Source:HGNC Symbol;Acc:HGNC:17989]	ENST00000377574.1	p.P194H	c.581C>A	NOVEL	0.041322	121	Gained	FALSE	NA		NA	NA	NA	NA	NA	NA	NA
JQ1TAX-1	MuTect	4	9998469	T	G	Missense	SLC2A9	ENST00000264784.3	p.I116L	c.346A>C	Missense	SLC2A9	solute carrier family 2 member 9 [Source:HGNC Symbol;Acc:HGNC:13446]	ENST00000264784.3	p.I116L	c.346A>C	NOVEL	0.089552	67	Gained	FALSE	NA		NA	NA	NA	NA	NA	NA	NA
JQ1TAX-1	GATK	1	28268835	A	AC	intron	SMPDL3B	ENST00000373894.3		c.62-2908_62-2907insC	Frameshift	SMPDL3B	sphingomyelin phosphodiesterase acid like 3B [Source:HGNC Symbol;Acc:HGNC:21416]	ENST00000411604.1	p.T38Hfs*21	c.111_112insC	NOVEL	0.9455	55	Gained	FALSE	NA		NA	NA	NA	NA	NA	NA	NA
JQ1TAX-1	MuTect	7	44046934	G	A	Missense	SPDYE1	ENST00000258704.3	p.G234R	c.700G>A	Missense	SPDYE1	speedy/RINGO cell cycle regulator family member E1 [Source:HGNC Symbol;Acc:HGNC:16408]	ENST00000258704.3	p.G234R	c.700G>A	COSMIC	0.214286	14	Gained	FALSE	rs200388629	COSM328576	9	NA	NA	0.0152517	214664	0.0610209	Latino
JQ1TAX-1	MuTect	2	220347564	G	A	Missense	SPEG	ENST00000312358.7	p.R1875Q	c.5624G>A	Missense	SPEG	SPEG complex locus [Source:HGNC Symbol;Acc:HGNC:16901]	ENST00000312358.7	p.R1875Q	c.5624G>A	COSMIC	0.082353	85	Gained	FALSE	NA	COSM1227320	2	NA	NA	4.07e-06	245806	8.97e-06	Europoean (Non-Finnish)
JQ1TAX-1	MuTect	13	39542556	G	C	Missense	STOML3	ENST00000379631.4	p.T211S	c.632C>G	Missense	STOML3	stomatin like 3 [Source:HGNC Symbol;Acc:HGNC:19420]	ENST00000379631.4	p.T211S	c.632C>G	NOVEL	0.103448	87	Gained	FALSE	NA		NA	NA	NA	NA	NA	NA	NA
JQ1TAX-1	MuTect	7	56146608	G	T	intergenic_variant					Splice_Region	SUMF2	sulfatase modifying factor 2 [Source:HGNC Symbol;Acc:HGNC:20415]	ENST00000413756.1		c.822-7G>T	NOVEL	0.666667	6	Gained	FALSE	NA		NA	NA	NA	6.81e-05	14684	0.000197316	Europoean (Non-Finnish)
JQ1TAX-1	MuTect	6	152551776	A	G	Missense	SYNE1	ENST00000367255.5	p.L7034P	c.21101T>C	Missense	SYNE1	spectrin repeat containing nuclear envelope protein 1 [Source:HGNC Symbol;Acc:HGNC:17089]	ENST00000367255.5	p.L7034P	c.21101T>C	NOVEL	0.130435	69	Gained	FALSE	NA		NA	NA	NA	NA	NA	NA	NA
JQ1TAX-1	MuTect	4	16204203	G	C	Missense	TAPT1	ENST00000405303.2	p.L111V	c.331C>G	Missense	TAPT1	transmembrane anterior posterior transformation 1 [Source:HGNC Symbol;Acc:HGNC:26887]	ENST00000405303.2	p.L111V	c.331C>G	NOVEL	0.078431	51	Gained	FALSE	NA		NA	NA	NA	NA	NA	NA	NA
JQ1TAX-1	MuTect	5	167474503	A	G	Missense	TENM2	ENST00000518659.1	p.T420A	c.1258A>G	Missense	TENM2	teneurin transmembrane protein 2 [Source:HGNC Symbol;Acc:HGNC:29943]	ENST00000518659.1	p.T420A	c.1258A>G	NOVEL	0.128571	70	Gained	FALSE	NA		NA	NA	NA	NA	NA	NA	NA
JQ1TAX-1	MuTect	10	102896654	C	T	Missense	TLX1	ENST00000370196.6	p.A326V	c.977C>T	Missense	TLX1	T-cell leukemia homeobox 1 [Source:HGNC Symbol;Acc:HGNC:5056]	ENST00000370196.6	p.A326V	c.977C>T	NOVEL	0.141593	113	Gained	FALSE	NA		NA	NA	NA	NA	NA	NA	NA
JQ1TAX-1	MuTect	2	179542387	G	T	Missense	TTN	ENST00000591111.1	p.L11101I	c.33301C>A	Missense	TTN	titin [Source:HGNC Symbol;Acc:HGNC:12403]	ENST00000589042.1	p.L11418I	c.34252C>A	NOVEL	0.098592	71	Gained	FALSE	NA		NA	NA	NA	NA	NA	NA	NA
JQ1TAX-1	MuTect	11	11969484	G	T	Splice_Region	USP47	ENST00000399455.2		c.3152-8G>T	Splice_Region	USP47	ubiquitin specific peptidase 47 [Source:HGNC Symbol;Acc:HGNC:20076]	ENST00000339865.5		c.2888-8G>T	COSMIC	0.147541	61	Gained	FALSE	NA	COSM5765260	1	NA	NA	7.72e-05	194232	0.000516262	Other
JQ1TAX-1	MuTect	2	168108194	A	T	intergenic_variant					Missense	XIRP2	xin actin binding repeat containing 2 [Source:HGNC Symbol;Acc:HGNC:14303]	ENST00000409195.1	p.E3431V	c.10292A>T	NOVEL	0.04023	174	Gained	FALSE	NA		NA	NA	NA	NA	NA	NA	NA
JQ1TAX-1	GATK	20	45867566	TTGC	T	Inframe_Del	ZMYND8	ENST00000311275.7	p.Q847del	c.2538_2540delGCA	Inframe_Del	ZMYND8	zinc finger MYND-type containing 8 [Source:HGNC Symbol;Acc:HGNC:9397]	ENST00000311275.7	p.Q847del	c.2538_2540delGCA	NOVEL	0.0761	92	Gained	FALSE	NA		NA	NA	NA	0.000540946	205196	0.000832293	East Asian
JQ1TAX-1	MuTect	17	5009754	G	T	intergenic_variant					Missense	ZNF232	zinc finger protein 232 [Source:HGNC Symbol;Acc:HGNC:13026]	ENST00000250076.3	p.Q234K	c.700C>A	NOVEL	0.051948	77	Gained	FALSE	NA		NA	NA	NA	NA	NA	NA	NA
JQ1TAX-1	MuTect	19	53302983	G	C	Missense	ZNF28	ENST00000457749.2	p.N705K	c.2115C>G	Missense	ZNF28	zinc finger protein 28 [Source:HGNC Symbol;Acc:HGNC:13073]	ENST00000457749.2	p.N705K	c.2115C>G	COSMIC	0.056452	124	Gained	FALSE	rs111592619	COSM4286439	1	NA	NA	NA	NA	NA	NA
JQ1TAX-1	MuTect	X	47918993	T	C	Missense	ZNF630	ENST00000409324.3	p.I280V	c.838A>G	Missense	ZNF630	zinc finger protein 630 [Source:HGNC Symbol;Acc:HGNC:28855]	ENST00000409324.3	p.I280V	c.838A>G	NOVEL	0.098592	71	Gained	FALSE	NA		NA	NA	NA	NA	NA	NA	NA
JQ1TAX-1	MuTect	1	26691424	G	A	synonymous	ZNF683	ENST00000403843.1	p.L205L	c.613C>T	incomplete_terminal_codon	ZNF683	zinc finger protein 683 [Source:HGNC Symbol;Acc:HGNC:28495]	ENST00000454975.1	p.X155X	c.463C>T	NOVEL	0.164179	67	Gained	FALSE	NA		NA	NA	NA	NA	NA	NA	NA
JQ1TAX-1	MuTect	20	57766638	C	G	Nonsense	ZNF831	ENST00000371030.2	p.Y188*	c.564C>G	Nonsense	ZNF831	zinc finger protein 831 [Source:HGNC Symbol;Acc:HGNC:16167]	ENST00000371030.2	p.Y188*	c.564C>G	NOVEL	0.059783	184	Gained	FALSE	NA		NA	NA	NA	NA	NA	NA	NA
JQ1TAX-1	MuTect	6	106634498	T	C	Missense	ATG5	ENST00000369076.3	p.T249A	c.745A>G	Missense	ATG5	autophagy related 5 [Source:HGNC Symbol;Acc:HGNC:589]	ENST00000369076.3	p.T249A	c.745A>G	NOVEL	0.041958	143	Lost	TRUE	NA		NA	NA	NA	NA	NA	NA	NA
JQ1TAX-1	MuTect	1	11008114	A	T	Missense	C1orf127	ENST00000377008.4	p.V526E	c.1577T>A	Missense	C1orf127	chromosome 1 open reading frame 127 [Source:HGNC Symbol;Acc:HGNC:26730]	ENST00000377004.4	p.V693E	c.2078T>A	NOVEL	0.049587	121	Lost	TRUE	NA		NA	NA	NA	NA	NA	NA	NA
JQ1TAX-1	MuTect	3	41266459	T	C	Missense	CTNNB1	ENST00000396185.3	p.Y86H	c.256T>C	Missense	CTNNB1	catenin beta 1 [Source:HGNC Symbol;Acc:HGNC:2514]	ENST00000349496.5	p.Y86H	c.256T>C	COSMIC	0.168831	77	Lost	TRUE	NA	COSM5990143	1	NA	NA	NA	NA	NA	NA
JQ1TAX-1	GATK	1	225525822	G	GA	intron	DNAH14	ENST00000445597.2		c.7717-139_7717-138insA	Frameshift	DNAH14	dynein axonemal heavy chain 14 [Source:HGNC Symbol;Acc:HGNC:2945]	ENST00000430092.1	p.G3367Rfs*9	c.10092_10093insA	NOVEL	0.0588	68	Lost	TRUE	NA		NA	NA	NA	NA	NA	NA	NA
JQ1TAX-1	MuTect	3	121417397	G	T	Missense	GOLGB1	ENST00000340645.5	p.S653Y	c.1958C>A	Missense	GOLGB1	golgin B1 [Source:HGNC Symbol;Acc:HGNC:4429]	ENST00000393667.3	p.S658Y	c.1973C>A	NOVEL	0.041916	167	Lost	TRUE	NA		NA	NA	NA	NA	NA	NA	NA
JQ1TAX-1	MuTect	5	52353902	G	C	intergenic_variant					Missense	ITGA2	integrin subunit alpha 2 [Source:HGNC Symbol;Acc:HGNC:6137]	ENST00000296585.5	p.G382R	c.1144G>C	NOVEL	0.089655	145	Lost	TRUE	NA		NA	NA	NA	NA	NA	NA	NA
JQ1TAX-1	MuTect	6	39387756	C	G	Missense	KIF6	ENST00000287152.7	p.G593A	c.1778G>C	Missense	KIF6	kinesin family member 6 [Source:HGNC Symbol;Acc:HGNC:21202]	ENST00000287152.7	p.G593A	c.1778G>C	NOVEL	0.096386	83	Lost	TRUE	NA		NA	NA	NA	NA	NA	NA	NA
JQ1TAX-1	MuTect	12	53233007	C	T	Missense	KRT78	ENST00000304620.4	p.D485N	c.1453G>A	Missense	KRT78	keratin 78 [Source:HGNC Symbol;Acc:HGNC:28926]	ENST00000304620.4	p.D485N	c.1453G>A	NOVEL	0.066038	106	Lost	TRUE	NA		NA	NA	NA	NA	NA	NA	NA
JQ1TAX-1	GATK	4	3589655	CACTCCCAGATGCAG	C	intergenic_variant					Frameshift	LINC00955	long intergenic non-protein coding RNA 955 [Source:HGNC Symbol;Acc:HGNC:26644]	ENST00000514422.1	p.D11Gfs*28	c.24_37delACTCCCAGATGCAG	DBSNP	0.1222	90	Lost	TRUE	rs370505811		NA	NA	NA	0	114280	0	African
JQ1TAX-1	MuTect	22	42099395	C	A	intergenic_variant					Missense	MEI1	meiotic double-stranded break formation protein 1 [Source:HGNC Symbol;Acc:HGNC:28613]	ENST00000401548.3	p.L79M	c.235C>A	NOVEL	0.05	80	Lost	TRUE	NA		NA	NA	NA	NA	NA	NA	NA
JQ1TAX-1	MuTect	18	47421529	T	C	Missense	MYO5B	ENST00000285039.7	p.T943A	c.2827A>G	Missense	MYO5B	myosin VB [Source:HGNC Symbol;Acc:HGNC:7603]	ENST00000285039.7	p.T943A	c.2827A>G	NOVEL	0.054054	74	Lost	TRUE	NA		NA	NA	NA	1.63e-05	246022	0.000365097	Other
JQ1TAX-1	MuTect	11	19954763	G	A	Missense	NAV2	ENST00000396087.3	p.D348N	c.1042G>A	Missense	NAV2	neuron navigator 2 [Source:HGNC Symbol;Acc:HGNC:15997]	ENST00000396087.3	p.D348N	c.1042G>A	NOVEL	0.057971	138	Lost	TRUE	NA		NA	NA	NA	NA	NA	NA	NA
JQ1TAX-1	MuTect	12	54902208	C	A	Missense	NCKAP1L	ENST00000293373.6	p.D133E	c.399C>A	Missense	NCKAP1L	NCK associated protein 1 like [Source:HGNC Symbol;Acc:HGNC:4862]	ENST00000293373.6	p.D133E	c.399C>A	NOVEL	0.067227	119	Lost	TRUE	NA		NA	NA	NA	NA	NA	NA	NA
JQ1TAX-1	MuTect	14	20404142	G	T	Missense	OR4K1	ENST00000285600.4	p.S106I	c.317G>T	Missense	OR4K1	olfactory receptor family 4 subfamily K member 1 [Source:HGNC Symbol;Acc:HGNC:14726]	ENST00000285600.4	p.S106I	c.317G>T	COSMIC	0.063492	126	Lost	TRUE	NA	COSM368588	1	NA	NA	NA	NA	NA	NA
JQ1TAX-1	MuTect	2	219206783	C	A	Missense	PNKD	ENST00000273077.4	p.H233N	c.697C>A	Missense	PNKD	paroxysmal nonkinesigenic dyskinesia [Source:HGNC Symbol;Acc:HGNC:9153]	ENST00000273077.4	p.H233N	c.697C>A	NOVEL	0.131148	61	Lost	TRUE	NA		NA	NA	NA	NA	NA	NA	NA
JQ1TAX-1	MuTect	12	51404550	C	A	Splice_Acceptor	SLC11A2	ENST00000262051.7		c.-38-1G>T	Splice_Acceptor	SLC11A2	solute carrier family 11 member 2 [Source:HGNC Symbol;Acc:HGNC:10908]	ENST00000394904.3		c.50-1G>T	NOVEL	0.090909	44	Lost	TRUE	NA		NA	NA	NA	NA	NA	NA	NA
JQ1TAX-1	GATK	3	111999634	CA	C	Splice_Region	SLC9C1	ENST00000305815.5		c.89-5delT	Splice_Region	SLC9C1	solute carrier family 9 member C1 [Source:HGNC Symbol;Acc:HGNC:31401]	ENST00000305815.5		c.89-5delT	COSMIC	0.3704	27	Lost	TRUE	NA	COSM1642048	1	NA	NA	NA	NA	NA	NA
JQ1TAX-1	MuTect	3	52255483	C	A	Missense	TLR9	ENST00000360658.2	p.S950I	c.2849G>T	Missense	TLR9	toll like receptor 9 [Source:HGNC Symbol;Acc:HGNC:15633]	ENST00000360658.2	p.S950I	c.2849G>T	NOVEL	0.180556	144	Lost	TRUE	NA		NA	NA	NA	NA	NA	NA	NA
JQ1TAX-1	MuTect	20	30729603	G	A	Missense	TM9SF4	ENST00000398022.2	p.E145K	c.433G>A	Missense	TM9SF4	transmembrane 9 superfamily member 4 [Source:HGNC Symbol;Acc:HGNC:30797]	ENST00000398022.2	p.E145K	c.433G>A	NOVEL	0.081967	122	Lost	TRUE	NA		NA	NA	NA	NA	NA	NA	NA
JQ1TAX-1	MuTect	6	144806563	C	G	Missense	UTRN	ENST00000367545.3	p.L1244V	c.3730C>G	Missense	UTRN	utrophin [Source:HGNC Symbol;Acc:HGNC:12635]	ENST00000367545.3	p.L1244V	c.3730C>G	NOVEL	0.083333	84	Lost	TRUE	NA		NA	NA	NA	NA	NA	NA	NA
JQ1TAX-1	MuTect	6	106634498	T	C	Missense	ATG5	ENST00000369076.3	p.T249A	c.745A>G	Missense	ATG5	autophagy related 5 [Source:HGNC Symbol;Acc:HGNC:589]	ENST00000369076.3	p.T249A	c.745A>G	NOVEL	0.041958	143	Lost	TRUE	NA		NA	NA	NA	NA	NA	NA	NA
JQ1TAX-1	MuTect	1	11008114	A	T	Missense	C1orf127	ENST00000377008.4	p.V526E	c.1577T>A	Missense	C1orf127	chromosome 1 open reading frame 127 [Source:HGNC Symbol;Acc:HGNC:26730]	ENST00000377004.4	p.V693E	c.2078T>A	NOVEL	0.049587	121	Lost	TRUE	NA		NA	NA	NA	NA	NA	NA	NA
JQ1TAX-1	MuTect	3	41266459	T	C	Missense	CTNNB1	ENST00000396185.3	p.Y86H	c.256T>C	Missense	CTNNB1	catenin beta 1 [Source:HGNC Symbol;Acc:HGNC:2514]	ENST00000349496.5	p.Y86H	c.256T>C	COSMIC	0.168831	77	Lost	TRUE	NA	COSM5990143	1	NA	NA	NA	NA	NA	NA
JQ1TAX-1	GATK	1	225525822	G	GA	intron	DNAH14	ENST00000445597.2		c.7717-139_7717-138insA	Frameshift	DNAH14	dynein axonemal heavy chain 14 [Source:HGNC Symbol;Acc:HGNC:2945]	ENST00000430092.1	p.G3367Rfs*9	c.10092_10093insA	NOVEL	0.0588	68	Lost	TRUE	NA		NA	NA	NA	NA	NA	NA	NA
JQ1TAX-1	MuTect	3	121417397	G	T	Missense	GOLGB1	ENST00000340645.5	p.S653Y	c.1958C>A	Missense	GOLGB1	golgin B1 [Source:HGNC Symbol;Acc:HGNC:4429]	ENST00000393667.3	p.S658Y	c.1973C>A	NOVEL	0.041916	167	Lost	TRUE	NA		NA	NA	NA	NA	NA	NA	NA
JQ1TAX-1	MuTect	5	52353902	G	C	intergenic_variant					Missense	ITGA2	integrin subunit alpha 2 [Source:HGNC Symbol;Acc:HGNC:6137]	ENST00000296585.5	p.G382R	c.1144G>C	NOVEL	0.089655	145	Lost	TRUE	NA		NA	NA	NA	NA	NA	NA	NA
JQ1TAX-1	MuTect	6	39387756	C	G	Missense	KIF6	ENST00000287152.7	p.G593A	c.1778G>C	Missense	KIF6	kinesin family member 6 [Source:HGNC Symbol;Acc:HGNC:21202]	ENST00000287152.7	p.G593A	c.1778G>C	NOVEL	0.096386	83	Lost	TRUE	NA		NA	NA	NA	NA	NA	NA	NA
JQ1TAX-1	MuTect	12	53233007	C	T	Missense	KRT78	ENST00000304620.4	p.D485N	c.1453G>A	Missense	KRT78	keratin 78 [Source:HGNC Symbol;Acc:HGNC:28926]	ENST00000304620.4	p.D485N	c.1453G>A	NOVEL	0.066038	106	Lost	TRUE	NA		NA	NA	NA	NA	NA	NA	NA
JQ1TAX-1	GATK	4	3589655	CACTCCCAGATGCAG	C	intergenic_variant					Frameshift	LINC00955	long intergenic non-protein coding RNA 955 [Source:HGNC Symbol;Acc:HGNC:26644]	ENST00000514422.1	p.D11Gfs*28	c.24_37delACTCCCAGATGCAG	DBSNP	0.1222	90	Lost	TRUE	rs370505811		NA	NA	NA	0	114280	0	African
JQ1TAX-1	MuTect	22	42099395	C	A	intergenic_variant					Missense	MEI1	meiotic double-stranded break formation protein 1 [Source:HGNC Symbol;Acc:HGNC:28613]	ENST00000401548.3	p.L79M	c.235C>A	NOVEL	0.05	80	Lost	TRUE	NA		NA	NA	NA	NA	NA	NA	NA
JQ1TAX-1	MuTect	18	47421529	T	C	Missense	MYO5B	ENST00000285039.7	p.T943A	c.2827A>G	Missense	MYO5B	myosin VB [Source:HGNC Symbol;Acc:HGNC:7603]	ENST00000285039.7	p.T943A	c.2827A>G	NOVEL	0.054054	74	Lost	TRUE	NA		NA	NA	NA	1.63e-05	246022	0.000365097	Other
JQ1TAX-1	MuTect	11	19954763	G	A	Missense	NAV2	ENST00000396087.3	p.D348N	c.1042G>A	Missense	NAV2	neuron navigator 2 [Source:HGNC Symbol;Acc:HGNC:15997]	ENST00000396087.3	p.D348N	c.1042G>A	NOVEL	0.057971	138	Lost	TRUE	NA		NA	NA	NA	NA	NA	NA	NA
JQ1TAX-1	MuTect	12	54902208	C	A	Missense	NCKAP1L	ENST00000293373.6	p.D133E	c.399C>A	Missense	NCKAP1L	NCK associated protein 1 like [Source:HGNC Symbol;Acc:HGNC:4862]	ENST00000293373.6	p.D133E	c.399C>A	NOVEL	0.067227	119	Lost	TRUE	NA		NA	NA	NA	NA	NA	NA	NA
JQ1TAX-1	MuTect	14	20404142	G	T	Missense	OR4K1	ENST00000285600.4	p.S106I	c.317G>T	Missense	OR4K1	olfactory receptor family 4 subfamily K member 1 [Source:HGNC Symbol;Acc:HGNC:14726]	ENST00000285600.4	p.S106I	c.317G>T	COSMIC	0.063492	126	Lost	TRUE	NA	COSM368588	1	NA	NA	NA	NA	NA	NA
JQ1TAX-1	MuTect	2	219206783	C	A	Missense	PNKD	ENST00000273077.4	p.H233N	c.697C>A	Missense	PNKD	paroxysmal nonkinesigenic dyskinesia [Source:HGNC Symbol;Acc:HGNC:9153]	ENST00000273077.4	p.H233N	c.697C>A	NOVEL	0.131148	61	Lost	TRUE	NA		NA	NA	NA	NA	NA	NA	NA
JQ1TAX-1	MuTect	12	51404550	C	A	Splice_Acceptor	SLC11A2	ENST00000262051.7		c.-38-1G>T	Splice_Acceptor	SLC11A2	solute carrier family 11 member 2 [Source:HGNC Symbol;Acc:HGNC:10908]	ENST00000394904.3		c.50-1G>T	NOVEL	0.090909	44	Lost	TRUE	NA		NA	NA	NA	NA	NA	NA	NA
JQ1TAX-1	GATK	3	111999634	CA	C	Splice_Region	SLC9C1	ENST00000305815.5		c.89-5delT	Splice_Region	SLC9C1	solute carrier family 9 member C1 [Source:HGNC Symbol;Acc:HGNC:31401]	ENST00000305815.5		c.89-5delT	COSMIC	0.3704	27	Lost	TRUE	NA	COSM1642048	1	NA	NA	NA	NA	NA	NA
JQ1TAX-1	MuTect	3	52255483	C	A	Missense	TLR9	ENST00000360658.2	p.S950I	c.2849G>T	Missense	TLR9	toll like receptor 9 [Source:HGNC Symbol;Acc:HGNC:15633]	ENST00000360658.2	p.S950I	c.2849G>T	NOVEL	0.180556	144	Lost	TRUE	NA		NA	NA	NA	NA	NA	NA	NA
JQ1TAX-1	MuTect	20	30729603	G	A	Missense	TM9SF4	ENST00000398022.2	p.E145K	c.433G>A	Missense	TM9SF4	transmembrane 9 superfamily member 4 [Source:HGNC Symbol;Acc:HGNC:30797]	ENST00000398022.2	p.E145K	c.433G>A	NOVEL	0.081967	122	Lost	TRUE	NA		NA	NA	NA	NA	NA	NA	NA
JQ1TAX-1	MuTect	6	144806563	C	G	Missense	UTRN	ENST00000367545.3	p.L1244V	c.3730C>G	Missense	UTRN	utrophin [Source:HGNC Symbol;Acc:HGNC:12635]	ENST00000367545.3	p.L1244V	c.3730C>G	NOVEL	0.083333	84	Lost	TRUE	NA		NA	NA	NA	NA	NA	NA	NA
DMSO-2	GATK	4	100137315	TA	T	Splice_Donor	ADH6	ENST00000237653.7		c.120+2delT	Splice_Donor	ADH6	alcohol dehydrogenase 6 (class V) [Source:HGNC Symbol;Acc:HGNC:255]	ENST00000394899.2		c.120+2delT	NOVEL	0.0784	51	Gained	NA	NA		NA	NA	NA	8.46e-05	165548	0.000367467	European (Finnish)
DMSO-2	GATK	1	115226988	GC	G	Splice_Region	AMPD1	ENST00000520113.2		c.481-4delG	Splice_Region	AMPD1	adenosine monophosphate deaminase 1 [Source:HGNC Symbol;Acc:HGNC:468]	ENST00000520113.2		c.481-4delG	NOVEL	0.0526	76	Gained	NA	NA		NA	NA	NA	NA	NA	NA	NA
DMSO-2	GATK	7	95125065	TTC	T	Splice_Region	ASB4	ENST00000325885.5		c.188-4_188-3delTC	Splice_Region	ASB4	ankyrin repeat and SOCS box containing 4 [Source:HGNC Symbol;Acc:HGNC:16009]	ENST00000325885.5		c.188-4_188-3delTC	NOVEL	0.1714	35	Gained	NA	NA		NA	NA	NA	3.37e-05	207606	0.000235738	Other
DMSO-2	GATK	3	142274739	A	AT	Frameshift	ATR	ENST00000350721.4	p.I774Nfs*3	c.2320dupA	Frameshift	ATR	ATR serine/threonine kinase [Source:HGNC Symbol;Acc:HGNC:882]	ENST00000350721.4	p.I774Nfs*3	c.2320dupA	COSMIC	0.0714	56	Gained	NA	NA	COSM1617015	5	NA	NA	0.00319574	179614	0.00625811	Latino
DMSO-2	GATK	6	16327900	C	CTGC	Inframe_Ins	ATXN1	ENST00000244769.4	p.Q214dup	c.639_641dupGCA	Inframe_Ins	ATXN1	ataxin 1 [Source:HGNC Symbol;Acc:HGNC:10548]	ENST00000244769.4	p.Q214dup	c.639_641dupGCA	COSMIC	0.1489	47	Gained	NA	NA	COSM4992663	3	NA	NA	NA	NA	NA	NA
DMSO-2	GATK	10	29169059	TC	T	Splice_Region	C10orf126	ENST00000375520.1		c.211-7delC	Splice_Region	C10orf126	chromosome 10 open reading frame 126 [Source:HGNC Symbol;Acc:HGNC:28693]	ENST00000375520.1		c.211-7delC	NOVEL	0.1176	51	Gained	NA	NA		NA	NA	NA	NA	NA	NA	NA
DMSO-2	MuTect	19	14015729	G	T	Splice_Region	C19orf57	ENST00000454313.1		c.-21-3C>A	Splice_Region	C19orf57	chromosome 19 open reading frame 57 [Source:HGNC Symbol;Acc:HGNC:28153]	ENST00000346736.2		c.-21-3C>A	NOVEL	0.086957	92	Gained	NA	NA		NA	NA	NA	NA	NA	NA	NA
DMSO-2	GATK	6	36867370	AC	A	Frameshift	C6orf89	ENST00000480824.2	p.P53Rfs*7	c.151delC	Frameshift	C6orf89	chromosome 6 open reading frame 89 [Source:HGNC Symbol;Acc:HGNC:21114]	ENST00000355190.3	p.P60Rfs*7	c.172delC	COSMIC	0.05	100	Gained	NA	NA	COSM3718913	8	NA	NA	2.04e-05	245640	0.000101729	Ashkenazi Jewish
DMSO-2	MuTect	1	196927039	G	A	Missense	CFHR2	ENST00000367415.5	p.G150E	c.449G>A	Missense	CFHR2	complement factor H related 2 [Source:HGNC Symbol;Acc:HGNC:4890]	ENST00000367415.5	p.G150E	c.449G>A	NOVEL	0.05	100	Gained	NA	NA		NA	NA	NA	NA	NA	NA	NA
DMSO-2	MuTect	17	2601622	G	A	Missense	CLUH	ENST00000538975.1	p.T472M	c.1415C>T	Missense	CLUH	clustered mitochondria homolog [Source:HGNC Symbol;Acc:HGNC:29094]	ENST00000570628.2	p.T472M	c.1415C>T	NOVEL	0.066667	135	Gained	NA	NA		NA	NA	NA	4.09e-06	244484	9.04e-06	Europoean (Non-Finnish)
DMSO-2	GATK	12	22215211	TA	T	Splice_Region	CMAS	ENST00000229329.2		c.961-3delA	Splice_Region	CMAS	cytidine monophosphate N-acetylneuraminic acid synthetase [Source:HGNC Symbol;Acc:HGNC:18290]	ENST00000229329.2		c.961-3delA	NOVEL	0.0851	47	Gained	NA	NA		NA	NA	NA	NA	NA	NA	NA
DMSO-2	GATK	8	121293157	TAG	T	intergenic_variant					Splice_Acceptor	COL14A1	collagen type XIV alpha 1 chain [Source:HGNC Symbol;Acc:HGNC:2191]	ENST00000297848.3		c.3686-2_3686-1delAG	NOVEL	0.0952	42	Gained	NA	NA		NA	NA	NA	NA	NA	NA	NA
DMSO-2	MuTect	19	48976587	T	C	intergenic_variant					Missense	CYTH2	cytohesin 2 [Source:HGNC Symbol;Acc:HGNC:9502]	ENST00000452733.2	p.F129S	c.386T>C	NOVEL	0.071429	42	Gained	NA	NA		NA	NA	NA	4.06e-06	246262	2.98e-05	Latino
DMSO-2	MuTect	12	31244725	C	G	Missense	DDX11	ENST00000407793.2	p.Q388E	c.1162C>G	Missense	DDX11	DEAD/H-box helicase 11 [Source:HGNC Symbol;Acc:HGNC:2736]	ENST00000407793.2	p.Q388E	c.1162C>G	NOVEL	0.049383	81	Gained	NA	NA		NA	NA	NA	0	245658	0	African
DMSO-2	GATK	14	60616911	AG	A	Splice_Region	DHRS7	ENST00000557185.1		c.634-7delC	Splice_Region	DHRS7	dehydrogenase/reductase 7 [Source:HGNC Symbol;Acc:HGNC:21524]	ENST00000216500.5		c.634-7delC	DBSNP	0.0704	71	Gained	NA	rs370735227		NA	NA	NA	6.12e-05	130632	0.000288484	European (Finnish)
DMSO-2	GATK	7	86795880	TTGA	T	Inframe_Del	DMTF1	ENST00000394703.5	p.D66del	c.192_194delTGA	Inframe_Del	DMTF1	cyclin D binding myb like transcription factor 1 [Source:HGNC Symbol;Acc:HGNC:14603]	ENST00000394703.5	p.D66del	c.192_194delTGA	COSMIC	0.9355	62	Gained	NA	rs148453627	COSM4600370	6	NA	NA	0.0284369	245878	0.0685288	European (Finnish)
DMSO-2	GATK	15	51868380	TA	T	Splice_Region	DMXL2	ENST00000251076.5		c.88-3delT	Splice_Region	DMXL2	Dmx like 2 [Source:HGNC Symbol;Acc:HGNC:2938]	ENST00000543779.2		c.88-3delT	COSMIC	0.119	42	Gained	NA	NA	COSM5828247	2	NA	NA	NA	NA	NA	NA
DMSO-2	GATK	7	35218768	CT	C	intergenic_variant					Splice_Acceptor	DPY19L2P1	DPY19L2 pseudogene 1 [Source:HGNC Symbol;Acc:HGNC:22305]	ENST00000545701.1		n.717-2delA	DBSNP	0.8462	13	Gained	NA	rs143718247		NA	NA	NA	NA	NA	NA	NA
DMSO-2	MuTect	11	117309645	G	C	intergenic_variant					Missense	DSCAML1	DS cell adhesion molecule like 1 [Source:HGNC Symbol;Acc:HGNC:14656]	ENST00000321322.6	p.T1460S	c.4379C>G	NOVEL	0.048077	104	Gained	NA	NA		NA	NA	NA	NA	NA	NA	NA
DMSO-2	MuTect	6	56434666	C	A	intergenic_variant					Missense	DST	dystonin [Source:HGNC Symbol;Acc:HGNC:1090]	ENST00000244364.6	p.L1999F	c.5997G>T	NOVEL	0.173913	46	Gained	NA	NA		NA	NA	NA	NA	NA	NA	NA
DMSO-2	MuTect	17	42962709	G	A	Splice_Region	EFTUD2	ENST00000426333.2		c.272-7C>T	Splice_Region	EFTUD2	elongation factor Tu GTP binding domain containing 2 [Source:HGNC Symbol;Acc:HGNC:30858]	ENST00000426333.2		c.272-7C>T	NOVEL	0.129032	93	Gained	NA	NA		NA	NA	NA	0.000112028	169600	0.000445898	Ashkenazi Jewish
DMSO-2	GATK	19	11577604	GC	G	Frameshift	ELAVL3	ENST00000359227.3	p.G16Afs*35	c.47delG	Frameshift	ELAVL3	ELAV like RNA binding protein 3 [Source:HGNC Symbol;Acc:HGNC:3314]	ENST00000359227.3	p.G16Afs*35	c.47delG	COSMIC	0.0541	74	Gained	NA	NA	COSM1390372	5	0.0379193	0.0347908	0.000922628	201598	0.00148711	African
DMSO-2	MuTect	12	132512565	G	T	Nonsense	EP400	ENST00000333577.4	p.E1741*	c.5221G>T	Nonsense	EP400	E1A binding protein p400 [Source:HGNC Symbol;Acc:HGNC:11958]	ENST00000389561.2	p.E1705*	c.5113G>T	NOVEL	0.072464	69	Gained	NA	NA		NA	NA	NA	NA	NA	NA	NA
DMSO-2	MuTect	3	56044541	C	A	Missense	ERC2	ENST00000460849.1	p.R619L	c.1856G>T	Missense	ERC2	ELKS/RAB6-interacting/CAST family member 2 [Source:HGNC Symbol;Acc:HGNC:31922]	ENST00000288221.6	p.R619L	c.1856G>T	NOVEL	0.073171	82	Gained	NA	NA		NA	NA	NA	NA	NA	NA	NA
DMSO-2	MuTect	19	42753630	G	A	Missense	ERF	ENST00000222329.4	p.P212S	c.634C>T	Missense	ERF	ETS2 repressor factor [Source:HGNC Symbol;Acc:HGNC:3444]	ENST00000222329.4	p.P212S	c.634C>T	NOVEL	0.059701	67	Gained	NA	NA		NA	NA	NA	NA	NA	NA	NA
DMSO-2	MuTect	X	103495117	C	G	Missense	ESX1	ENST00000372588.4	p.R338P	c.1013G>C	Missense	ESX1	ESX homeobox 1 [Source:HGNC Symbol;Acc:HGNC:14865]	ENST00000372588.4	p.R338P	c.1013G>C	COSMIC	0.135135	37	Gained	NA	NA	COSM4806555	2	NA	NA	0.00409544	11232	0.0084219	European (Finnish)
DMSO-2	MuTect	12	133147045	G	A	Missense	FBRSL1	ENST00000434748.2	p.A378T	c.1132G>A	Missense	FBRSL1	fibrosin like 1 [Source:HGNC Symbol;Acc:HGNC:29308]	ENST00000434748.2	p.A378T	c.1132G>A	NOVEL	0.078947	38	Gained	NA	NA		NA	NA	NA	NA	NA	NA	NA
DMSO-2	GATK	1	240255564	GA	G	Frameshift	FMN2	ENST00000319653.9	p.G54Afs*88	c.156delA	Frameshift	FMN2	formin 2 [Source:HGNC Symbol;Acc:HGNC:14074]	ENST00000319653.9	p.G54Afs*88	c.156delA	NOVEL	0.0714	70	Gained	NA	NA		NA	NA	NA	NA	NA	NA	NA
DMSO-2	GATK	1	240255569	GGC	G	Frameshift	FMN2	ENST00000319653.9	p.G55Rfs*85	c.161_162delGC	Frameshift	FMN2	formin 2 [Source:HGNC Symbol;Acc:HGNC:14074]	ENST00000319653.9	p.G55Rfs*85	c.161_162delGC	NOVEL	0.0588	68	Gained	NA	NA		NA	NA	NA	NA	NA	NA	NA
DMSO-2	Phased_variant	9	111929420	CG	GC	Missense	FRRS1L	ENST00000561981.2	p.R51A	c.151_152delCGinsGC	Missense	FRRS1L	ferric chelate reductase 1 like [Source:HGNC Symbol;Acc:HGNC:1362]	ENST00000561981.2	p.R51A	c.151_152delCGinsGC	NOVEL	1	4	Gained	NA	NA		NA	NA	NA	NA	NA	NA	NA
DMSO-2	GATK	5	160973808	TA	T	Splice_Region	GABRB2	ENST00000274547.2		c.-152-8delT	Splice_Region	GABRB2	gamma-aminobutyric acid type A receptor beta2 subunit [Source:HGNC Symbol;Acc:HGNC:4082]	ENST00000274547.2		c.-152-8delT	DBSNP	0.16	25	Gained	NA	rs370064343		NA	NA	NA	NA	NA	NA	NA
DMSO-2	GATK	2	233712209	TCAGCAGCAGCAGCTGCCACAG	T	Inframe_Del	GIGYF2	ENST00000373563.4	p.Q1205_Q1211del	c.3613_3633delCAGCAGCAGCAGCTGCCACAG	Inframe_Del	GIGYF2	GRB10 interacting GYF protein 2 [Source:HGNC Symbol;Acc:HGNC:11960]	ENST00000409451.3	p.Q1226_Q1232del	c.3676_3696delCAGCAGCAGCAGCTGCCACAG	COSMIC	0.2692	26	Gained	NA	rs527464858	COSM5703072	3	NA	NA	0.0352964	242376	0.0551225	Other
DMSO-2	GATK	X	80377175	GA	G	Splice_Region	HMGN5	ENST00000358130.2		c.-123-5delT	Splice_Region	HMGN5	high mobility group nucleosome binding domain 5 [Source:HGNC Symbol;Acc:HGNC:8013]	ENST00000358130.2		c.-123-5delT	NOVEL	0.0649	77	Gained	NA	NA		NA	NA	NA	NA	NA	NA	NA
DMSO-2	MuTect	2	102984351	C	G	Missense	IL18R1	ENST00000410040.1	p.S42W	c.125C>G	Missense	IL18R1	interleukin 18 receptor 1 [Source:HGNC Symbol;Acc:HGNC:5988]	ENST00000409599.1	p.S42W	c.125C>G	NOVEL	0.04878	123	Gained	NA	NA		NA	NA	NA	NA	NA	NA	NA
DMSO-2	MuTect	1	152882982	C	G	Missense	IVL	ENST00000368764.3	p.Q237E	c.709C>G	Missense	IVL	involucrin [Source:HGNC Symbol;Acc:HGNC:6187]	ENST00000368764.3	p.Q237E	c.709C>G	DBSNP	0.235294	34	Gained	NA	rs7520711		NA	NA	NA	NA	NA	NA	NA
DMSO-2	MuTect	22	23735655	T	A	intergenic_variant					Splice_Donor	KB-1269D1.8		ENST00000512987.1		n.510+2T>A	DBSNP	0.4	15	Gained	NA	rs141855283		NA	NA	NA	NA	NA	NA	NA
DMSO-2	GATK	X	117035914	TA	T	Splice_Region	KLHL13	ENST00000262820.3		c.1367-6delT	Splice_Region	KLHL13	kelch like family member 13 [Source:HGNC Symbol;Acc:HGNC:22931]	ENST00000539496.1		c.1376-6delT	COSMIC	0.0597	67	Gained	NA	NA	COSM5943737	2	0.0185099	0.0131685	0.036776	75756	0.0806293	Ashkenazi Jewish
DMSO-2	MuTect	6	91263309	G	A	Splice_Region	MAP3K7	ENST00000369329.3		c.608-4C>T	Splice_Region	MAP3K7	mitogen-activated protein kinase kinase kinase 7 [Source:HGNC Symbol;Acc:HGNC:6859]	ENST00000369329.3		c.608-4C>T	NOVEL	0.169231	65	Gained	NA	NA		NA	NA	NA	0.000146195	143644	0.000220751	Ashkenazi Jewish
DMSO-2	MuTect	5	126755768	C	T	Missense	MEGF10	ENST00000274473.6	p.P487S	c.1459C>T	Missense	MEGF10	multiple EGF like domains 10 [Source:HGNC Symbol;Acc:HGNC:29634]	ENST00000274473.6	p.P487S	c.1459C>T	NOVEL	0.111111	54	Gained	NA	NA		NA	NA	NA	NA	NA	NA	NA
DMSO-2	MuTect	15	90308026	G	T	intergenic_variant					Splice_Region	MESP2	mesoderm posterior bHLH transcription factor 2 [Source:HGNC Symbol;Acc:HGNC:29659]	ENST00000560219.1		c.-91-5G>T	DBSNP	1	2	Gained	NA	rs35308090		NA	NA	NA	NA	NA	NA	NA
DMSO-2	GATK	1	233489706	TG	T	intergenic_variant					Splice_Region	MLK4		ENST00000366624.3		c.1135+6delG	DBSNP	0.0556	72	Gained	NA	rs550939937		NA	NA	NA	4.28e-05	140274	0.000294927	African
DMSO-2	GATK	1	233489708	TG	T	intergenic_variant					Splice_Region	MLK4		ENST00000366624.3		c.1135+8delG	DBSNP	0.0597	67	Gained	NA	rs537474473		NA	NA	NA	3.32e-05	150748	0.000182482	African
DMSO-2	MuTect	11	1269662	C	T	Missense	MUC5B	ENST00000529681.1	p.A3851V	c.11552C>T	Missense	MUC5B	mucin 5B, oligomeric mucus/gel-forming [Source:HGNC Symbol;Acc:HGNC:7516]	ENST00000529681.1	p.A3851V	c.11552C>T	COSMIC	0.125	32	Gained	NA	NA	COSM1976950	1	NA	NA	0.000298117	244870	0.000998004	European (Finnish)
DMSO-2	GATK	X	92928152	GTGC	G	Inframe_Del	NAP1L3	ENST00000373079.3	p.S50del	c.149_151delGCA	Inframe_Del	NAP1L3	nucleosome assembly protein 1 like 3 [Source:HGNC Symbol;Acc:HGNC:7639]	ENST00000373079.3	p.S50del	c.149_151delGCA	COSMIC	0.0526	95	Gained	NA	NA	COSM5878413	2	0.060271	0.0518779	0.000321492	155525	0.000696439	East Asian
DMSO-2	MuTect	16	29395587	A	C	Missense	NPIPB11	ENST00000524087.1	p.H222Q	c.666T>G	Missense	NPIPB11	nuclear pore complex interacting protein family member B11 [Source:HGNC Symbol;Acc:HGNC:37453]	ENST00000524087.1	p.H222Q	c.666T>G	NOVEL	0.714286	7	Gained	NA	NA		NA	NA	NA	5.52e-05	90596	0.000125919	Europoean (Non-Finnish)
DMSO-2	MuTect	3	24009346	C	T	Missense	NR1D2	ENST00000312521.4	p.R459C	c.1375C>T	Missense	NR1D2	nuclear receptor subfamily 1 group D member 2 [Source:HGNC Symbol;Acc:HGNC:7963]	ENST00000312521.4	p.R459C	c.1375C>T	NOVEL	0.106383	47	Gained	NA	NA		NA	NA	NA	3.66e-05	246036	0.000173933	East Asian
DMSO-2	MuTect	1	156837913	C	G	Missense	NTRK1	ENST00000524377.1	p.P149R	c.446C>G	Missense	NTRK1	neurotrophic receptor tyrosine kinase 1 [Source:HGNC Symbol;Acc:HGNC:8031]	ENST00000524377.1	p.P149R	c.446C>G	NOVEL	0.040984	122	Gained	NA	NA		NA	NA	NA	4.07e-06	245976	2.98e-05	Latino
DMSO-2	GATK	13	25911066	TA	T	Splice_Region	NUPL1	ENST00000381736.3		c.1436-7delA	Splice_Region	NUPL1		ENST00000381736.3		c.1436-7delA	NOVEL	0.0678	59	Gained	NA	NA		NA	NA	NA	0.000138703	194660	0.000471056	European (Finnish)
DMSO-2	MuTect	10	50944490	G	T	Missense	OGDHL	ENST00000374103.4	p.F889L	c.2667C>A	Missense	OGDHL	oxoglutarate dehydrogenase like [Source:HGNC Symbol;Acc:HGNC:25590]	ENST00000374103.4	p.F889L	c.2667C>A	NOVEL	0.105882	85	Gained	NA	NA		NA	NA	NA	NA	NA	NA	NA
DMSO-2	MuTect	1	248343858	G	A	Missense	OR2M2	ENST00000359682.2	p.D191N	c.571G>A	Missense	OR2M2	olfactory receptor family 2 subfamily M member 2 [Source:HGNC Symbol;Acc:HGNC:8268]	ENST00000359682.2	p.D191N	c.571G>A	DBSNP	0.540984	61	Gained	NA	rs373123723		NA	0.000116279	0	8.13e-06	245920	1.8e-05	Europoean (Non-Finnish)
DMSO-2	MuTect	1	248570232	C	T	Missense	OR2T1	ENST00000366474.1	p.H313Y	c.937C>T	Missense	OR2T1	olfactory receptor family 2 subfamily T member 1 [Source:HGNC Symbol;Acc:HGNC:8277]	ENST00000366474.1	p.H313Y	c.937C>T	NOVEL	0.057971	69	Gained	NA	NA		NA	NA	NA	NA	NA	NA	NA
DMSO-2	Phased_variant	14	23103354	AC	GT	Missense	OR6J1	ENST00000540461.1	p.R121H	c.362_363invGT	Missense	OR6J1		ENST00000540461.1	p.R121H	c.362_363invGT	DBSNP	0.205634	70.5	Gained	NA	rs386775543		NA	NA	NA	NA	NA	NA	NA
DMSO-2	MuTect	11	3115545	C	G	Missense	OSBPL5	ENST00000263650.7	p.M547I	c.1641G>C	Initiator_Codon	OSBPL5	oxysterol binding protein like 5 [Source:HGNC Symbol;Acc:HGNC:16392]	ENST00000478260.1	p.M1?	c.3G>C	NOVEL	0.25	64	Gained	NA	NA		NA	NA	NA	NA	NA	NA	NA
DMSO-2	MuTect	5	140746175	A	G	intron	PCDHGA3	ENST00000253812.6	p.T760A	c.2424+20151A>G	Missense	PCDHGA5	protocadherin gamma subfamily A, 5 [Source:HGNC Symbol;Acc:HGNC:8703]	ENST00000518069.1	p.T760A	c.2278A>G	NOVEL	0.048077	104	Gained	NA	NA		NA	NA	NA	NA	NA	NA	NA
DMSO-2	MuTect	5	140746176	C	A	intron	PCDHGB2	ENST00000522605.1	p.T760N	c.2421+4053C>A	Missense	PCDHGA5	protocadherin gamma subfamily A, 5 [Source:HGNC Symbol;Acc:HGNC:8703]	ENST00000518069.1	p.T760N	c.2279C>A	NOVEL	0.048077	104	Gained	NA	NA		NA	NA	NA	NA	NA	NA	NA
DMSO-2	MuTect	9	78790182	G	C	intron	PCSK5	ENST00000545128.1		c.1900+137G>C	Missense	PCSK5	proprotein convertase subtilisin/kexin type 5 [Source:HGNC Symbol;Acc:HGNC:8747]	ENST00000376767.3	p.M679I	c.2037G>C	DBSNP	1	3	Gained	NA	rs62556619		NA	NA	NA	NA	NA	NA	NA
DMSO-2	GATK	18	60646562	ACAG	A	Inframe_Del	PHLPP1	ENST00000262719.5	p.Q1685del	c.5053_5055delCAG	Inframe_Del	PHLPP1	PH domain and leucine rich repeat protein phosphatase 1 [Source:HGNC Symbol;Acc:HGNC:20610]	ENST00000262719.5	p.Q1685del	c.5053_5055delCAG	COSMIC	0.0513	78	Gained	NA	NA	COSM4714136	2	0.0353805	0.0311675	7.96e-05	150814	0.000271961	African
DMSO-2	MuTect	X	106459926	C	T	Missense	PIH1D3	ENST00000336387.4	p.A60V	c.179C>T	Missense	PIH1D3	PIH1 domain containing 3 [Source:HGNC Symbol;Acc:HGNC:28570]	ENST00000535523.1	p.A60V	c.179C>T	NOVEL	0.115385	26	Gained	NA	NA		NA	NA	NA	NA	NA	NA	NA
DMSO-2	MuTect	8	110510731	C	T	Missense	PKHD1L1	ENST00000378402.5	p.S3547F	c.10640C>T	Missense	PKHD1L1	PKHD1 like 1 [Source:HGNC Symbol;Acc:HGNC:20313]	ENST00000378402.5	p.S3547F	c.10640C>T	NOVEL	0.147059	34	Gained	NA	NA		NA	NA	NA	1.22e-05	246214	0.000101543	Ashkenazi Jewish
DMSO-2	MuTect	5	23527385	A	C	Missense	PRDM9	ENST00000296682.3	p.S730R	c.2188A>C	Missense	PRDM9	PR/SET domain 9 [Source:HGNC Symbol;Acc:HGNC:13994]	ENST00000296682.3	p.S730R	c.2188A>C	DBSNP	0.049383	162	Gained	NA	rs572984210		NA	NA	NA	4.72e-05	232946	0.00039032	Other
DMSO-2	MuTect	9	33798574	G	A	Missense	PRSS3	ENST00000361005.5	p.S239N	c.716G>A	Missense	PRSS3	protease, serine 3 [Source:HGNC Symbol;Acc:HGNC:9486]	ENST00000361005.5	p.S239N	c.716G>A	COSMIC	0.076923	104	Gained	NA	rs201773718	COSM4592823	47	NA	NA	0.0271696	85684	0.0401269	Europoean (Non-Finnish)
DMSO-2	GATK	11	119535677	CCCT	C	Inframe_Del	PVRL1	ENST00000264025.3	p.E444del	c.1331_1333delAGG	Inframe_Del	PVRL1		ENST00000264025.3	p.E444del	c.1331_1333delAGG	COSMIC	0.0676	74	Gained	NA	rs369523216	COSM1724820	4	0.00218818	0.00141176	0.000748583	225760	0.0010445	Europoean (Non-Finnish)
DMSO-2	MuTect	6	89638988	T	A	Splice_Acceptor	RNGTT	ENST00000369485.4		c.175-2A>T	Splice_Acceptor	RNGTT	RNA guanylyltransferase and 5'-phosphatase [Source:HGNC Symbol;Acc:HGNC:10073]	ENST00000369485.4		c.175-2A>T	NOVEL	0.357143	14	Gained	NA	NA		NA	NA	NA	0.000159661	137792	0.000756716	Ashkenazi Jewish
DMSO-2	GATK	10	64022582	TA	T	Splice_Region	RTKN2	ENST00000373789.3		c.61-3delT	Splice_Region	RTKN2	rhotekin 2 [Source:HGNC Symbol;Acc:HGNC:19364]	ENST00000373789.3		c.61-3delT	COSMIC	0.0702	57	Gained	NA	NA	COSM5359802	4	0.0376878	0.0366369	0.029327	108296	0.0526543	Latino
DMSO-2	GATK	20	42199704	GGT	G	Splice_Region	SGK2	ENST00000341458.4		c.690+5_690+6delGT	Splice_Region	SGK2	SGK2, serine/threonine kinase 2 [Source:HGNC Symbol;Acc:HGNC:13900]	ENST00000341458.4		c.690+5_690+6delGT	DBSNP	0.4615	13	Gained	NA	rs71754141		NA	NA	NA	NA	NA	NA	NA
DMSO-2	GATK	10	21805720	ATGG	A	intergenic_variant					Inframe_Del	SKIDA1	SKI/DACH domain containing 1 [Source:HGNC Symbol;Acc:HGNC:32697]	ENST00000449193.2	p.H346del	c.1029_1031delCCA	COSMIC	0.1087	46	Gained	NA	NA	COSM4666501	2	0.0440581	0.0352113	0.00414166	106962	0.00881115	European (Finnish)
DMSO-2	MuTect	10	91200922	G	T	Missense	SLC16A12	ENST00000341233.4	p.L101M	c.301C>A	Missense	SLC16A12	solute carrier family 16 member 12 [Source:HGNC Symbol;Acc:HGNC:23094]	ENST00000371790.4	p.L131M	c.391C>A	NOVEL	0.091954	87	Gained	NA	NA		NA	NA	NA	NA	NA	NA	NA
DMSO-2	MuTect	7	107416913	C	A	Missense	SLC26A3	ENST00000340010.5	p.R554L	c.1661G>T	Missense	SLC26A3	solute carrier family 26 member 3 [Source:HGNC Symbol;Acc:HGNC:3018]	ENST00000340010.5	p.R554L	c.1661G>T	NOVEL	0.177419	62	Gained	NA	NA		NA	NA	NA	NA	NA	NA	NA
DMSO-2	GATK	16	24921736	CCAG	C	intergenic_variant					Inframe_Del	SLC5A11	solute carrier family 5 member 11 [Source:HGNC Symbol;Acc:HGNC:23091]	ENST00000347898.3	p.S590del	c.1761_1763delCAG	COSMIC	0.0625	64	Gained	NA	rs140499762	COSM4727604	6	0.0182986	0.0138368	1.66e-05	240820	0.000185943	Other
DMSO-2	GATK	5	159839530	T	TAAAAAA	Splice_Region	SLU7	ENST00000297151.4		c.571-10_571-5dupTTTTTT	Splice_Region	SLU7	SLU7 homolog, splicing factor [Source:HGNC Symbol;Acc:HGNC:16939]	ENST00000297151.4		c.571-10_571-5dupTTTTTT	NOVEL	0.3333	12	Gained	NA	NA		NA	NA	NA	NA	NA	NA	NA
DMSO-2	GATK	2	5833525	GGAC	G	Inframe_Del	SOX11	ENST00000322002.3	p.D225del	c.673_675delGAC	Inframe_Del	SOX11	SRY-box 11 [Source:HGNC Symbol;Acc:HGNC:11191]	ENST00000322002.3	p.D225del	c.673_675delGAC	COSMIC	0.0615	65	Gained	NA	NA	COSM1734967	7	0.0895053	0.0791347	0.00950002	156526	0.0139105	African
DMSO-2	MuTect	8	126015487	C	T	Nonsense	SQLE	ENST00000265896.5	p.Q121*	c.361C>T	Nonsense	SQLE	squalene epoxidase [Source:HGNC Symbol;Acc:HGNC:11279]	ENST00000265896.5	p.Q121*	c.361C>T	NOVEL	0.088235	68	Gained	NA	NA		NA	NA	NA	NA	NA	NA	NA
DMSO-2	GATK	2	169018359	GA	G	Splice_Region	STK39	ENST00000355999.4		c.573-8delT	Splice_Region	STK39	serine/threonine kinase 39 [Source:HGNC Symbol;Acc:HGNC:17717]	ENST00000355999.4		c.573-8delT	NOVEL	0.1053	38	Gained	NA	NA		NA	NA	NA	0.000335751	208488	0.000795214	Latino
DMSO-2	GATK	15	81637357	GGA	G	intergenic_variant					Splice_Region	TMC3	transmembrane channel like 3 [Source:HGNC Symbol;Acc:HGNC:22995]	ENST00000359440.5		c.1273-7_1273-6delTC	COSMIC	0.1351	37	Gained	NA	rs147678536	COSM4773599	2	0.0232947	0.0160745	0.0603718	74886	0.0700952	South Asian
DMSO-2	MuTect	X	74516238	C	A	Missense	UPRT	ENST00000373383.4	p.T164N	c.491C>A	Missense	UPRT	uracil phosphoribosyltransferase homolog [Source:HGNC Symbol;Acc:HGNC:28334]	ENST00000373383.4	p.T164N	c.491C>A	NOVEL	0.065574	61	Gained	NA	NA		NA	NA	NA	NA	NA	NA	NA
DMSO-2	MuTect	17	58297040	C	A	Missense	USP32	ENST00000300896.4	p.V620L	c.1858G>T	Missense	USP32	ubiquitin specific peptidase 32 [Source:HGNC Symbol;Acc:HGNC:19143]	ENST00000300896.4	p.V620L	c.1858G>T	COSMIC	0.045455	88	Gained	NA	NA	COSM5571706	1	NA	NA	4.88e-05	245680	0.000550661	Other
DMSO-2	MuTect	12	970296	G	A	Missense	WNK1	ENST00000315939.6	p.E580K	c.1738G>A	Missense	WNK1	WNK lysine deficient protein kinase 1 [Source:HGNC Symbol;Acc:HGNC:14540]	ENST00000315939.6	p.E580K	c.1738G>A	NOVEL	0.16	25	Gained	NA	NA		NA	NA	NA	1.29e-05	155020	2.75e-05	Europoean (Non-Finnish)
DMSO-2	MuTect	14	75248317	C	A	intergenic_variant					Missense	YLPM1	YLP motif containing 1 [Source:HGNC Symbol;Acc:HGNC:17798]	ENST00000325680.7	p.S524Y	c.1571C>A	NOVEL	0.05	80	Gained	NA	NA		NA	NA	NA	NA	NA	NA	NA
DMSO-2	MuTect	16	25251385	G	C	Missense	ZKSCAN2	ENST00000328086.7	p.P886A	c.2656C>G	Missense	ZKSCAN2	zinc finger with KRAB and SCAN domains 2 [Source:HGNC Symbol;Acc:HGNC:25677]	ENST00000328086.7	p.P886A	c.2656C>G	NOVEL	0.042105	95	Gained	NA	NA		NA	NA	NA	NA	NA	NA	NA
DMSO-2	MuTect	19	56719938	G	A	Missense	ZSCAN5C	ENST00000534327.1	p.S287N	c.860G>A	Missense	ZSCAN5C		ENST00000534327.1	p.S287N	c.860G>A	NOVEL	0.056338	71	Gained	NA	NA		NA	NA	NA	0.000264473	245772	0.000786988	African
DMSO-2	MuTect	2	131521599	G	A	Missense	AMER3	ENST00000321420.4	p.G652R	c.1954G>A	Missense	AMER3	APC membrane recruitment protein 3 [Source:HGNC Symbol;Acc:HGNC:26771]	ENST00000423981.1	p.G652R	c.1954G>A	NOVEL	0.107143	84	Lost	NA	NA		NA	NA	NA	NA	NA	NA	NA
DMSO-2	GATK	12	110819759	GA	G	Splice_Region	ANAPC7	ENST00000455511.3		c.1038-7delT	Splice_Region	ANAPC7	anaphase promoting complex subunit 7 [Source:HGNC Symbol;Acc:HGNC:17380]	ENST00000455511.3		c.1038-7delT	DBSNP	0.5385	13	Lost	NA	rs35699984		NA	NA	NA	NA	NA	NA	NA
DMSO-2	MuTect	16	10525045	G	T	Missense	ATF7IP2	ENST00000396560.2	p.G190C	c.568G>T	Missense	ATF7IP2	activating transcription factor 7 interacting protein 2 [Source:HGNC Symbol;Acc:HGNC:20397]	ENST00000396560.2	p.G190C	c.568G>T	NOVEL	0.173077	104	Lost	NA	NA		NA	NA	NA	NA	NA	NA	NA
DMSO-2	GATK	7	150713515	TC	T	intergenic_variant					Splice_Region	ATG9B	autophagy related 9B [Source:HGNC Symbol;Acc:HGNC:21899]	ENST00000377974.2		c.2517+3delG	NOVEL	0.119	84	Lost	NA	NA		NA	NA	NA	NA	NA	NA	NA
DMSO-2	GATK	7	40127721	TC	T	Splice_Region	CDK13	ENST00000181839.4		c.3030-3delC	Splice_Region	CDK13	cyclin dependent kinase 13 [Source:HGNC Symbol;Acc:HGNC:1733]	ENST00000181839.4		c.3030-3delC	NOVEL	0.1163	43	Lost	NA	NA		NA	NA	NA	NA	NA	NA	NA
DMSO-2	MuTect	X	49855176	G	T	Splice_Region	CLCN5	ENST00000376108.3		c.1933+5G>T	Splice_Region	CLCN5	chloride voltage-gated channel 5 [Source:HGNC Symbol;Acc:HGNC:2023]	ENST00000376088.3		c.2143+5G>T	NOVEL	0.101449	69	Lost	NA	NA		NA	NA	NA	NA	NA	NA	NA
DMSO-2	GATK	2	165551295	C	CA	Frameshift	COBLL1	ENST00000392717.2	p.L945Ffs*25	c.2834dupT	Frameshift	COBLL1	cordon-bleu WH2 repeat protein like 1 [Source:HGNC Symbol;Acc:HGNC:23571]	ENST00000342193.4	p.L907Ffs*25	c.2720dupT	COSMIC	0.0741	54	Lost	NA	NA	COSM4673436	1	NA	NA	0.00019131	203858	0.000448029	Other
DMSO-2	GATK	7	14881078	GCA	G	Splice_Region	DGKB	ENST00000403951.2		c.-187-5_-187-4delTG	Splice_Region	DGKB	diacylglycerol kinase beta [Source:HGNC Symbol;Acc:HGNC:2850]	ENST00000403951.2		c.-187-5_-187-4delTG	NOVEL	0.1563	32	Lost	NA	NA		NA	NA	NA	NA	NA	NA	NA
DMSO-2	MuTect	20	61537423	C	A	Missense	DIDO1	ENST00000395343.1	p.K468N	c.1404G>T	Missense	DIDO1	death inducer-obliterator 1 [Source:HGNC Symbol;Acc:HGNC:2680]	ENST00000266070.4	p.K468N	c.1404G>T	NOVEL	0.043478	92	Lost	NA	NA		NA	NA	NA	NA	NA	NA	NA
DMSO-2	GATK	15	51868380	T	TA	Splice_Region	DMXL2	ENST00000251076.5		c.88-3dupT	Splice_Region	DMXL2	Dmx like 2 [Source:HGNC Symbol;Acc:HGNC:2938]	ENST00000543779.2		c.88-3dupT	NOVEL	0.16	50	Lost	NA	NA		NA	NA	NA	NA	NA	NA	NA
DMSO-2	MuTect	19	11353931	C	G	Splice_Region	DOCK6	ENST00000294618.7		c.1386+3G>C	Splice_Region	DOCK6	dedicator of cytokinesis 6 [Source:HGNC Symbol;Acc:HGNC:19189]	ENST00000294618.7		c.1386+3G>C	NOVEL	0.097087	103	Lost	NA	NA		NA	NA	NA	NA	NA	NA	NA
DMSO-2	MuTect	12	63964599	T	C	Missense	DPY19L2	ENST00000324472.4	p.I647V	c.1939A>G	Missense	DPY19L2	dpy-19 like 2 [Source:HGNC Symbol;Acc:HGNC:19414]	ENST00000324472.4	p.I647V	c.1939A>G	COSMIC	0.0625	48	Lost	NA	rs557778926	COSM1128502	20	NA	NA	0.000415275	233580	0.00175484	Latino
DMSO-2	GATK	12	93192865	G	GA	Splice_Region	EEA1	ENST00000322349.8		c.2773-4dupT	Splice_Region	EEA1	early endosome antigen 1 [Source:HGNC Symbol;Acc:HGNC:3185]	ENST00000322349.8		c.2773-4dupT	NOVEL	0.0877	57	Lost	NA	NA		NA	NA	NA	NA	NA	NA	NA
DMSO-2	GATK	9	96209981	TG	T	Splice_Region	FAM120AOS	ENST00000375412.5		c.685-3delC	Splice_Region	FAM120AOS	family with sequence similarity 120A opposite strand [Source:HGNC Symbol;Acc:HGNC:23389]	ENST00000375412.5		c.685-3delC	NOVEL	0.1034	58	Lost	NA	NA		NA	NA	NA	NA	NA	NA	NA
DMSO-2	GATK	4	17634250	T	TAA	3_prime_UTR	MED28	ENST00000237380.7		c.*8829_*8830insAA	Splice_Region	FAM184B	family with sequence similarity 184 member B [Source:HGNC Symbol;Acc:HGNC:29235]	ENST00000265018.3		c.3090-4_3090-3dupTT	NOVEL	0.0811	74	Lost	NA	NA		NA	NA	NA	NA	NA	NA	NA
DMSO-2	MuTect	X	34148844	G	C	Missense	FAM47A	ENST00000346193.3	p.R518G	c.1552C>G	Missense	FAM47A	family with sequence similarity 47 member A [Source:HGNC Symbol;Acc:HGNC:29962]	ENST00000346193.3	p.R518G	c.1552C>G	COSMIC	0.090909	66	Lost	NA	rs17855514	COSM4855153	2	NA	NA	NA	NA	NA	NA
DMSO-2	MuTect	X	34148877	C	G	Missense	FAM47A	ENST00000346193.3	p.E507Q	c.1519G>C	Missense	FAM47A	family with sequence similarity 47 member A [Source:HGNC Symbol;Acc:HGNC:29962]	ENST00000346193.3	p.E507Q	c.1519G>C	DBSNP	0.228571	70	Lost	NA	rs5973088		NA	NA	NA	1.18e-05	168818	8.36e-05	African
DMSO-2	GATK	19	38899501	CAAG	C	Inframe_Del	FAM98C	ENST00000252530.5	p.K344del	c.1030_1032delAAG	Inframe_Del	FAM98C	family with sequence similarity 98 member C [Source:HGNC Symbol;Acc:HGNC:27119]	ENST00000252530.5	p.K344del	c.1030_1032delAAG	COSMIC	0.058	69	Lost	NA	NA	COSM1318312	8	0.0654254	0.0533257	0.0317472	148580	0.0659495	South Asian
DMSO-2	GATK	19	49982165	G	GC	Frameshift	FLT3LG	ENST00000597551.1	p.S118Qfs*?	c.343-1_343insC	Frameshift	FLT3LG	fms related tyrosine kinase 3 ligand [Source:HGNC Symbol;Acc:HGNC:3766]	ENST00000594009.1	p.S118Qfs*130	c.343-1_343insC	COSMIC	0.093	43	Lost	NA	NA	COSM1481322	11	0.02216	0.0279703	0.00996779	81964	0.0168142	East Asian
DMSO-2	MuTect	20	29625961	C	A	Missense	FRG1B	ENST00000358464.4	p.Q69K	c.205C>A	Missense	FRG1B	FSHD region gene 1 family member B, pseudogene [Source:HGNC Symbol;Acc:HGNC:15792]	ENST00000278882.3	p.Q69K	c.205C>A	DBSNP	0.045918	196	Lost	NA	rs577915367		NA	NA	NA	8.21e-06	243592	6.85e-05	African
DMSO-2	GATK	17	40345559	GGCA	G	Inframe_Del	GHDC	ENST00000301671.8	p.L13del	c.38_40delTGC	Inframe_Del	GHDC	GH3 domain containing [Source:HGNC Symbol;Acc:HGNC:24438]	ENST00000301671.8	p.L13del	c.38_40delTGC	COSMIC	0.0685	73	Lost	NA	NA	COSM4686916	4	0.0513665	0.050495	0.00447144	112268	0.00819288	European (Finnish)
DMSO-2	MuTect	21	30971248	C	A	Missense	GRIK1	ENST00000399907.1	p.D370Y	c.1108G>T	Missense	GRIK1	glutamate ionotropic receptor kainate type subunit 1 [Source:HGNC Symbol;Acc:HGNC:4579]	ENST00000399907.1	p.D370Y	c.1108G>T	NOVEL	0.095238	84	Lost	NA	NA		NA	NA	NA	NA	NA	NA	NA
DMSO-2	GATK	9	35906583	TCCA	T	Inframe_Del	HRCT1	ENST00000354323.2	p.H103del	c.300_302delCCA	Inframe_Del	HRCT1	histidine rich carboxyl terminus 1 [Source:HGNC Symbol;Acc:HGNC:33872]	ENST00000354323.2	p.H103del	c.300_302delCCA	COSMIC	0.2759	29	Lost	NA	rs143611048	COSM4771535	2	NA	NA	NA	NA	NA	NA
DMSO-2	MuTect	16	1968255	C	T	Missense	HS3ST6	ENST00000293937.3	p.A24T	c.70G>A	Missense	HS3ST6	heparan sulfate-glucosamine 3-sulfotransferase 6 [Source:HGNC Symbol;Acc:HGNC:14178]	ENST00000454677.2	p.A41T	c.121G>A	DBSNP	0.444444	9	Lost	NA	rs532051712		NA	NA	NA	0	116	0	African
DMSO-2	MuTect	6	76715113	C	A	intergenic_variant					Missense	IMPG1	interphotoreceptor matrix proteoglycan 1 [Source:HGNC Symbol;Acc:HGNC:6055]	ENST00000369950.3	p.E342D	c.1026G>T	NOVEL	0.054545	110	Lost	NA	NA		NA	NA	NA	NA	NA	NA	NA
DMSO-2	GATK	16	30007664	CA	C	5_prime_UTR	HIRIP3	ENST00000279392.3	p.K14Nfs*5	c.-739delT	Frameshift	INO80E	INO80 complex subunit E [Source:HGNC Symbol;Acc:HGNC:26905]	ENST00000563197.1	p.K14Nfs*5	c.34delA	COSMIC	0.0714	70	Lost	NA	NA	COSM1242380	5	0.0112004	0.0108235	0.00131511	193140	0.00190264	Europoean (Non-Finnish)
DMSO-2	MuTect	10	133946809	C	T	Splice_Region	JAKMIP3	ENST00000298622.4		c.634-7C>T	Splice_Region	JAKMIP3	Janus kinase and microtubule interacting protein 3 [Source:HGNC Symbol;Acc:HGNC:23523]	ENST00000298622.4		c.634-7C>T	NOVEL	0.512821	39	Lost	NA	NA		NA	NA	NA	NA	NA	NA	NA
DMSO-2	GATK	7	2552881	A	AGATG	intergenic_variant					Frameshift	LFNG	LFNG O-fucosylpeptide 3-beta-N-acetylglucosaminyltransferase [Source:HGNC Symbol;Acc:HGNC:6560]	ENST00000402506.1	p.E56Gfs*2	c.138_139insGATG	DBSNP	0.2	100	Lost	NA	rs34637446		NA	NA	NA	NA	NA	NA	NA
DMSO-2	GATK	4	3589635	G	GC	intergenic_variant					Frameshift	LINC00955	long intergenic non-protein coding RNA 955 [Source:HGNC Symbol;Acc:HGNC:26644]	ENST00000514422.1	p.R2Qfs*42	c.3_4insC	NOVEL	0.069	87	Lost	NA	NA		NA	NA	NA	NA	NA	NA	NA
DMSO-2	MuTect	17	56326925	A	T	Splice_Acceptor	LPO	ENST00000262290.4		c.444-2A>T	Splice_Acceptor	LPO	lactoperoxidase [Source:HGNC Symbol;Acc:HGNC:6678]	ENST00000262290.4		c.444-2A>T	NOVEL	0.333333	15	Lost	NA	NA		NA	NA	NA	NA	NA	NA	NA
DMSO-2	MuTect	21	30339217	A	T	Missense	LTN1	ENST00000361371.5	p.S532R	c.1596T>A	Missense	LTN1	listerin E3 ubiquitin protein ligase 1 [Source:HGNC Symbol;Acc:HGNC:13082]	ENST00000389194.2	p.S578R	c.1734T>A	COSMIC	0.118182	110	Lost	NA	NA	COSM5749030	1	NA	NA	2.52e-05	238482	6.08e-05	East Asian
DMSO-2	MuTect	X	16188959	C	T	Missense	MAGEB17	ENST00000400003.1	p.R152W	c.454C>T	Missense	MAGEB17	MAGE family member B17 [Source:HGNC Symbol;Acc:HGNC:17418]	ENST00000400004.2	p.R152W	c.454C>T	NOVEL	0.053571	112	Lost	NA	NA		NA	NA	NA	3.83e-05	104559	0.000711238	Other
DMSO-2	MuTect	14	75506607	C	A	Splice_Region	MLH3	ENST00000556740.1		c.3570+7G>T	Splice_Region	MLH3	mutL homolog 3 [Source:HGNC Symbol;Acc:HGNC:7128]	ENST00000355774.2		c.3570+7G>T	NOVEL	0.093023	43	Lost	NA	NA		NA	NA	NA	NA	NA	NA	NA
DMSO-2	MuTect	1	1569948	C	T	Missense	MMP23B	ENST00000356026.5	p.R374C	c.1120C>T	Missense	MMP23B	matrix metallopeptidase 23B [Source:HGNC Symbol;Acc:HGNC:7171]	ENST00000356026.5	p.R374C	c.1120C>T	NOVEL	0.666667	9	Lost	NA	NA		NA	NA	NA	0	159776	0	African
DMSO-2	MuTect	5	41008804	C	G	Missense	MROH2B	ENST00000399564.4	p.S1171T	c.3512G>C	Missense	MROH2B	maestro heat like repeat family member 2B [Source:HGNC Symbol;Acc:HGNC:26857]	ENST00000399564.4	p.S1171T	c.3512G>C	NOVEL	0.056338	71	Lost	NA	NA		NA	NA	NA	NA	NA	NA	NA
DMSO-2	GATK	3	195452663	AC	A	Frameshift	MUC20	ENST00000447234.2	p.S399Hfs*16	c.1190delC	Frameshift	MUC20	mucin 20, cell surface associated [Source:HGNC Symbol;Acc:HGNC:23282]	ENST00000447234.2	p.S399Hfs*16	c.1190delC	COSMIC	0.2	125	Lost	NA	rs529014403	COSM5179577	2	0.0470383	0.0160626	0.010756	135366	0.04124	European (Finnish)
DMSO-2	MuTect	6	30996650	A	G	Missense	MUC22	ENST00000561890.1	p.T1148A	c.3442A>G	Missense	MUC22	mucin 22 [Source:HGNC Symbol;Acc:HGNC:39755]	ENST00000561890.1	p.T1148A	c.3442A>G	COSMIC	0.083004	253	Lost	NA	rs527255810	COSM5694840	1	NA	NA	NA	NA	NA	NA
DMSO-2	MuTect	11	1269758	C	T	Missense	MUC5B	ENST00000529681.1	p.T3883M	c.11648C>T	Missense	MUC5B	mucin 5B, oligomeric mucus/gel-forming [Source:HGNC Symbol;Acc:HGNC:7516]	ENST00000529681.1	p.T3883M	c.11648C>T	COSMIC	0.136364	22	Lost	NA	rs188096070	COSM3735411	2	NA	NA	0.000971538	236738	0.00368575	European (Finnish)
DMSO-2	MuTect	1	16893727	C	T	intergenic_variant					Missense	NBPF1	NBPF member 1 [Source:HGNC Symbol;Acc:HGNC:26088]	ENST00000430580.2	p.S929N	c.2786G>A	NOVEL	0.03125	192	Lost	NA	NA		NA	NA	NA	NA	NA	NA	NA
DMSO-2	GATK	12	44926509	CA	C	Splice_Region	NELL2	ENST00000452445.2		c.1664-6delT	Splice_Region	NELL2	neural EGFL like 2 [Source:HGNC Symbol;Acc:HGNC:7751]	ENST00000437801.2		c.1814-6delT	COSMIC	0.1579	57	Lost	NA	NA	COSM1606124	2	0.00012133	0.000469043	3.51e-05	228170	0.000478338	African
DMSO-2	MuTect	10	15161407	C	T	Missense	NMT2	ENST00000378165.4	p.D369N	c.1105G>A	Missense	NMT2	N-myristoyltransferase 2 [Source:HGNC Symbol;Acc:HGNC:7858]	ENST00000378165.4	p.D369N	c.1105G>A	NOVEL	0.117647	34	Lost	NA	NA		NA	NA	NA	NA	NA	NA	NA
DMSO-2	MuTect	11	58206946	G	A	Missense	OR5B12	ENST00000302572.2	p.R227C	c.679C>T	Missense	OR5B12	olfactory receptor family 5 subfamily B member 12 [Source:HGNC Symbol;Acc:HGNC:15432]	ENST00000302572.2	p.R227C	c.679C>T	COSMIC	0.137931	87	Lost	NA	NA	COSM192805	3	NA	NA	8.13e-06	245972	1.79e-05	Europoean (Non-Finnish)
DMSO-2	MuTect	18	77941036	G	T	intron	PARD6G	ENST00000353265.3		c.295+19557C>A	Splice_Region	PARD6G	par-6 family cell polarity regulator gamma [Source:HGNC Symbol;Acc:HGNC:16076]	ENST00000470488.2		c.296-3C>A	NOVEL	0.142857	21	Lost	NA	NA		NA	NA	NA	NA	NA	NA	NA
DMSO-2	MuTect	12	48516464	G	T	Splice_Region	PFKM	ENST00000312352.7		c.-9+4G>T	Splice_Region	PFKM	phosphofructokinase, muscle [Source:HGNC Symbol;Acc:HGNC:8877]	ENST00000312352.7		c.-9+4G>T	DBSNP	0.333333	15	Lost	NA	rs2269935		NA	NA	NA	NA	NA	NA	NA
DMSO-2	MuTect	22	32017454	C	A	Missense	PISD	ENST00000439502.2	p.S188I	c.563G>T	Missense	PISD	phosphatidylserine decarboxylase [Source:HGNC Symbol;Acc:HGNC:8999]	ENST00000382151.2	p.S154I	c.461G>T	NOVEL	0.11215	107	Lost	NA	NA		NA	NA	NA	NA	NA	NA	NA
DMSO-2	MuTect	8	38826119	C	T	intergenic_variant					Missense	PLEKHA2	pleckstrin homology domain containing A2 [Source:HGNC Symbol;Acc:HGNC:14336]	ENST00000420274.1	p.P283S	c.847C>T	NOVEL	0.055556	90	Lost	NA	NA		NA	NA	NA	NA	NA	NA	NA
DMSO-2	MuTect	9	33797861	A	G	Missense	PRSS3	ENST00000361005.5	p.K136E	c.406A>G	Missense	PRSS3	protease, serine 3 [Source:HGNC Symbol;Acc:HGNC:9486]	ENST00000361005.5	p.K136E	c.406A>G	COSMIC	0.055556	90	Lost	NA	rs151192741	COSM4590353	36	NA	NA	0.000214428	191206	0.000752587	African
DMSO-2	GATK	2	151328279	TG	T	Splice_Region	RND3	ENST00000375734.2		c.349-5delC	Splice_Region	RND3	Rho family GTPase 3 [Source:HGNC Symbol;Acc:HGNC:671]	ENST00000375734.2		c.349-5delC	NOVEL	0.0758	66	Lost	NA	NA		NA	NA	NA	1.31e-05	153116	0.000175009	Ashkenazi Jewish
DMSO-2	MuTect	6	117735716	G	A	intron	ROS1	ENST00000368508.3		c.228+1705C>T	Splice_Region	ROS1	ROS proto-oncogene 1, receptor tyrosine kinase [Source:HGNC Symbol;Acc:HGNC:10261]	ENST00000368507.3		c.229-8C>T	NOVEL	0.3	20	Lost	NA	NA		NA	NA	NA	0.000139692	93062	0.000436872	East Asian
DMSO-2	MuTect	19	36018555	G	A	Missense	SBSN	ENST00000452271.2	p.A210V	c.629C>T	Missense	SBSN	suprabasin [Source:HGNC Symbol;Acc:HGNC:24950]	ENST00000452271.2	p.A210V	c.629C>T	DBSNP	0.060606	132	Lost	NA	rs80282835		NA	NA	NA	4.77e-05	104802	0.000303951	East Asian
DMSO-2	GATK	4	25777985	GA	G	Splice_Region	SEL1L3	ENST00000399878.3		c.2586-4delT	Splice_Region	SEL1L3	SEL1L family member 3 [Source:HGNC Symbol;Acc:HGNC:29108]	ENST00000399878.3		c.2586-4delT	COSMIC	0.0597	67	Lost	NA	rs35927722	COSM1618734	2	0.0355863	0.0327262	0.00590566	136818	0.0114031	Latino
DMSO-2	GATK	8	8176824	GA	G	intergenic_variant					Splice_Region	SGK223		ENST00000520004.1		c.3067-7delT	COSMIC	0.0896	67	Lost	NA	rs200473018	COSM1723291	1	NA	NA	NA	NA	NA	NA
DMSO-2	MuTect	15	68114276	C	A	intergenic_variant					Splice_Region	SKOR1	SKI family transcriptional corepressor 1 [Source:HGNC Symbol;Acc:HGNC:21326]	ENST00000341418.5		c.43-5C>A	NOVEL	0.1	40	Lost	NA	NA		NA	NA	NA	NA	NA	NA	NA
DMSO-2	MuTect	9	86900874	G	A	Missense	SLC28A3	ENST00000376238.4	p.P478L	c.1433C>T	Missense	SLC28A3	solute carrier family 28 member 3 [Source:HGNC Symbol;Acc:HGNC:16484]	ENST00000376238.4	p.P478L	c.1433C>T	NOVEL	0.06	50	Lost	NA	NA		NA	NA	NA	NA	NA	NA	NA
DMSO-2	MuTect	15	42174673	G	A	Splice_Region	SPTBN5	ENST00000320955.6		c.2047-6C>T	Splice_Region	SPTBN5	spectrin beta, non-erythrocytic 5 [Source:HGNC Symbol;Acc:HGNC:15680]	ENST00000320955.6		c.2047-6C>T	NOVEL	0.123077	65	Lost	NA	NA		NA	NA	NA	3.9e-05	153826	9.54e-05	Europoean (Non-Finnish)
DMSO-2	MuTect	1	115469152	G	T	Nonsense	SYCP1	ENST00000369518.1	p.E632*	c.1894G>T	Nonsense	SYCP1	synaptonemal complex protein 1 [Source:HGNC Symbol;Acc:HGNC:11487]	ENST00000369522.3	p.E632*	c.1894G>T	NOVEL	0.272727	22	Lost	NA	NA		NA	NA	NA	NA	NA	NA	NA
DMSO-2	MuTect	16	29974877	G	A	Missense	TMEM219	ENST00000566848.1	p.A108T	c.322G>A	Missense	TMEM219	transmembrane protein 219 [Source:HGNC Symbol;Acc:HGNC:25201]	ENST00000566848.1	p.A108T	c.322G>A	NOVEL	0.514706	68	Lost	NA	NA		NA	NA	NA	NA	NA	NA	NA
DMSO-2	MuTect	17	58300951	T	A	Splice_Region	USP32	ENST00000300896.4		c.1433-4A>T	Splice_Region	USP32	ubiquitin specific peptidase 32 [Source:HGNC Symbol;Acc:HGNC:19143]	ENST00000300896.4		c.1433-4A>T	NOVEL	0.171429	35	Lost	NA	NA		NA	NA	NA	0.000130401	122698	0.000563698	Ashkenazi Jewish
DMSO-2	MuTect	10	50227733	C	A	Missense	VSTM4	ENST00000332853.4	p.V309F	c.925G>T	Missense	VSTM4	V-set and transmembrane domain containing 4 [Source:HGNC Symbol;Acc:HGNC:26470]	ENST00000332853.4	p.V309F	c.925G>T	NOVEL	0.148148	27	Lost	NA	NA		NA	NA	NA	NA	NA	NA	NA
DMSO-2	MuTect	9	96054676	C	A	Missense	WNK2	ENST00000297954.4	p.Q1712K	c.5134C>A	Missense	WNK2	WNK lysine deficient protein kinase 2 [Source:HGNC Symbol;Acc:HGNC:14542]	ENST00000297954.4	p.Q1712K	c.5134C>A	NOVEL	0.061856	97	Lost	NA	NA		NA	NA	NA	NA	NA	NA	NA
DMSO-2	GATK	16	72822563	TTGC	T	Inframe_Del	ZFHX3	ENST00000268489.5	p.Q3204del	c.9609_9611delGCA	Inframe_Del	ZFHX3	zinc finger homeobox 3 [Source:HGNC Symbol;Acc:HGNC:777]	ENST00000268489.5	p.Q3204del	c.9609_9611delGCA	COSMIC	0.082	61	Lost	NA	NA	COSM391926	5	0.000970874	0.00211268	0.0154944	237828	0.0345026	South Asian
JQ1-2	MuTect	17	56599425	C	A	Nonsense	SEPT4	ENST00000317268.3	p.E234*	c.700G>T	Nonsense	SEPT4	septin 4 [Source:HGNC Symbol;Acc:HGNC:9165]	ENST00000457347.2	p.E249*	c.745G>T	NOVEL	0.093023	43	Gained	FALSE	NA		NA	NA	NA	NA	NA	NA	NA
JQ1-2	MuTect	7	48375020	C	T	Missense	ABCA13	ENST00000435803.1	p.A3334V	c.10001C>T	Missense	ABCA13	ATP binding cassette subfamily A member 13 [Source:HGNC Symbol;Acc:HGNC:14638]	ENST00000435803.1	p.A3334V	c.10001C>T	NOVEL	0.085106	47	Gained	FALSE	NA		NA	NA	NA	NA	NA	NA	NA
JQ1-2	MuTect	7	48273698	G	T	Missense	ABCA13	ENST00000435803.1	p.D283Y	c.847G>T	Missense	ABCA13	ATP binding cassette subfamily A member 13 [Source:HGNC Symbol;Acc:HGNC:14638]	ENST00000435803.1	p.D283Y	c.847G>T	NOVEL	0.075	80	Gained	FALSE	NA		NA	NA	NA	NA	NA	NA	NA
JQ1-2	MuTect	5	141051704	A	G	Missense	ARAP3	ENST00000239440.4	p.V517A	c.1550T>C	Missense	ARAP3	ArfGAP with RhoGAP domain, ankyrin repeat and PH domain 3 [Source:HGNC Symbol;Acc:HGNC:24097]	ENST00000239440.4	p.V517A	c.1550T>C	NOVEL	0.055556	180	Gained	FALSE	NA		NA	NA	NA	NA	NA	NA	NA
JQ1-2	GATK	17	29192714	TG	T	Splice_Region	ATAD5	ENST00000321990.4		c.3137-7delG	Splice_Region	ATAD5	ATPase family, AAA domain containing 5 [Source:HGNC Symbol;Acc:HGNC:25752]	ENST00000321990.4		c.3137-7delG	NOVEL	0.1176	34	Gained	FALSE	NA		NA	NA	NA	0.000165087	187780	0.000419698	Ashkenazi Jewish
JQ1-2	MuTect	6	81053384	G	A	Missense	BCKDHB	ENST00000356489.5	p.E348K	c.1042G>A	Missense	BCKDHB	branched chain keto acid dehydrogenase E1 subunit beta [Source:HGNC Symbol;Acc:HGNC:987]	ENST00000320393.6	p.E348K	c.1042G>A	NOVEL	0.12	75	Gained	FALSE	NA		NA	NA	NA	4.07e-06	245938	6.54e-05	African
JQ1-2	GATK	18	72021505	TA	T	Splice_Region	C18orf63	ENST00000579455.1		c.2001+3delA	Splice_Region	C18orf63	chromosome 18 open reading frame 63 [Source:HGNC Symbol;Acc:HGNC:40037]	ENST00000579455.1		c.2001+3delA	COSMIC	0.0769	52	Gained	FALSE	NA	COSM5510968	2	NA	NA	0.0059867	63140	0.0102082	South Asian
JQ1-2	MuTect	2	209036721	G	A	Missense	C2orf80	ENST00000341287.4	p.R149C	c.445C>T	Missense	C2orf80	chromosome 2 open reading frame 80 [Source:HGNC Symbol;Acc:HGNC:34352]	ENST00000341287.4	p.R149C	c.445C>T	COSMIC	0.156863	51	Gained	FALSE	NA	COSM4667659	1	NA	NA	2.84e-05	246234	5.37e-05	Europoean (Non-Finnish)
JQ1-2	MuTect	X	150912737	G	A	Missense	CNGA2	ENST00000329903.4	p.E588K	c.1762G>A	Missense	CNGA2	cyclic nucleotide gated channel alpha 2 [Source:HGNC Symbol;Acc:HGNC:2149]	ENST00000329903.4	p.E588K	c.1762G>A	COSMIC	0.1	90	Gained	FALSE	NA	COSM1117043	4	NA	NA	2.24e-05	178241	0.000112926	Latino
JQ1-2	MuTect	13	110819513	C	A	Missense	COL4A1	ENST00000375820.4	p.G1314V	c.3941G>T	Missense	COL4A1	collagen type IV alpha 1 chain [Source:HGNC Symbol;Acc:HGNC:2202]	ENST00000375820.4	p.G1314V	c.3941G>T	NOVEL	0.130435	23	Gained	FALSE	NA		NA	NA	NA	NA	NA	NA	NA
JQ1-2	MuTect	4	47746602	T	A	Splice_Acceptor	CORIN	ENST00000273857.4		c.618-2A>T	Splice_Acceptor	CORIN	corin, serine peptidase [Source:HGNC Symbol;Acc:HGNC:19012]	ENST00000273857.4		c.618-2A>T	DBSNP	0.181818	33	Gained	FALSE	rs138837512		NA	NA	NA	NA	NA	NA	NA
JQ1-2	MuTect	9	126134567	G	T	Missense	CRB2	ENST00000373631.3	p.G850C	c.2548G>T	Missense	CRB2	crumbs 2, cell polarity complex component [Source:HGNC Symbol;Acc:HGNC:18688]	ENST00000373631.3	p.G850C	c.2548G>T	NOVEL	0.128205	78	Gained	FALSE	NA		NA	NA	NA	NA	NA	NA	NA
JQ1-2	MuTect	6	49700905	T	G	Splice_Region	CRISP3	ENST00000393666.1		c.521+3A>C	Splice_Region	CRISP3	cysteine rich secretory protein 3 [Source:HGNC Symbol;Acc:HGNC:16904]	ENST00000433368.2		c.590+3A>C	NOVEL	0.09375	32	Gained	FALSE	NA		NA	NA	NA	NA	NA	NA	NA
JQ1-2	MuTect	6	43168493	C	T	Missense	CUL9	ENST00000252050.4	p.P1190S	c.3568C>T	Missense	CUL9	cullin 9 [Source:HGNC Symbol;Acc:HGNC:15982]	ENST00000252050.4	p.P1190S	c.3568C>T	NOVEL	0.16129	62	Gained	FALSE	NA		NA	NA	NA	4.06e-06	246268	5.8e-05	East Asian
JQ1-2	MuTect	X	46753992	C	A	intergenic_variant					Missense	CXorf31		ENST00000377879.3	p.R6I	c.17G>T	NOVEL	0.133333	30	Gained	FALSE	NA		NA	NA	NA	NA	NA	NA	NA
JQ1-2	MuTect	13	73335548	A	C	Missense	DIS3	ENST00000377767.4	p.F875V	c.2623T>G	Missense	DIS3	DIS3 homolog, exosome endoribonuclease and 3'-5' exoribonuclease [Source:HGNC Symbol;Acc:HGNC:20604]	ENST00000377767.4	p.F875V	c.2623T>G	NOVEL	0.071429	42	Gained	FALSE	NA		NA	NA	NA	NA	NA	NA	NA
JQ1-2	GATK	15	51868379	CT	C	Splice_Acceptor	DMXL2	ENST00000251076.5		c.88-2delA	Splice_Acceptor	DMXL2	Dmx like 2 [Source:HGNC Symbol;Acc:HGNC:2938]	ENST00000543779.2		c.88-2delA	NOVEL	0.1053	38	Gained	FALSE	NA		NA	NA	NA	NA	NA	NA	NA
JQ1-2	MuTect	6	7584969	A	T	Missense	DSP	ENST00000379802.3	p.T2492S	c.7474A>T	Missense	DSP	desmoplakin [Source:HGNC Symbol;Acc:HGNC:3052]	ENST00000379802.3	p.T2492S	c.7474A>T	NOVEL	0.108696	92	Gained	FALSE	NA		NA	NA	NA	NA	NA	NA	NA
JQ1-2	MuTect	17	18659367	A	G	Missense	FBXW10	ENST00000395665.4	p.N378D	c.1132A>G	Missense	FBXW10	F-box and WD repeat domain containing 10 [Source:HGNC Symbol;Acc:HGNC:1211]	ENST00000395665.4	p.N378D	c.1132A>G	DBSNP	0.065574	61	Gained	FALSE	rs201169182		NA	NA	NA	8.18e-06	244364	3.01e-05	Latino
JQ1-2	MuTect	19	40362757	C	T	Missense	FCGBP	ENST00000221347.6	p.G5105S	c.15313G>A	Missense	FCGBP	Fc fragment of IgG binding protein [Source:HGNC Symbol;Acc:HGNC:13572]	ENST00000221347.6	p.G5105S	c.15313G>A	NOVEL	0.082645	121	Gained	FALSE	NA		NA	NA	NA	NA	NA	NA	NA
JQ1-2	MuTect	17	72862350	T	C	Missense	FDXR	ENST00000293195.5	p.D137G	c.410A>G	Missense	FDXR	ferredoxin reductase [Source:HGNC Symbol;Acc:HGNC:3642]	ENST00000442102.2	p.D180G	c.539A>G	NOVEL	0.067568	74	Gained	FALSE	NA		NA	NA	NA	NA	NA	NA	NA
JQ1-2	GATK	1	59812016	CG	C	Frameshift	FGGY	ENST00000303721.7	p.V140*	c.412delG	Frameshift	FGGY	FGGY carbohydrate kinase domain containing [Source:HGNC Symbol;Acc:HGNC:25610]	ENST00000371218.4	p.V140*	c.412delG	COSMIC	0.0909	44	Gained	FALSE	rs145440779	COSM1343695	8	NA	NA	8.15e-06	245448	5.81e-05	East Asian
JQ1-2	MuTect	1	15714842	G	C	intron	FHAD1	ENST00000375998.4		c.4122+6153G>C	Missense	FHAD1	forkhead associated phosphopeptide binding domain 1 [Source:HGNC Symbol;Acc:HGNC:29408]	ENST00000375999.3	p.G1443A	c.4328G>C	DBSNP	0.5	10	Gained	FALSE	rs3002000		NA	NA	NA	NA	NA	NA	NA
JQ1-2	GATK	19	50310482	ACAG	A	Inframe_Del	FUZ	ENST00000313777.4	p.L394del	c.1180_1182delCTG	Inframe_Del	FUZ	fuzzy planar cell polarity protein [Source:HGNC Symbol;Acc:HGNC:26219]	ENST00000313777.4	p.L394del	c.1180_1182delCTG	COSMIC	0.0645	62	Gained	FALSE	NA	COSM1724526	5	NA	NA	0.000114488	235832	0.000379219	European (Finnish)
JQ1-2	MuTect	11	117712557	C	T	Missense	FXYD6	ENST00000526014.1	p.G41R	c.121G>A	Missense	FXYD6	FXYD domain containing ion transport regulator 6 [Source:HGNC Symbol;Acc:HGNC:4030]	ENST00000526014.1	p.G41R	c.121G>A	NOVEL	0.097561	82	Gained	FALSE	NA		NA	NA	NA	NA	NA	NA	NA
JQ1-2	MuTect	2	233677174	C	A	Missense	GIGYF2	ENST00000409547.1	p.L694I	c.2080C>A	Missense	GIGYF2	GRB10 interacting GYF protein 2 [Source:HGNC Symbol;Acc:HGNC:11960]	ENST00000409451.3	p.L715I	c.2143C>A	NOVEL	0.137255	51	Gained	FALSE	NA		NA	NA	NA	NA	NA	NA	NA
JQ1-2	MuTect	18	19020304	G	A	Missense	GREB1L	ENST00000424526.1	p.G342S	c.1024G>A	Missense	GREB1L	growth regulation by estrogen in breast cancer 1 like [Source:HGNC Symbol;Acc:HGNC:31042]	ENST00000580732.2	p.G342S	c.1024G>A	NOVEL	0.057143	70	Gained	FALSE	NA		NA	NA	NA	NA	NA	NA	NA
JQ1-2	MuTect	12	112620938	C	A	Missense	HECTD4	ENST00000430131.2	p.V3216L	c.9646G>T	Missense	HECTD4	HECT domain E3 ubiquitin protein ligase 4 [Source:HGNC Symbol;Acc:HGNC:26611]	ENST00000550722.1	p.V3492L	c.10474G>T	NOVEL	0.111111	63	Gained	FALSE	NA		NA	NA	NA	NA	NA	NA	NA
JQ1-2	GATK	12	121432116	G	GC	intergenic_variant					Frameshift	HNF1A	HNF1 homeobox A [Source:HGNC Symbol;Acc:HGNC:11621]	ENST00000257555.6	p.P289Afs*28	c.863_864insC	COSMIC	0.0808	99	Gained	FALSE	NA	COSM4690796	4	NA	NA	0.00027478	229274	0.000466645	Europoean (Non-Finnish)
JQ1-2	MuTect	1	22214000	C	T	Missense	HSPG2	ENST00000374695.3	p.A291T	c.871G>A	Missense	HSPG2	heparan sulfate proteoglycan 2 [Source:HGNC Symbol;Acc:HGNC:5273]	ENST00000374695.3	p.A291T	c.871G>A	COSMIC	0.0625	48	Gained	FALSE	NA	COSM377014	3	NA	NA	2.85e-05	245246	8.94e-05	Latino
JQ1-2	MuTect	19	50165827	G	C	synonymous	IRF3	ENST00000309877.7	p.L152L	c.456C>G	Missense	IRF3	interferon regulatory factor 3 [Source:HGNC Symbol;Acc:HGNC:6118]	ENST00000442265.2	p.S95C	c.284C>G	NOVEL	0.064103	78	Gained	FALSE	NA		NA	NA	NA	NA	NA	NA	NA
JQ1-2	MuTect	2	160998570	G	C	Missense	ITGB6	ENST00000283249.2	p.L344V	c.1030C>G	Missense	ITGB6	integrin subunit beta 6 [Source:HGNC Symbol;Acc:HGNC:6161]	ENST00000283249.2	p.L344V	c.1030C>G	NOVEL	0.095238	63	Gained	FALSE	NA		NA	NA	NA	2.52e-05	237806	0.000310881	Ashkenazi Jewish
JQ1-2	MuTect	1	215345438	C	G	Missense	KCNK2	ENST00000444842.2	p.F245L	c.735C>G	Missense	KCNK2	potassium two pore domain channel subfamily K member 2 [Source:HGNC Symbol;Acc:HGNC:6277]	ENST00000444842.2	p.F245L	c.735C>G	NOVEL	0.115942	69	Gained	FALSE	NA		NA	NA	NA	NA	NA	NA	NA
JQ1-2	MuTect	6	39158931	G	T	Missense	KCNK5	ENST00000359534.3	p.P412Q	c.1235C>A	Missense	KCNK5	potassium two pore domain channel subfamily K member 5 [Source:HGNC Symbol;Acc:HGNC:6280]	ENST00000359534.3	p.P412Q	c.1235C>A	NOVEL	0.104651	86	Gained	FALSE	NA		NA	NA	NA	NA	NA	NA	NA
JQ1-2	GATK	6	84896232	CA	C	intergenic_variant					Frameshift	KIAA1009		ENST00000403245.3	p.F406Lfs*8	c.1218delT	COSMIC	0.1053	38	Gained	FALSE	NA	COSM1446210	22	NA	NA	3.74e-05	240608	0.000178848	East Asian
JQ1-2	MuTect	5	154396816	G	T	Nonsense	KIF4B	ENST00000435029.4	p.E1133*	c.3397G>T	Nonsense	KIF4B	kinesin family member 4B [Source:HGNC Symbol;Acc:HGNC:6322]	ENST00000435029.4	p.E1133*	c.3397G>T	NOVEL	0.12	50	Gained	FALSE	NA		NA	NA	NA	NA	NA	NA	NA
JQ1-2	MuTect	18	21393059	T	C	Missense	LAMA3	ENST00000313654.9	p.S594P	c.1780T>C	Missense	LAMA3	laminin subunit alpha 3 [Source:HGNC Symbol;Acc:HGNC:6483]	ENST00000313654.9	p.S594P	c.1780T>C	NOVEL	0.0625	48	Gained	FALSE	NA		NA	NA	NA	NA	NA	NA	NA
JQ1-2	MuTect	1	75596413	G	T	Missense	LHX8	ENST00000294638.5	p.S5I	c.14G>T	Missense	LHX8	LIM homeobox 8 [Source:HGNC Symbol;Acc:HGNC:28838]	ENST00000294638.5	p.S5I	c.14G>T	NOVEL	0.096154	52	Gained	FALSE	NA		NA	NA	NA	NA	NA	NA	NA
JQ1-2	MuTect	14	60398344	A	T	Missense	LRRC9	ENST00000445360.1	p.Q139L	c.416A>T	Missense	LRRC9	leucine rich repeat containing 9 [Source:HGNC Symbol;Acc:HGNC:19848]	ENST00000445360.1	p.Q139L	c.416A>T	NOVEL	0.137931	29	Gained	FALSE	NA		NA	NA	NA	NA	NA	NA	NA
JQ1-2	MuTect	5	109120600	A	T	Missense	MAN2A1	ENST00000261483.4	p.D578V	c.1733A>T	Missense	MAN2A1	mannosidase alpha class 2A member 1 [Source:HGNC Symbol;Acc:HGNC:6824]	ENST00000261483.4	p.D578V	c.1733A>T	NOVEL	0.106796	103	Gained	FALSE	NA		NA	NA	NA	NA	NA	NA	NA
JQ1-2	MuTect	13	113724483	G	A	Missense	MCF2L	ENST00000442652.2	p.R361Q	c.1082G>A	Missense	MCF2L	MCF.2 cell line derived transforming sequence like [Source:HGNC Symbol;Acc:HGNC:14576]	ENST00000535094.2	p.R331Q	c.992G>A	NOVEL	0.15625	32	Gained	FALSE	NA		NA	NA	NA	NA	NA	NA	NA
JQ1-2	MuTect	7	128119380	G	C	Missense	METTL2B	ENST00000262432.8	p.C124S	c.371G>C	Missense	METTL2B	methyltransferase like 2B [Source:HGNC Symbol;Acc:HGNC:18272]	ENST00000262432.8	p.C124S	c.371G>C	COSMIC	0.051724	116	Gained	FALSE	NA	COSM3662914	5	NA	NA	4.08e-06	244886	9.02e-06	Europoean (Non-Finnish)
JQ1-2	MuTect	2	55489571	A	G	Splice_Region	MTIF2	ENST00000394600.3		c.220-8T>C	Splice_Region	MTIF2	mitochondrial translational initiation factor 2 [Source:HGNC Symbol;Acc:HGNC:7441]	ENST00000394600.3		c.220-8T>C	NOVEL	0.056338	71	Gained	FALSE	NA		NA	NA	NA	NA	NA	NA	NA
JQ1-2	MuTect	19	9061399	C	T	intergenic_variant					Missense	MUC16	mucin 16, cell surface associated [Source:HGNC Symbol;Acc:HGNC:15582]	ENST00000397910.4	p.G8683R	c.26047G>A	NOVEL	0.111111	90	Gained	FALSE	NA		NA	NA	NA	NA	NA	NA	NA
JQ1-2	GATK	20	62839332	CGAG	C	intergenic_variant					Inframe_Del	MYT1	myelin transcription factor 1 [Source:HGNC Symbol;Acc:HGNC:7622]	ENST00000328439.1	p.E262del	c.784_786delGAG	COSMIC	0.05	80	Gained	FALSE	NA	COSM1745106	2	NA	NA	0.0122191	167606	0.0242055	Ashkenazi Jewish
JQ1-2	MuTect	12	57112087	A	G	Missense	NACA	ENST00000454682.1	p.L1076P	c.3227T>C	Missense	NACA	nascent polypeptide-associated complex alpha subunit [Source:HGNC Symbol;Acc:HGNC:7629]	ENST00000454682.1	p.L1076P	c.3227T>C	NOVEL	0.384615	13	Gained	FALSE	NA		NA	NA	NA	7.94e-05	113338	0.000509165	Latino
JQ1-2	MuTect	9	127287158	G	A	Splice_Region	NR6A1	ENST00000487099.2		c.1202-6C>T	Splice_Region	NR6A1	nuclear receptor subfamily 6 group A member 1 [Source:HGNC Symbol;Acc:HGNC:7985]	ENST00000487099.2		c.1202-6C>T	NOVEL	0.26087	23	Gained	FALSE	NA		NA	NA	NA	0.000255544	90004	0.000509165	European (Finnish)
JQ1-2	MuTect	12	55759471	C	A	Missense	OR6C75	ENST00000343399.3	p.L193I	c.577C>A	Missense	OR6C75	olfactory receptor family 6 subfamily C member 75 [Source:HGNC Symbol;Acc:HGNC:31304]	ENST00000343399.3	p.L193I	c.577C>A	COSMIC	0.062992	127	Gained	FALSE	NA	COSM941284	1	NA	NA	NA	NA	NA	NA
JQ1-2	MuTect	1	158735628	G	T	Missense	OR6N1	ENST00000335094.2	p.T282K	c.845C>A	Missense	OR6N1	olfactory receptor family 6 subfamily N member 1 [Source:HGNC Symbol;Acc:HGNC:15034]	ENST00000335094.2	p.T282K	c.845C>A	NOVEL	0.117647	34	Gained	FALSE	NA		NA	NA	NA	NA	NA	NA	NA
JQ1-2	MuTect	9	112898753	C	T	Missense	AKAP2	ENST00000259318.7	p.P79L	c.236C>T	Missense	PALM2-AKAP2	PALM2-AKAP2 readthrough [Source:HGNC Symbol;Acc:HGNC:33529]	ENST00000374530.3	p.P310L	c.929C>T	NOVEL	0.115108	139	Gained	FALSE	NA		NA	NA	NA	4.1e-06	243668	9.16e-06	Europoean (Non-Finnish)
JQ1-2	MuTect	X	99661563	G	T	Missense	PCDH19	ENST00000373034.4	p.S678Y	c.2033C>A	Missense	PCDH19	protocadherin 19 [Source:HGNC Symbol;Acc:HGNC:14270]	ENST00000373034.4	p.S678Y	c.2033C>A	NOVEL	0.081081	111	Gained	FALSE	NA		NA	NA	NA	NA	NA	NA	NA
JQ1-2	MuTect	4	39864624	G	T	intergenic_variant					Missense	PDS5A	PDS5 cohesin associated factor A [Source:HGNC Symbol;Acc:HGNC:29088]	ENST00000303538.8	p.P946T	c.2836C>A	NOVEL	0.096154	52	Gained	FALSE	NA		NA	NA	NA	NA	NA	NA	NA
JQ1-2	MuTect	7	44104798	G	C	Missense	PGAM2	ENST00000297283.3	p.Q111E	c.331C>G	Missense	PGAM2	phosphoglycerate mutase 2 [Source:HGNC Symbol;Acc:HGNC:8889]	ENST00000297283.3	p.Q111E	c.331C>G	NOVEL	0.096774	124	Gained	FALSE	NA		NA	NA	NA	NA	NA	NA	NA
JQ1-2	MuTect	9	26905719	C	A	Missense	PLAA	ENST00000397292.3	p.L726F	c.2178G>T	Missense	PLAA	phospholipase A2 activating protein [Source:HGNC Symbol;Acc:HGNC:9043]	ENST00000397292.3	p.L726F	c.2178G>T	NOVEL	0.119048	84	Gained	FALSE	NA		NA	NA	NA	NA	NA	NA	NA
JQ1-2	MuTect	2	152112060	G	T	Missense	RBM43	ENST00000331426.5	p.F67L	c.201C>A	Missense	RBM43	RNA binding motif protein 43 [Source:HGNC Symbol;Acc:HGNC:24790]	ENST00000331426.5	p.F67L	c.201C>A	COSMIC	0.140351	57	Gained	FALSE	NA	COSM4885951	1	NA	NA	2.98e-05	234864	9.6e-05	Latino
JQ1-2	MuTect	3	50143077	C	A	Missense	RBM5	ENST00000347869.3	p.L264I	c.790C>A	Missense	RBM5	RNA binding motif protein 5 [Source:HGNC Symbol;Acc:HGNC:9902]	ENST00000347869.3	p.L264I	c.790C>A	NOVEL	0.071429	42	Gained	FALSE	NA		NA	NA	NA	NA	NA	NA	NA
JQ1-2	MuTect	1	33430102	T	G	Missense	RNF19B	ENST00000373456.7	p.Q62P	c.185A>C	Missense	RNF19B	ring finger protein 19B [Source:HGNC Symbol;Acc:HGNC:26886]	ENST00000373456.7	p.Q62P	c.185A>C	DBSNP	1	2	Gained	FALSE	rs113840389		NA	NA	NA	NA	0	NA	NA
JQ1-2	MuTect	15	34118918	G	T	Missense	RYR3	ENST00000389232.4	p.R3737I	c.11210G>T	Missense	RYR3	ryanodine receptor 3 [Source:HGNC Symbol;Acc:HGNC:10485]	ENST00000389232.4	p.R3737I	c.11210G>T	NOVEL	0.092593	54	Gained	FALSE	NA		NA	NA	NA	NA	NA	NA	NA
JQ1-2	GATK	19	51628232	ATGC	A	Inframe_Del	SIGLEC9	ENST00000250360.3	p.L4del	c.2_4delTGC	Inframe_Del	SIGLEC9	sialic acid binding Ig like lectin 9 [Source:HGNC Symbol;Acc:HGNC:10878]	ENST00000440804.3	p.L4del	c.2_4delTGC	COSMIC	0.0541	111	Gained	FALSE	NA	COSM5176055	2	NA	NA	0.000163956	225670	0.000438596	Latino
JQ1-2	MuTect	11	63072166	C	A	Missense	SLC22A10	ENST00000332793.6	p.A468D	c.1403C>A	Missense	SLC22A10	solute carrier family 22 member 10 [Source:HGNC Symbol;Acc:HGNC:18057]	ENST00000332793.6	p.A468D	c.1403C>A	NOVEL	0.129032	62	Gained	FALSE	NA		NA	NA	NA	NA	NA	NA	NA
JQ1-2	MuTect	11	64360951	C	A	Missense	SLC22A12	ENST00000377574.1	p.P194H	c.581C>A	Missense	SLC22A12	solute carrier family 22 member 12 [Source:HGNC Symbol;Acc:HGNC:17989]	ENST00000377574.1	p.P194H	c.581C>A	NOVEL	0.091954	87	Gained	FALSE	NA		NA	NA	NA	NA	NA	NA	NA
JQ1-2	GATK	2	114500276	CA	C	Frameshift	SLC35F5	ENST00000245680.2	p.C248Afs*22	c.742delT	Frameshift	SLC35F5	solute carrier family 35 member F5 [Source:HGNC Symbol;Acc:HGNC:23617]	ENST00000245680.2	p.C248Afs*22	c.742delT	COSMIC	0.0847	59	Gained	FALSE	NA	COSM111375	26	NA	NA	0.0102725	146410	0.027646	South Asian
JQ1-2	GATK	11	121367570	TC	T	Splice_Region	SORL1	ENST00000260197.7		c.759-7delC	Splice_Region	SORL1	sortilin related receptor 1 [Source:HGNC Symbol;Acc:HGNC:11185]	ENST00000260197.7		c.759-7delC	NOVEL	0.1053	38	Gained	FALSE	NA		NA	NA	NA	4.7e-06	212570	4.88e-05	European (Finnish)
JQ1-2	MuTect	1	152082500	C	T	Missense	TCHH	ENST00000368804.1	p.G1065R	c.3193G>A	Missense	TCHH	trichohyalin [Source:HGNC Symbol;Acc:HGNC:11791]	ENST00000368804.1	p.G1065R	c.3193G>A	COSMIC	0.088608	79	Gained	FALSE	NA	COSM2184241	3	NA	NA	0.000289664	200232	0.00113293	East Asian
JQ1-2	GATK	2	43755131	TA	T	Splice_Region	THADA	ENST00000405006.4		c.3265-5delT	Splice_Region	THADA	THADA, armadillo repeat containing [Source:HGNC Symbol;Acc:HGNC:19217]	ENST00000405006.4		c.3265-5delT	COSMIC	0.1538	26	Gained	FALSE	NA	COSM5547900	1	NA	NA	0.000460016	213036	0.000912825	Latino
JQ1-2	MuTect	6	47251845	G	T	Missense	TNFRSF21	ENST00000296861.2	p.L358M	c.1072C>A	Missense	TNFRSF21	TNF receptor superfamily member 21 [Source:HGNC Symbol;Acc:HGNC:13469]	ENST00000296861.2	p.L358M	c.1072C>A	NOVEL	0.059701	67	Gained	FALSE	NA		NA	NA	NA	NA	NA	NA	NA
JQ1-2	MuTect	3	133376656	C	T	Missense	TOPBP1	ENST00000260810.5	p.E117K	c.349G>A	Missense	TOPBP1	DNA topoisomerase II binding protein 1 [Source:HGNC Symbol;Acc:HGNC:17008]	ENST00000260810.5	p.E117K	c.349G>A	COSMIC	0.15625	32	Gained	FALSE	NA	COSM5918293	1	NA	NA	NA	NA	NA	NA
JQ1-2	GATK	6	43250680	AGAG	A	Inframe_Del	TTBK1	ENST00000259750.4	p.E735del	c.2203_2205delGAG	Inframe_Del	TTBK1	tau tubulin kinase 1 [Source:HGNC Symbol;Acc:HGNC:19140]	ENST00000259750.4	p.E735del	c.2203_2205delGAG	COSMIC	0.0556	72	Gained	FALSE	NA	COSM1079529	2	NA	NA	0.000526459	235536	0.00267453	South Asian
JQ1-2	MuTect	2	179428483	C	T	Missense	TTN	ENST00000591111.1	p.G25818E	c.77453G>A	Missense	TTN	titin [Source:HGNC Symbol;Acc:HGNC:12403]	ENST00000589042.1	p.G27459E	c.82376G>A	NOVEL	0.058824	85	Gained	FALSE	NA		NA	NA	NA	NA	NA	NA	NA
JQ1-2	MuTect	11	66307130	C	T	Missense	ZDHHC24	ENST00000310442.3	p.C242Y	c.725G>A	Missense	ZDHHC24	zinc finger DHHC-type containing 24 [Source:HGNC Symbol;Acc:HGNC:27387]	ENST00000310442.3	p.C242Y	c.725G>A	NOVEL	0.065217	46	Gained	FALSE	NA		NA	NA	NA	0	237000	0	African
JQ1-2	MuTect	6	87966303	T	C	Missense	ZNF292	ENST00000369577.3	p.F986L	c.2956T>C	Missense	ZNF292	zinc finger protein 292 [Source:HGNC Symbol;Acc:HGNC:18410]	ENST00000369577.3	p.F986L	c.2956T>C	NOVEL	0.107143	84	Gained	FALSE	NA		NA	NA	NA	NA	NA	NA	NA
JQ1-2	MuTect	6	106634498	T	C	Missense	ATG5	ENST00000369076.3	p.T249A	c.745A>G	Missense	ATG5	autophagy related 5 [Source:HGNC Symbol;Acc:HGNC:589]	ENST00000369076.3	p.T249A	c.745A>G	NOVEL	0.041958	143	Lost	TRUE	NA		NA	NA	NA	NA	NA	NA	NA
JQ1-2	MuTect	1	11008114	A	T	Missense	C1orf127	ENST00000377008.4	p.V526E	c.1577T>A	Missense	C1orf127	chromosome 1 open reading frame 127 [Source:HGNC Symbol;Acc:HGNC:26730]	ENST00000377004.4	p.V693E	c.2078T>A	NOVEL	0.049587	121	Lost	TRUE	NA		NA	NA	NA	NA	NA	NA	NA
JQ1-2	MuTect	3	41266459	T	C	Missense	CTNNB1	ENST00000396185.3	p.Y86H	c.256T>C	Missense	CTNNB1	catenin beta 1 [Source:HGNC Symbol;Acc:HGNC:2514]	ENST00000349496.5	p.Y86H	c.256T>C	COSMIC	0.168831	77	Lost	TRUE	NA	COSM5990143	1	NA	NA	NA	NA	NA	NA
JQ1-2	MuTect	19	36002393	C	T	Missense	DMKN	ENST00000339686.3	p.G280S	c.838G>A	Missense	DMKN	dermokine [Source:HGNC Symbol;Acc:HGNC:25063]	ENST00000339686.3	p.G280S	c.838G>A	DBSNP	0.235294	17	Lost	TRUE	rs11667007		NA	NA	NA	NA	NA	NA	NA
JQ1-2	GATK	1	225525822	G	GA	intron	DNAH14	ENST00000445597.2		c.7717-139_7717-138insA	Frameshift	DNAH14	dynein axonemal heavy chain 14 [Source:HGNC Symbol;Acc:HGNC:2945]	ENST00000430092.1	p.G3367Rfs*9	c.10092_10093insA	NOVEL	0.0588	68	Lost	TRUE	NA		NA	NA	NA	NA	NA	NA	NA
JQ1-2	MuTect	12	4479739	G	A	Missense	FGF23	ENST00000237837.1	p.R176W	c.526C>T	Missense	FGF23	fibroblast growth factor 23 [Source:HGNC Symbol;Acc:HGNC:3680]	ENST00000237837.1	p.R176W	c.526C>T	COSMIC	0.065789	76	Lost	TRUE	NA	COSM3935948	2	NA	NA	0	245306	0	African
JQ1-2	MuTect	3	121417397	G	T	Missense	GOLGB1	ENST00000340645.5	p.S653Y	c.1958C>A	Missense	GOLGB1	golgin B1 [Source:HGNC Symbol;Acc:HGNC:4429]	ENST00000393667.3	p.S658Y	c.1973C>A	NOVEL	0.041916	167	Lost	TRUE	NA		NA	NA	NA	NA	NA	NA	NA
JQ1-2	MuTect	6	39387756	C	G	Missense	KIF6	ENST00000287152.7	p.G593A	c.1778G>C	Missense	KIF6	kinesin family member 6 [Source:HGNC Symbol;Acc:HGNC:21202]	ENST00000287152.7	p.G593A	c.1778G>C	NOVEL	0.096386	83	Lost	TRUE	NA		NA	NA	NA	NA	NA	NA	NA
JQ1-2	MuTect	12	53233007	C	T	Missense	KRT78	ENST00000304620.4	p.D485N	c.1453G>A	Missense	KRT78	keratin 78 [Source:HGNC Symbol;Acc:HGNC:28926]	ENST00000304620.4	p.D485N	c.1453G>A	NOVEL	0.066038	106	Lost	TRUE	NA		NA	NA	NA	NA	NA	NA	NA
JQ1-2	MuTect	22	42099395	C	A	intergenic_variant					Missense	MEI1	meiotic double-stranded break formation protein 1 [Source:HGNC Symbol;Acc:HGNC:28613]	ENST00000401548.3	p.L79M	c.235C>A	NOVEL	0.05	80	Lost	TRUE	NA		NA	NA	NA	NA	NA	NA	NA
JQ1-2	MuTect	18	47421529	T	C	Missense	MYO5B	ENST00000285039.7	p.T943A	c.2827A>G	Missense	MYO5B	myosin VB [Source:HGNC Symbol;Acc:HGNC:7603]	ENST00000285039.7	p.T943A	c.2827A>G	NOVEL	0.054054	74	Lost	TRUE	NA		NA	NA	NA	1.63e-05	246022	0.000365097	Other
JQ1-2	GATK	7	74191612	GGT	G	Frameshift	NCF1	ENST00000289473.4	p.Y26Hfs*26	c.73_74delGT	Frameshift	NCF1	neutrophil cytosolic factor 1 [Source:HGNC Symbol;Acc:HGNC:7660]	ENST00000289473.4	p.Y26Hfs*26	c.73_74delGT	NOVEL	0.069	116	Lost	TRUE	NA		NA	NA	NA	0.000162199	240446	0.000478927	African
JQ1-2	MuTect	14	20404142	G	T	Missense	OR4K1	ENST00000285600.4	p.S106I	c.317G>T	Missense	OR4K1	olfactory receptor family 4 subfamily K member 1 [Source:HGNC Symbol;Acc:HGNC:14726]	ENST00000285600.4	p.S106I	c.317G>T	COSMIC	0.063492	126	Lost	TRUE	NA	COSM368588	1	NA	NA	NA	NA	NA	NA
JQ1-2	MuTect	2	190626348	T	G	intergenic_variant					Missense	OSGEPL1	O-sialoglycoprotein endopeptidase like 1 [Source:HGNC Symbol;Acc:HGNC:23075]	ENST00000264151.5	p.T7P	c.19A>C	DBSNP	0.5	16	Lost	TRUE	rs367709308		NA	0.000247647	0.000279955	6.93e-05	231024	0.000152033	Europoean (Non-Finnish)
JQ1-2	MuTect	2	219206783	C	A	Missense	PNKD	ENST00000273077.4	p.H233N	c.697C>A	Missense	PNKD	paroxysmal nonkinesigenic dyskinesia [Source:HGNC Symbol;Acc:HGNC:9153]	ENST00000273077.4	p.H233N	c.697C>A	NOVEL	0.131148	61	Lost	TRUE	NA		NA	NA	NA	NA	NA	NA	NA
JQ1-2	MuTect	X	119210935	G	A	Missense	RHOXF2B	ENST00000371402.2	p.A133V	c.398C>T	Missense	RHOXF2B	Rhox homeobox family member 2B [Source:HGNC Symbol;Acc:HGNC:33519]	ENST00000371402.2	p.A133V	c.398C>T	NOVEL	0.652174	46	Lost	TRUE	NA		NA	NA	NA	4.08e-05	98011	9.41e-05	Europoean (Non-Finnish)
JQ1-2	GATK	3	111999634	CA	C	Splice_Region	SLC9C1	ENST00000305815.5		c.89-5delT	Splice_Region	SLC9C1	solute carrier family 9 member C1 [Source:HGNC Symbol;Acc:HGNC:31401]	ENST00000305815.5		c.89-5delT	COSMIC	0.3704	27	Lost	TRUE	NA	COSM1642048	1	NA	NA	NA	NA	NA	NA
JQ1-2	MuTect	20	30729603	G	A	Missense	TM9SF4	ENST00000398022.2	p.E145K	c.433G>A	Missense	TM9SF4	transmembrane 9 superfamily member 4 [Source:HGNC Symbol;Acc:HGNC:30797]	ENST00000398022.2	p.E145K	c.433G>A	NOVEL	0.081967	122	Lost	TRUE	NA		NA	NA	NA	NA	NA	NA	NA
PAL-2	MuTect	17	56599425	C	A	Nonsense	SEPT4	ENST00000317268.3	p.E234*	c.700G>T	Nonsense	SEPT4	septin 4 [Source:HGNC Symbol;Acc:HGNC:9165]	ENST00000457347.2	p.E249*	c.745G>T	NOVEL	0.056338	71	Gained	FALSE	NA		NA	NA	NA	NA	NA	NA	NA
PAL-2	GATK	X	66765242	GGCA	G	intergenic_variant					Inframe_Del	AR	androgen receptor [Source:HGNC Symbol;Acc:HGNC:644]	ENST00000374690.3	p.Q88del	c.255_257delGCA	COSMIC	0.0741	81	Gained	FALSE	NA	COSM4747403	2	0.0427833	0.0290014	2.91e-05	137395	0.000125707	South Asian
PAL-2	MuTect	1	161017566	G	A	Missense	ARHGAP30	ENST00000368013.3	p.S1082F	c.3245C>T	Missense	ARHGAP30	Rho GTPase activating protein 30 [Source:HGNC Symbol;Acc:HGNC:27414]	ENST00000368013.3	p.S1082F	c.3245C>T	DBSNP	0.04386	114	Gained	FALSE	rs370009399		NA	0	0.000226963	5.55e-05	216112	0.000738255	African
PAL-2	MuTect	13	111885586	G	C	Missense	ARHGEF7	ENST00000375741.2	p.K256N	c.768G>C	Missense	ARHGEF7	Rho guanine nucleotide exchange factor 7 [Source:HGNC Symbol;Acc:HGNC:15607]	ENST00000375741.2	p.K256N	c.768G>C	NOVEL	0.060976	82	Gained	FALSE	NA		NA	NA	NA	NA	NA	NA	NA
PAL-2	MuTect	2	209036721	G	A	Missense	C2orf80	ENST00000341287.4	p.R149C	c.445C>T	Missense	C2orf80	chromosome 2 open reading frame 80 [Source:HGNC Symbol;Acc:HGNC:34352]	ENST00000341287.4	p.R149C	c.445C>T	COSMIC	0.12987	77	Gained	FALSE	NA	COSM4667659	1	NA	NA	2.84e-05	246234	5.37e-05	Europoean (Non-Finnish)
PAL-2	GATK	14	59971972	A	AT	Frameshift	CCDC175	ENST00000537690.2	p.N789Kfs*35	c.2366dupA	Frameshift	CCDC175	coiled-coil domain containing 175 [Source:HGNC Symbol;Acc:HGNC:19847]	ENST00000537690.2	p.N789Kfs*35	c.2366dupA	NOVEL	0.0667	60	Gained	FALSE	NA		NA	NA	NA	0	131294	0	African
PAL-2	GATK	5	122722367	AT	A	Splice_Region	CEP120	ENST00000328236.5		c.1431-7delA	Splice_Region	CEP120	centrosomal protein 120 [Source:HGNC Symbol;Acc:HGNC:26690]	ENST00000306467.5		c.1431-7delA	COSMIC	0.3214	28	Gained	FALSE	rs34328840	COSM5413621	2	0.000609607	0.0794639	0.0398322	16444	0.0685484	Other
PAL-2	GATK	19	45567606	GCTC	G	Inframe_Del	CLASRP	ENST00000221455.3	p.S379del	c.1128_1130delCTC	Inframe_Del	CLASRP	CLK4 associating serine/arginine rich protein [Source:HGNC Symbol;Acc:HGNC:17731]	ENST00000221455.3	p.S379del	c.1128_1130delCTC	COSMIC	0.0851	47	Gained	FALSE	NA	COSM1167481	2	0.0309721	0.0277942	0.012717	81780	0.0208016	European (Finnish)
PAL-2	GATK	17	17152358	AG	A	Splice_Region	COPS3	ENST00000268717.5		c.1024-6delC	Splice_Region	COPS3	COP9 signalosome subunit 3 [Source:HGNC Symbol;Acc:HGNC:2239]	ENST00000268717.5		c.1024-6delC	NOVEL	0.1136	44	Gained	FALSE	NA		NA	NA	NA	1.44e-05	207646	0.000131406	Ashkenazi Jewish
PAL-2	MuTect	6	43168493	C	T	Missense	CUL9	ENST00000252050.4	p.P1190S	c.3568C>T	Missense	CUL9	cullin 9 [Source:HGNC Symbol;Acc:HGNC:15982]	ENST00000252050.4	p.P1190S	c.3568C>T	NOVEL	0.052632	95	Gained	FALSE	NA		NA	NA	NA	4.06e-06	246268	5.8e-05	East Asian
PAL-2	MuTect	2	242694669	A	G	intron	D2HGDH	ENST00000321264.4		c.1141-595A>G	Missense	D2HGDH	D-2-hydroxyglutarate dehydrogenase [Source:HGNC Symbol;Acc:HGNC:28358]	ENST00000445308.1	p.H61R	c.181A>G	NOVEL	0.125	64	Gained	FALSE	NA		NA	NA	NA	4.81e-05	124848	0.000165071	African
PAL-2	MuTect	1	173826754	A	G	Missense	DARS2	ENST00000361951.4	p.T617A	c.1849A>G	Missense	DARS2	aspartyl-tRNA synthetase 2, mitochondrial [Source:HGNC Symbol;Acc:HGNC:25538]	ENST00000361951.4	p.T617A	c.1849A>G	COSMIC	0.074074	54	Gained	FALSE	NA	COSM899804	1	NA	NA	NA	NA	NA	NA
PAL-2	GATK	1	100661985	ATG	A	intergenic_variant					Splice_Region	DBT	dihydrolipoamide branched chain transacylase E2 [Source:HGNC Symbol;Acc:HGNC:2698]	ENST00000370132.4		c.1282-9_1282-8delCA	DBSNP	0.0952	42	Gained	FALSE	rs375086643		NA	NA	NA	0	79388	0	African
PAL-2	MuTect	6	7584969	A	T	Missense	DSP	ENST00000379802.3	p.T2492S	c.7474A>T	Missense	DSP	desmoplakin [Source:HGNC Symbol;Acc:HGNC:3052]	ENST00000379802.3	p.T2492S	c.7474A>T	NOVEL	0.04878	123	Gained	FALSE	NA		NA	NA	NA	NA	NA	NA	NA
PAL-2	MuTect	X	55172645	C	G	Missense	FAM104B	ENST00000358460.4	p.D74H	c.220G>C	Missense	FAM104B	family with sequence similarity 104 member B [Source:HGNC Symbol;Acc:HGNC:25085]	ENST00000425133.2	p.D75H	c.223G>C	COSMIC	0.043011	93	Gained	FALSE	NA	COSM5415486	4	NA	NA	0	174126	0	African
PAL-2	MuTect	19	55869916	C	T	Missense	FAM71E2	ENST00000424985.3	p.E774K	c.2320G>A	Missense	FAM71E2	family with sequence similarity 71 member E2 [Source:HGNC Symbol;Acc:HGNC:25278]	ENST00000424985.3	p.E774K	c.2320G>A	COSMIC	0.067568	74	Gained	FALSE	rs370183321	COSM4414537	1	NA	NA	NA	NA	NA	NA
PAL-2	MuTect	17	18659367	A	G	Missense	FBXW10	ENST00000395665.4	p.N378D	c.1132A>G	Missense	FBXW10	F-box and WD repeat domain containing 10 [Source:HGNC Symbol;Acc:HGNC:1211]	ENST00000395665.4	p.N378D	c.1132A>G	DBSNP	0.083333	96	Gained	FALSE	rs201169182		NA	NA	NA	8.18e-06	244364	3.01e-05	Latino
PAL-2	MuTect	19	40362757	C	T	Missense	FCGBP	ENST00000221347.6	p.G5105S	c.15313G>A	Missense	FCGBP	Fc fragment of IgG binding protein [Source:HGNC Symbol;Acc:HGNC:13572]	ENST00000221347.6	p.G5105S	c.15313G>A	NOVEL	0.074534	161	Gained	FALSE	NA		NA	NA	NA	NA	NA	NA	NA
PAL-2	MuTect	17	9846561	G	A	Splice_Region	GAS7	ENST00000432992.2		c.616-8C>T	Splice_Region	GAS7	growth arrest specific 7 [Source:HGNC Symbol;Acc:HGNC:4169]	ENST00000432992.2		c.616-8C>T	NOVEL	0.067568	74	Gained	FALSE	NA		NA	NA	NA	NA	NA	NA	NA
PAL-2	MuTect	2	233677174	C	A	Missense	GIGYF2	ENST00000409547.1	p.L694I	c.2080C>A	Missense	GIGYF2	GRB10 interacting GYF protein 2 [Source:HGNC Symbol;Acc:HGNC:11960]	ENST00000409451.3	p.L715I	c.2143C>A	NOVEL	0.1	80	Gained	FALSE	NA		NA	NA	NA	NA	NA	NA	NA
PAL-2	MuTect	11	120702595	C	A	Missense	GRIK4	ENST00000438375.2	p.F182L	c.546C>A	Missense	GRIK4	glutamate ionotropic receptor kainate type subunit 4 [Source:HGNC Symbol;Acc:HGNC:4582]	ENST00000527524.2	p.F182L	c.546C>A	NOVEL	0.079365	63	Gained	FALSE	NA		NA	NA	NA	NA	NA	NA	NA
PAL-2	GATK	17	40336500	GGCA	G	Inframe_Del	HCRT	ENST00000293330.1	p.L22del	c.65_67delTGC	Inframe_Del	HCRT	hypocretin neuropeptide precursor [Source:HGNC Symbol;Acc:HGNC:4847]	ENST00000293330.1	p.L22del	c.65_67delTGC	COSMIC	0.0759	79	Gained	FALSE	NA	COSM302351	4	0.00549806	0.00435074	0.0141104	143086	0.0263901	African
PAL-2	GATK	1	236744718	AT	A	Splice_Region	HEATR1	ENST00000366582.3		c.2563-5delA	Splice_Region	HEATR1	HEAT repeat containing 1 [Source:HGNC Symbol;Acc:HGNC:25517]	ENST00000366582.3		c.2563-5delA	NOVEL	0.0833	60	Gained	FALSE	NA		NA	NA	NA	NA	NA	NA	NA
PAL-2	MuTect	12	112620938	C	A	Missense	HECTD4	ENST00000430131.2	p.V3216L	c.9646G>T	Missense	HECTD4	HECT domain E3 ubiquitin protein ligase 4 [Source:HGNC Symbol;Acc:HGNC:26611]	ENST00000550722.1	p.V3492L	c.10474G>T	NOVEL	0.081967	61	Gained	FALSE	NA		NA	NA	NA	NA	NA	NA	NA
PAL-2	MuTect	2	160998570	G	C	Missense	ITGB6	ENST00000283249.2	p.L344V	c.1030C>G	Missense	ITGB6	integrin subunit beta 6 [Source:HGNC Symbol;Acc:HGNC:6161]	ENST00000283249.2	p.L344V	c.1030C>G	NOVEL	0.056338	71	Gained	FALSE	NA		NA	NA	NA	2.52e-05	237806	0.000310881	Ashkenazi Jewish
PAL-2	GATK	2	24521686	GA	G	Splice_Region	ITSN2	ENST00000355123.4		c.1345-4delT	Splice_Region	ITSN2	intersectin 2 [Source:HGNC Symbol;Acc:HGNC:6184]	ENST00000355123.4		c.1345-4delT	COSMIC	0.0588	68	Gained	FALSE	NA	COSM1614648	3	0.0929922	0.0901176	0.00819772	114788	0.0121269	Other
PAL-2	MuTect	5	154396816	G	T	Nonsense	KIF4B	ENST00000435029.4	p.E1133*	c.3397G>T	Nonsense	KIF4B	kinesin family member 4B [Source:HGNC Symbol;Acc:HGNC:6322]	ENST00000435029.4	p.E1133*	c.3397G>T	NOVEL	0.064935	77	Gained	FALSE	NA		NA	NA	NA	NA	NA	NA	NA
PAL-2	MuTect	1	75596413	G	T	Missense	LHX8	ENST00000294638.5	p.S5I	c.14G>T	Missense	LHX8	LIM homeobox 8 [Source:HGNC Symbol;Acc:HGNC:28838]	ENST00000294638.5	p.S5I	c.14G>T	NOVEL	0.103448	58	Gained	FALSE	NA		NA	NA	NA	NA	NA	NA	NA
PAL-2	MuTect	3	66463355	C	A	Missense	LRIG1	ENST00000273261.3	p.R244L	c.731G>T	Missense	LRIG1	leucine rich repeats and immunoglobulin like domains 1 [Source:HGNC Symbol;Acc:HGNC:17360]	ENST00000273261.3	p.R244L	c.731G>T	NOVEL	0.03937	127	Gained	FALSE	NA		NA	NA	NA	NA	NA	NA	NA
PAL-2	MuTect	11	46912031	G	T	Missense	LRP4	ENST00000378623.1	p.T571K	c.1712C>A	Missense	LRP4	LDL receptor related protein 4 [Source:HGNC Symbol;Acc:HGNC:6696]	ENST00000378623.1	p.T571K	c.1712C>A	NOVEL	0.061538	65	Gained	FALSE	NA		NA	NA	NA	NA	NA	NA	NA
PAL-2	GATK	X	30254084	C	CT	Frameshift	MAGEB3	ENST00000361644.2	p.R15Lfs*20	c.43_44insT	Frameshift	MAGEB3	MAGE family member B3 [Source:HGNC Symbol;Acc:HGNC:6810]	ENST00000361644.2	p.R15Lfs*20	c.43_44insT	NOVEL	0.0952	63	Gained	FALSE	NA		NA	NA	NA	NA	NA	NA	NA
PAL-2	MuTect	5	109120600	A	T	Missense	MAN2A1	ENST00000261483.4	p.D578V	c.1733A>T	Missense	MAN2A1	mannosidase alpha class 2A member 1 [Source:HGNC Symbol;Acc:HGNC:6824]	ENST00000261483.4	p.D578V	c.1733A>T	NOVEL	0.049645	141	Gained	FALSE	NA		NA	NA	NA	NA	NA	NA	NA
PAL-2	MuTect	13	113724483	G	A	Missense	MCF2L	ENST00000442652.2	p.R361Q	c.1082G>A	Missense	MCF2L	MCF.2 cell line derived transforming sequence like [Source:HGNC Symbol;Acc:HGNC:14576]	ENST00000535094.2	p.R331Q	c.992G>A	NOVEL	0.068182	44	Gained	FALSE	NA		NA	NA	NA	NA	NA	NA	NA
PAL-2	MuTect	14	47343368	A	T	Missense	MDGA2	ENST00000399232.2	p.C756S	c.2266T>A	Missense	MDGA2	MAM domain containing glycosylphosphatidylinositol anchor 2 [Source:HGNC Symbol;Acc:HGNC:19835]	ENST00000426342.1	p.C527S	c.1579T>A	NOVEL	0.2	25	Gained	FALSE	NA		NA	NA	NA	NA	NA	NA	NA
PAL-2	GATK	2	150428849	C	CAAAAAAA	intron	MMADHC	ENST00000428879.1		c.610-1171_610-1165dupTTTTTTT	Splice_Region	MMADHC	methylmalonic aciduria and homocystinuria, cblD type [Source:HGNC Symbol;Acc:HGNC:25221]	ENST00000422782.2		c.610-11_610-5dupTTTTTTT	NOVEL	0.1026	39	Gained	FALSE	NA		NA	NA	NA	NA	NA	NA	NA
PAL-2	MuTect	12	55759471	C	A	Missense	OR6C75	ENST00000343399.3	p.L193I	c.577C>A	Missense	OR6C75	olfactory receptor family 6 subfamily C member 75 [Source:HGNC Symbol;Acc:HGNC:31304]	ENST00000343399.3	p.L193I	c.577C>A	COSMIC	0.047619	168	Gained	FALSE	NA	COSM941284	1	NA	NA	NA	NA	NA	NA
PAL-2	MuTect	5	140711776	T	A	Missense	PCDHGA1	ENST00000517417.1	p.S509T	c.1525T>A	Missense	PCDHGA1	protocadherin gamma subfamily A, 1 [Source:HGNC Symbol;Acc:HGNC:8696]	ENST00000517417.1	p.S509T	c.1525T>A	NOVEL	0.054902	255	Gained	FALSE	NA		NA	NA	NA	NA	NA	NA	NA
PAL-2	MuTect	7	47971661	G	A	Splice_Region	PKD1L1	ENST00000289672.2		c.399-8C>T	Splice_Region	PKD1L1	polycystin 1 like 1, transient receptor potential channel interacting [Source:HGNC Symbol;Acc:HGNC:18053]	ENST00000289672.2		c.399-8C>T	NOVEL	0.047619	84	Gained	FALSE	NA		NA	NA	NA	NA	NA	NA	NA
PAL-2	MuTect	9	26905719	C	A	Missense	PLAA	ENST00000397292.3	p.L726F	c.2178G>T	Missense	PLAA	phospholipase A2 activating protein [Source:HGNC Symbol;Acc:HGNC:9043]	ENST00000397292.3	p.L726F	c.2178G>T	NOVEL	0.05	140	Gained	FALSE	NA		NA	NA	NA	NA	NA	NA	NA
PAL-2	GATK	5	149216399	ACAG	A	Inframe_Del	PPARGC1B	ENST00000309241.5	p.S797del	c.2382_2384delCAG	Inframe_Del	PPARGC1B	PPARG coactivator 1 beta [Source:HGNC Symbol;Acc:HGNC:30022]	ENST00000309241.5	p.S797del	c.2382_2384delCAG	COSMIC	0.0549	91	Gained	FALSE	NA	COSM5018140	2	NA	NA	9.48e-05	242494	0.000758869	European (Finnish)
PAL-2	MuTect	20	947905	G	T	Nonsense	RSPO4	ENST00000217260.4	p.C107*	c.321C>A	Nonsense	RSPO4	R-spondin 4 [Source:HGNC Symbol;Acc:HGNC:16175]	ENST00000217260.4	p.C107*	c.321C>A	NOVEL	0.065359	153	Gained	FALSE	NA		NA	NA	NA	NA	NA	NA	NA
PAL-2	MuTect	15	34118918	G	T	Missense	RYR3	ENST00000389232.4	p.R3737I	c.11210G>T	Missense	RYR3	ryanodine receptor 3 [Source:HGNC Symbol;Acc:HGNC:10485]	ENST00000389232.4	p.R3737I	c.11210G>T	NOVEL	0.046512	86	Gained	FALSE	NA		NA	NA	NA	NA	NA	NA	NA
PAL-2	GATK	9	139342837	C	CA	intergenic_variant					Frameshift	SEC16A	SEC16 homolog A, endoplasmic reticulum export factor [Source:HGNC Symbol;Acc:HGNC:29006]	ENST00000398335.1	p.P66Afs*102	c.194_195insT	NOVEL	0.1017	59	Gained	FALSE	NA		NA	NA	NA	0.000106693	131218	0.000837721	East Asian
PAL-2	MuTect	11	63072166	C	A	Missense	SLC22A10	ENST00000332793.6	p.A468D	c.1403C>A	Missense	SLC22A10	solute carrier family 22 member 10 [Source:HGNC Symbol;Acc:HGNC:18057]	ENST00000332793.6	p.A468D	c.1403C>A	NOVEL	0.068966	58	Gained	FALSE	NA		NA	NA	NA	NA	NA	NA	NA
PAL-2	MuTect	11	64360951	C	A	Missense	SLC22A12	ENST00000377574.1	p.P194H	c.581C>A	Missense	SLC22A12	solute carrier family 22 member 12 [Source:HGNC Symbol;Acc:HGNC:17989]	ENST00000377574.1	p.P194H	c.581C>A	NOVEL	0.055046	109	Gained	FALSE	NA		NA	NA	NA	NA	NA	NA	NA
PAL-2	GATK	20	4850568	TG	T	Frameshift	SLC23A2	ENST00000379333.1	p.I412Sfs*4	c.1233delC	Frameshift	SLC23A2	solute carrier family 23 member 2 [Source:HGNC Symbol;Acc:HGNC:10973]	ENST00000379333.1	p.I412Sfs*4	c.1233delC	COSMIC	0.0862	58	Gained	FALSE	NA	COSM253096	32	NA	NA	0.00341829	169968	0.00846088	Latino
PAL-2	GATK	17	70845947	AGC	A	Splice_Region	SLC39A11	ENST00000542342.2		c.452-6_452-5delGC	Splice_Region	SLC39A11	solute carrier family 39 member 11 [Source:HGNC Symbol;Acc:HGNC:14463]	ENST00000542342.2		c.452-6_452-5delGC	NOVEL	0.0556	72	Gained	FALSE	NA		NA	NA	NA	9.28e-05	43094	0.000545852	East Asian
PAL-2	MuTect	16	3633346	C	A	Missense	SLX4	ENST00000294008.3	p.K1635N	c.4905G>T	Missense	SLX4	SLX4 structure-specific endonuclease subunit [Source:HGNC Symbol;Acc:HGNC:23845]	ENST00000294008.3	p.K1635N	c.4905G>T	NOVEL	0.042105	95	Gained	FALSE	NA		NA	NA	NA	NA	NA	NA	NA
PAL-2	GATK	2	169728067	TAGA	T	Splice_Region	SPC25	ENST00000282074.2		c.551-5_551-3delTCT	Splice_Region	SPC25	SPC25, NDC80 kinetochore complex component [Source:HGNC Symbol;Acc:HGNC:24031]	ENST00000282074.2		c.551-5_551-3delTCT	DBSNP	0.0678	59	Gained	FALSE	rs376054816		NA	NA	NA	0	101302	0	African
PAL-2	GATK	6	152629771	TG	T	Splice_Region	SYNE1	ENST00000367255.5		c.17203-5delC	Splice_Region	SYNE1	spectrin repeat containing nuclear envelope protein 1 [Source:HGNC Symbol;Acc:HGNC:17089]	ENST00000367255.5		c.17203-5delC	NOVEL	0.1538	26	Gained	FALSE	NA		NA	NA	NA	3.72e-05	188100	6.26e-05	European (Finnish)
PAL-2	MuTect	5	145859645	C	A	Missense	TCERG1	ENST00000296702.5	p.A625E	c.1874C>A	Missense	TCERG1	transcription elongation regulator 1 [Source:HGNC Symbol;Acc:HGNC:15630]	ENST00000296702.5	p.A625E	c.1874C>A	NOVEL	0.142857	49	Gained	FALSE	NA		NA	NA	NA	NA	NA	NA	NA
PAL-2	MuTect	2	166786882	G	A	Splice_Region	TTC21B	ENST00000243344.7		c.895-8C>T	Splice_Region	TTC21B	tetratricopeptide repeat domain 21B [Source:HGNC Symbol;Acc:HGNC:25660]	ENST00000243344.7		c.895-8C>T	NOVEL	0.225806	31	Gained	FALSE	NA		NA	NA	NA	0.000578729	186616	0.000772798	Latino
PAL-2	MuTect	2	32958913	G	A	Missense	TTC27	ENST00000317907.4	p.E418K	c.1252G>A	Missense	TTC27	tetratricopeptide repeat domain 27 [Source:HGNC Symbol;Acc:HGNC:25986]	ENST00000317907.4	p.E418K	c.1252G>A	NOVEL	0.055901	161	Gained	FALSE	NA		NA	NA	NA	NA	NA	NA	NA
PAL-2	MuTect	2	179428483	C	T	Missense	TTN	ENST00000591111.1	p.G25818E	c.77453G>A	Missense	TTN	titin [Source:HGNC Symbol;Acc:HGNC:12403]	ENST00000589042.1	p.G27459E	c.82376G>A	NOVEL	0.042735	117	Gained	FALSE	NA		NA	NA	NA	NA	NA	NA	NA
PAL-2	MuTect	6	87966303	T	C	Missense	ZNF292	ENST00000369577.3	p.F986L	c.2956T>C	Missense	ZNF292	zinc finger protein 292 [Source:HGNC Symbol;Acc:HGNC:18410]	ENST00000369577.3	p.F986L	c.2956T>C	NOVEL	0.064	125	Gained	FALSE	NA		NA	NA	NA	NA	NA	NA	NA
PAL-2	MuTect	4	289863	A	T	Missense	ZNF732	ENST00000419098.1	p.Y29N	c.85T>A	Missense	ZNF732	zinc finger protein 732 [Source:HGNC Symbol;Acc:HGNC:37138]	ENST00000419098.1	p.Y29N	c.85T>A	NOVEL	0.068966	116	Gained	FALSE	NA		NA	NA	NA	NA	NA	NA	NA
PAL-2	MuTect	6	106634498	T	C	Missense	ATG5	ENST00000369076.3	p.T249A	c.745A>G	Missense	ATG5	autophagy related 5 [Source:HGNC Symbol;Acc:HGNC:589]	ENST00000369076.3	p.T249A	c.745A>G	NOVEL	0.041958	143	Lost	TRUE	NA		NA	NA	NA	NA	NA	NA	NA
PAL-2	GATK	1	225525822	G	GA	intron	DNAH14	ENST00000445597.2		c.7717-139_7717-138insA	Frameshift	DNAH14	dynein axonemal heavy chain 14 [Source:HGNC Symbol;Acc:HGNC:2945]	ENST00000430092.1	p.G3367Rfs*9	c.10092_10093insA	NOVEL	0.0588	68	Lost	TRUE	NA		NA	NA	NA	NA	NA	NA	NA
PAL-2	MuTect	22	42099395	C	A	intergenic_variant					Missense	MEI1	meiotic double-stranded break formation protein 1 [Source:HGNC Symbol;Acc:HGNC:28613]	ENST00000401548.3	p.L79M	c.235C>A	NOVEL	0.05	80	Lost	TRUE	NA		NA	NA	NA	NA	NA	NA	NA
PAL-2	MuTect	18	47421529	T	C	Missense	MYO5B	ENST00000285039.7	p.T943A	c.2827A>G	Missense	MYO5B	myosin VB [Source:HGNC Symbol;Acc:HGNC:7603]	ENST00000285039.7	p.T943A	c.2827A>G	NOVEL	0.054054	74	Lost	TRUE	NA		NA	NA	NA	1.63e-05	246022	0.000365097	Other
PAL-2	MuTect	12	54902208	C	A	Missense	NCKAP1L	ENST00000293373.6	p.D133E	c.399C>A	Missense	NCKAP1L	NCK associated protein 1 like [Source:HGNC Symbol;Acc:HGNC:4862]	ENST00000293373.6	p.D133E	c.399C>A	NOVEL	0.067227	119	Lost	TRUE	NA		NA	NA	NA	NA	NA	NA	NA
PAL-2	MuTect	2	219206783	C	A	Missense	PNKD	ENST00000273077.4	p.H233N	c.697C>A	Missense	PNKD	paroxysmal nonkinesigenic dyskinesia [Source:HGNC Symbol;Acc:HGNC:9153]	ENST00000273077.4	p.H233N	c.697C>A	NOVEL	0.131148	61	Lost	TRUE	NA		NA	NA	NA	NA	NA	NA	NA
PAL-2	MuTect	12	51404550	C	A	Splice_Acceptor	SLC11A2	ENST00000262051.7		c.-38-1G>T	Splice_Acceptor	SLC11A2	solute carrier family 11 member 2 [Source:HGNC Symbol;Acc:HGNC:10908]	ENST00000394904.3		c.50-1G>T	NOVEL	0.090909	44	Lost	TRUE	NA		NA	NA	NA	NA	NA	NA	NA
PAL-2	MuTect	20	30729603	G	A	Missense	TM9SF4	ENST00000398022.2	p.E145K	c.433G>A	Missense	TM9SF4	transmembrane 9 superfamily member 4 [Source:HGNC Symbol;Acc:HGNC:30797]	ENST00000398022.2	p.E145K	c.433G>A	NOVEL	0.081967	122	Lost	TRUE	NA		NA	NA	NA	NA	NA	NA	NA
PAL-2	MuTect	6	144806563	C	G	Missense	UTRN	ENST00000367545.3	p.L1244V	c.3730C>G	Missense	UTRN	utrophin [Source:HGNC Symbol;Acc:HGNC:12635]	ENST00000367545.3	p.L1244V	c.3730C>G	NOVEL	0.083333	84	Lost	TRUE	NA		NA	NA	NA	NA	NA	NA	NA
JQ1PAL-2	MuTect	17	56599425	C	A	Nonsense	SEPT4	ENST00000317268.3	p.E234*	c.700G>T	Nonsense	SEPT4	septin 4 [Source:HGNC Symbol;Acc:HGNC:9165]	ENST00000457347.2	p.E249*	c.745G>T	NOVEL	0.170455	88	Gained	FALSE	NA		NA	NA	NA	NA	NA	NA	NA
JQ1PAL-2	MuTect	7	48375020	C	T	Missense	ABCA13	ENST00000435803.1	p.A3334V	c.10001C>T	Missense	ABCA13	ATP binding cassette subfamily A member 13 [Source:HGNC Symbol;Acc:HGNC:14638]	ENST00000435803.1	p.A3334V	c.10001C>T	NOVEL	0.234568	81	Gained	FALSE	NA		NA	NA	NA	NA	NA	NA	NA
JQ1PAL-2	MuTect	7	48273698	G	T	Missense	ABCA13	ENST00000435803.1	p.D283Y	c.847G>T	Missense	ABCA13	ATP binding cassette subfamily A member 13 [Source:HGNC Symbol;Acc:HGNC:14638]	ENST00000435803.1	p.D283Y	c.847G>T	NOVEL	0.062937	143	Gained	FALSE	NA		NA	NA	NA	NA	NA	NA	NA
JQ1PAL-2	MuTect	17	42855111	G	T	Missense	ADAM11	ENST00000200557.6	p.E650D	c.1950G>T	Missense	ADAM11	ADAM metallopeptidase domain 11 [Source:HGNC Symbol;Acc:HGNC:189]	ENST00000200557.6	p.E650D	c.1950G>T	NOVEL	0.036364	165	Gained	FALSE	NA		NA	NA	NA	NA	NA	NA	NA
JQ1PAL-2	GATK	9	18826273	TC	T	Splice_Region	ADAMTSL1	ENST00000380548.4		c.3935-8delC	Frameshift	ADAMTSL1	ADAMTS like 1 [Source:HGNC Symbol;Acc:HGNC:14632]	ENST00000380545.5	p.F11Sfs*2	c.30delC	NOVEL	0.0849	106	Gained	FALSE	NA		NA	NA	NA	5.02e-05	219228	9.5e-05	European (Finnish)
JQ1PAL-2	MuTect	5	79854509	T	A	Missense	ANKRD34B	ENST00000338682.3	p.T444S	c.1330A>T	Missense	ANKRD34B	ankyrin repeat domain 34B [Source:HGNC Symbol;Acc:HGNC:33736]	ENST00000338682.3	p.T444S	c.1330A>T	NOVEL	0.082707	133	Gained	FALSE	NA		NA	NA	NA	NA	NA	NA	NA
JQ1PAL-2	MuTect	2	96619736	T	C	Missense	ANKRD36C	ENST00000456556.1	p.D385G	c.1154A>G	Missense	ANKRD36C	ankyrin repeat domain 36C [Source:HGNC Symbol;Acc:HGNC:32946]	ENST00000456556.1	p.D385G	c.1154A>G	NOVEL	0.045455	132	Gained	FALSE	NA		NA	NA	NA	0.000253859	137872	0.000546896	African
JQ1PAL-2	MuTect	5	141051704	A	G	Missense	ARAP3	ENST00000239440.4	p.V517A	c.1550T>C	Missense	ARAP3	ArfGAP with RhoGAP domain, ankyrin repeat and PH domain 3 [Source:HGNC Symbol;Acc:HGNC:24097]	ENST00000239440.4	p.V517A	c.1550T>C	NOVEL	0.138047	297	Gained	FALSE	NA		NA	NA	NA	NA	NA	NA	NA
JQ1PAL-2	MuTect	5	141060073	G	T	Splice_Region	ARAP3	ENST00000239440.4		c.-17-3C>A	Splice_Region	ARAP3	ArfGAP with RhoGAP domain, ankyrin repeat and PH domain 3 [Source:HGNC Symbol;Acc:HGNC:24097]	ENST00000239440.4		c.-17-3C>A	NOVEL	0.098765	81	Gained	FALSE	NA		NA	NA	NA	NA	NA	NA	NA
JQ1PAL-2	MuTect	X	100749092	C	T	intron	ARMCX4	ENST00000433011.1		c.1039-4040C>T	Missense	ARMCX4	armadillo repeat containing, X-linked 4 [Source:HGNC Symbol;Acc:HGNC:28615]	ENST00000423738.3	p.A1839V	c.5516C>T	NOVEL	0.214286	14	Gained	FALSE	NA		NA	NA	NA	NA	NA	NA	NA
JQ1PAL-2	GATK	8	62555482	GA	G	Splice_Region	ASPH	ENST00000379454.4		c.758-4delT	Splice_Region	ASPH	aspartate beta-hydroxylase [Source:HGNC Symbol;Acc:HGNC:757]	ENST00000379454.4		c.758-4delT	COSMIC	0.1212	33	Gained	FALSE	rs376027589	COSM5021213	2	NA	NA	0.00527637	105186	0.00904466	Ashkenazi Jewish
JQ1PAL-2	MuTect	11	64684574	C	T	Missense	ATG2A	ENST00000377264.3	p.V12M	c.34G>A	Missense	ATG2A	autophagy related 2A [Source:HGNC Symbol;Acc:HGNC:29028]	ENST00000377264.3	p.V12M	c.34G>A	NOVEL	0.084615	130	Gained	FALSE	NA		NA	NA	NA	NA	NA	NA	NA
JQ1PAL-2	MuTect	7	138394541	C	A	Splice_Acceptor	ATP6V0A4	ENST00000310018.2		c.2258-1G>T	Splice_Acceptor	ATP6V0A4	ATPase H+ transporting V0 subunit a4 [Source:HGNC Symbol;Acc:HGNC:866]	ENST00000310018.2		c.2258-1G>T	NOVEL	0.0625	96	Gained	FALSE	NA		NA	NA	NA	NA	NA	NA	NA
JQ1PAL-2	MuTect	X	152967566	G	T	Splice_Region	BCAP31	ENST00000441714.1		c.602-4C>A	Splice_Region	BCAP31	B-cell receptor associated protein 31 [Source:HGNC Symbol;Acc:HGNC:16695]	ENST00000458587.2		c.803-4C>A	NOVEL	0.06	50	Gained	FALSE	NA		NA	NA	NA	NA	NA	NA	NA
JQ1PAL-2	MuTect	6	81053384	G	A	Missense	BCKDHB	ENST00000356489.5	p.E348K	c.1042G>A	Missense	BCKDHB	branched chain keto acid dehydrogenase E1 subunit beta [Source:HGNC Symbol;Acc:HGNC:987]	ENST00000320393.6	p.E348K	c.1042G>A	NOVEL	0.25	132	Gained	FALSE	NA		NA	NA	NA	4.07e-06	245938	6.54e-05	African
JQ1PAL-2	GATK	6	3138418	AT	A	intron	BPHL	ENST00000380379.5		c.664+692delT	Splice_Region	BPHL	biphenyl hydrolase like [Source:HGNC Symbol;Acc:HGNC:1094]	ENST00000380368.2		c.*96+6delT	DBSNP	0.7143	7	Gained	FALSE	rs11307799		NA	NA	NA	NA	NA	NA	NA
JQ1PAL-2	MuTect	2	209036721	G	A	Missense	C2orf80	ENST00000341287.4	p.R149C	c.445C>T	Missense	C2orf80	chromosome 2 open reading frame 80 [Source:HGNC Symbol;Acc:HGNC:34352]	ENST00000341287.4	p.R149C	c.445C>T	COSMIC	0.121495	107	Gained	FALSE	NA	COSM4667659	1	NA	NA	2.84e-05	246234	5.37e-05	Europoean (Non-Finnish)
JQ1PAL-2	GATK	19	13319693	ATGG	A	intergenic_variant					Inframe_Del	CACNA1A	calcium voltage-gated channel subunit alpha1 A [Source:HGNC Symbol;Acc:HGNC:1388]	ENST00000360228.5	p.H2219del	c.6654_6656delCCA	COSMIC	0.0635	63	Gained	FALSE	NA	COSM991596	2	0.075234	0.0724763	0.00106324	119446	0.00149416	Ashkenazi Jewish
JQ1PAL-2	MuTect	3	62464058	C	A	Missense	CADPS	ENST00000383710.4	p.W1069C	c.3207G>T	Missense	CADPS	calcium dependent secretion activator [Source:HGNC Symbol;Acc:HGNC:1426]	ENST00000383710.4	p.W1069C	c.3207G>T	NOVEL	0.275862	29	Gained	FALSE	NA		NA	NA	NA	NA	NA	NA	NA
JQ1PAL-2	GATK	14	59971972	A	AT	Frameshift	CCDC175	ENST00000537690.2	p.N789Kfs*35	c.2366dupA	Frameshift	CCDC175	coiled-coil domain containing 175 [Source:HGNC Symbol;Acc:HGNC:19847]	ENST00000537690.2	p.N789Kfs*35	c.2366dupA	NOVEL	0.3333	60	Gained	FALSE	NA		NA	NA	NA	0	131294	0	African
JQ1PAL-2	MuTect	11	66082610	G	T	Missense	CD248	ENST00000311330.3	p.T630N	c.1889C>A	Missense	CD248	CD248 molecule [Source:HGNC Symbol;Acc:HGNC:18219]	ENST00000311330.3	p.T630N	c.1889C>A	NOVEL	0.071429	70	Gained	FALSE	NA		NA	NA	NA	NA	NA	NA	NA
JQ1PAL-2	MuTect	20	44750982	A	T	Nonsense	CD40	ENST00000372285.3	p.K81*	c.241A>T	Nonsense	CD40	CD40 molecule [Source:HGNC Symbol;Acc:HGNC:11919]	ENST00000372285.3	p.K81*	c.241A>T	NOVEL	0.075758	66	Gained	FALSE	NA		NA	NA	NA	NA	NA	NA	NA
JQ1PAL-2	GATK	4	76539579	G	GT	Frameshift	CDKL2	ENST00000429927.2	p.R75Tfs*7	c.222dupA	Frameshift	CDKL2	cyclin dependent kinase like 2 [Source:HGNC Symbol;Acc:HGNC:1782]	ENST00000429927.2	p.R75Tfs*7	c.222dupA	COSMIC	0.0889	45	Gained	FALSE	NA	COSM1431010	3	NA	NA	0.00136432	218424	0.00419419	Latino
JQ1PAL-2	GATK	5	122722367	AT	A	Splice_Region	CEP120	ENST00000328236.5		c.1431-7delA	Splice_Region	CEP120	centrosomal protein 120 [Source:HGNC Symbol;Acc:HGNC:26690]	ENST00000306467.5		c.1431-7delA	COSMIC	0.1481	27	Gained	FALSE	rs34328840	COSM5413621	2	0.000609607	0.0794639	0.0398322	16444	0.0685484	Other
JQ1PAL-2	MuTect	15	57810609	G	T	Nonsense	CGNL1	ENST00000281282.5	p.E877*	c.2629G>T	Nonsense	CGNL1	cingulin like 1 [Source:HGNC Symbol;Acc:HGNC:25931]	ENST00000281282.5	p.E877*	c.2629G>T	NOVEL	0.053333	75	Gained	FALSE	NA		NA	NA	NA	NA	NA	NA	NA
JQ1PAL-2	GATK	5	98224945	TA	T	Splice_Region	CHD1	ENST00000284049.3		c.2181-4delT	Splice_Region	CHD1	chromodomain helicase DNA binding protein 1 [Source:HGNC Symbol;Acc:HGNC:1915]	ENST00000284049.3		c.2181-4delT	COSMIC	0.0506	79	Gained	FALSE	NA	COSM252975	5	0.032477	0.0387142	0.0265326	106548	0.04572	Latino
JQ1PAL-2	MuTect	19	42794442	C	T	Missense	CIC	ENST00000575354.2	p.P508S	c.1522C>T	Missense	CIC	capicua transcriptional repressor [Source:HGNC Symbol;Acc:HGNC:14214]	ENST00000575354.2	p.P508S	c.1522C>T	NOVEL	0.04918	122	Gained	FALSE	NA		NA	NA	NA	NA	NA	NA	NA
JQ1PAL-2	MuTect	X	150912737	G	A	Missense	CNGA2	ENST00000329903.4	p.E588K	c.1762G>A	Missense	CNGA2	cyclic nucleotide gated channel alpha 2 [Source:HGNC Symbol;Acc:HGNC:2149]	ENST00000329903.4	p.E588K	c.1762G>A	COSMIC	0.14	150	Gained	FALSE	NA	COSM1117043	4	NA	NA	2.24e-05	178241	0.000112926	Latino
JQ1PAL-2	MuTect	12	41337395	C	T	Splice_Region	CNTN1	ENST00000347616.1		c.1380-4C>T	Splice_Region	CNTN1	contactin 1 [Source:HGNC Symbol;Acc:HGNC:2171]	ENST00000551295.2		c.1380-4C>T	NOVEL	0.305556	36	Gained	FALSE	NA		NA	NA	NA	NA	NA	NA	NA
JQ1PAL-2	GATK	2	165694012	CA	C	intron	COBLL1	ENST00000392717.2		c.155+3653delT	Splice_Region	COBLL1	cordon-bleu WH2 repeat protein like 1 [Source:HGNC Symbol;Acc:HGNC:23571]	ENST00000439313.1		c.-9-5delT	NOVEL	0.1053	38	Gained	FALSE	NA		NA	NA	NA	8.28e-05	48312	0.000771605	Other
JQ1PAL-2	MuTect	1	32119218	C	G	Missense	COL16A1	ENST00000373672.3	p.G1532R	c.4594G>C	Missense	COL16A1	collagen type XVI alpha 1 chain [Source:HGNC Symbol;Acc:HGNC:2193]	ENST00000373672.3	p.G1532R	c.4594G>C	NOVEL	0.125	64	Gained	FALSE	NA		NA	NA	NA	NA	NA	NA	NA
JQ1PAL-2	MuTect	13	110819513	C	A	Missense	COL4A1	ENST00000375820.4	p.G1314V	c.3941G>T	Missense	COL4A1	collagen type IV alpha 1 chain [Source:HGNC Symbol;Acc:HGNC:2202]	ENST00000375820.4	p.G1314V	c.3941G>T	NOVEL	0.275862	29	Gained	FALSE	NA		NA	NA	NA	NA	NA	NA	NA
JQ1PAL-2	MuTect	3	130187662	G	C	Missense	COL6A5	ENST00000312481.7	p.E2272Q	c.6814G>C	Missense	COL6A5	collagen type VI alpha 5 chain [Source:HGNC Symbol;Acc:HGNC:26674]	ENST00000265379.6	p.E2272Q	c.6814G>C	NOVEL	0.235294	85	Gained	FALSE	NA		NA	NA	NA	NA	NA	NA	NA
JQ1PAL-2	GATK	17	17152358	AG	A	Splice_Region	COPS3	ENST00000268717.5		c.1024-6delC	Splice_Region	COPS3	COP9 signalosome subunit 3 [Source:HGNC Symbol;Acc:HGNC:2239]	ENST00000268717.5		c.1024-6delC	NOVEL	0.1	60	Gained	FALSE	NA		NA	NA	NA	1.44e-05	207646	0.000131406	Ashkenazi Jewish
JQ1PAL-2	MuTect	7	120780909	G	T	Missense	CPED1	ENST00000310396.5	p.Q576H	c.1728G>T	Missense	CPED1	cadherin like and PC-esterase domain containing 1 [Source:HGNC Symbol;Acc:HGNC:26159]	ENST00000310396.5	p.Q576H	c.1728G>T	NOVEL	0.168675	83	Gained	FALSE	NA		NA	NA	NA	NA	NA	NA	NA
JQ1PAL-2	MuTect	X	88009035	C	A	Missense	CPXCR1	ENST00000276127.4	p.P207H	c.620C>A	Missense	CPXCR1	CPX chromosome region, candidate 1 [Source:HGNC Symbol;Acc:HGNC:2332]	ENST00000276127.4	p.P207H	c.620C>A	COSMIC	0.106509	169	Gained	FALSE	NA	COSM758195	1	NA	NA	NA	NA	NA	NA
JQ1PAL-2	MuTect	9	126134567	G	T	Missense	CRB2	ENST00000373631.3	p.G850C	c.2548G>T	Missense	CRB2	crumbs 2, cell polarity complex component [Source:HGNC Symbol;Acc:HGNC:18688]	ENST00000373631.3	p.G850C	c.2548G>T	NOVEL	0.171171	111	Gained	FALSE	NA		NA	NA	NA	NA	NA	NA	NA
JQ1PAL-2	MuTect	6	49700905	T	G	Splice_Region	CRISP3	ENST00000393666.1		c.521+3A>C	Splice_Region	CRISP3	cysteine rich secretory protein 3 [Source:HGNC Symbol;Acc:HGNC:16904]	ENST00000433368.2		c.590+3A>C	NOVEL	0.169811	53	Gained	FALSE	NA		NA	NA	NA	NA	NA	NA	NA
JQ1PAL-2	MuTect	8	3087633	C	A	intergenic_variant					Missense	CSMD1	CUB and Sushi multiple domains 1 [Source:HGNC Symbol;Acc:HGNC:14026]	ENST00000537824.1	p.G1425V	c.4274G>T	NOVEL	0.104651	86	Gained	FALSE	NA		NA	NA	NA	4.07e-06	245796	3.25e-05	South Asian
JQ1PAL-2	MuTect	6	43168493	C	T	Missense	CUL9	ENST00000252050.4	p.P1190S	c.3568C>T	Missense	CUL9	cullin 9 [Source:HGNC Symbol;Acc:HGNC:15982]	ENST00000252050.4	p.P1190S	c.3568C>T	NOVEL	0.182609	115	Gained	FALSE	NA		NA	NA	NA	4.06e-06	246268	5.8e-05	East Asian
JQ1PAL-2	MuTect	X	46753992	C	A	intergenic_variant					Missense	CXorf31		ENST00000377879.3	p.R6I	c.17G>T	NOVEL	0.25	44	Gained	FALSE	NA		NA	NA	NA	NA	NA	NA	NA
JQ1PAL-2	MuTect	17	4058084	C	G	Missense	CYB5D2	ENST00000301391.3	p.Q170E	c.508C>G	Missense	CYB5D2	cytochrome b5 domain containing 2 [Source:HGNC Symbol;Acc:HGNC:28471]	ENST00000301391.3	p.Q170E	c.508C>G	NOVEL	0.058824	85	Gained	FALSE	NA		NA	NA	NA	NA	NA	NA	NA
JQ1PAL-2	MuTect	16	70365695	G	T	Missense	DDX19B	ENST00000288071.6	p.G365V	c.1094G>T	Missense	DDX19B	DEAD-box helicase 19B [Source:HGNC Symbol;Acc:HGNC:2742]	ENST00000288071.6	p.G365V	c.1094G>T	NOVEL	0.105263	114	Gained	FALSE	NA		NA	NA	NA	NA	NA	NA	NA
JQ1PAL-2	MuTect	9	19328021	A	T	Splice_Region	DENND4C	ENST00000380432.2		c.1413-7A>T	Splice_Region	DENND4C	DENN domain containing 4C [Source:HGNC Symbol;Acc:HGNC:26079]	ENST00000602925.1		c.2121-7A>T	COSMIC	0.2	40	Gained	FALSE	NA	COSM3747757	1	NA	NA	0.000237608	206222	0.00065548	Ashkenazi Jewish
JQ1PAL-2	GATK	12	125465269	ACTC	A	Inframe_Del	DHX37	ENST00000308736.2	p.E168del	c.502_504delGAG	Inframe_Del	DHX37	DEAH-box helicase 37 [Source:HGNC Symbol;Acc:HGNC:17210]	ENST00000308736.2	p.E168del	c.502_504delGAG	COSMIC	0.075	80	Gained	FALSE	rs376470858	COSM244032	12	0.0071061	0.00784967	0.0379734	91564	0.0697005	East Asian
JQ1PAL-2	MuTect	13	73335548	A	C	Missense	DIS3	ENST00000377767.4	p.F875V	c.2623T>G	Missense	DIS3	DIS3 homolog, exosome endoribonuclease and 3'-5' exoribonuclease [Source:HGNC Symbol;Acc:HGNC:20604]	ENST00000377767.4	p.F875V	c.2623T>G	NOVEL	0.305556	72	Gained	FALSE	NA		NA	NA	NA	NA	NA	NA	NA
JQ1PAL-2	GATK	X	32366647	TA	T	intergenic_variant					Splice_Region	DMD	dystrophin [Source:HGNC Symbol;Acc:HGNC:2928]	ENST00000357033.4		c.5326-3delT	DBSNP	0.058	69	Gained	FALSE	rs398123988		NA	NA	NA	0.000202712	138127	0.000301084	East Asian
JQ1PAL-2	MuTect	6	7584969	A	T	Missense	DSP	ENST00000379802.3	p.T2492S	c.7474A>T	Missense	DSP	desmoplakin [Source:HGNC Symbol;Acc:HGNC:3052]	ENST00000379802.3	p.T2492S	c.7474A>T	NOVEL	0.118056	144	Gained	FALSE	NA		NA	NA	NA	NA	NA	NA	NA
JQ1PAL-2	MuTect	6	46107323	G	A	Initiator_Codon	ENPP4	ENST00000321037.4	p.M1?	c.3G>A	Initiator_Codon	ENPP4	ectonucleotide pyrophosphatase/phosphodiesterase 4 [Source:HGNC Symbol;Acc:HGNC:3359]	ENST00000321037.4	p.M1?	c.3G>A	COSMIC	0.145161	62	Gained	FALSE	NA	COSM4900328	1	NA	NA	NA	NA	NA	NA
JQ1PAL-2	MuTect	1	92508497	T	G	Missense	EPHX4	ENST00000370383.4	p.D145E	c.435T>G	Missense	EPHX4	epoxide hydrolase 4 [Source:HGNC Symbol;Acc:HGNC:23758]	ENST00000370383.4	p.D145E	c.435T>G	NOVEL	0.076923	104	Gained	FALSE	NA		NA	NA	NA	NA	NA	NA	NA
JQ1PAL-2	MuTect	X	92964587	G	T	Missense	FAM133A	ENST00000538690.1	p.A57S	c.169G>T	Missense	FAM133A	family with sequence similarity 133 member A [Source:HGNC Symbol;Acc:HGNC:26748]	ENST00000538690.1	p.A57S	c.169G>T	NOVEL	0.12963	54	Gained	FALSE	NA		NA	NA	NA	NA	NA	NA	NA
JQ1PAL-2	MuTect	19	40362757	C	T	Missense	FCGBP	ENST00000221347.6	p.G5105S	c.15313G>A	Missense	FCGBP	Fc fragment of IgG binding protein [Source:HGNC Symbol;Acc:HGNC:13572]	ENST00000221347.6	p.G5105S	c.15313G>A	NOVEL	0.164444	225	Gained	FALSE	NA		NA	NA	NA	NA	NA	NA	NA
JQ1PAL-2	GATK	1	157659667	G	GA	Frameshift	FCRL3	ENST00000368184.3	p.T578Hfs*36	c.1730dupT	Frameshift	FCRL3	Fc receptor like 3 [Source:HGNC Symbol;Acc:HGNC:18506]	ENST00000368184.3	p.T578Hfs*36	c.1730dupT	NOVEL	0.0563	71	Gained	FALSE	NA		NA	NA	NA	NA	NA	NA	NA
JQ1PAL-2	MuTect	1	15714842	G	C	intron	FHAD1	ENST00000375998.4		c.4122+6153G>C	Missense	FHAD1	forkhead associated phosphopeptide binding domain 1 [Source:HGNC Symbol;Acc:HGNC:29408]	ENST00000375999.3	p.G1443A	c.4328G>C	DBSNP	0.416667	12	Gained	FALSE	rs3002000		NA	NA	NA	NA	NA	NA	NA
JQ1PAL-2	MuTect	1	33330317	G	A	intergenic_variant					Missense	FNDC5	fibronectin type III domain containing 5 [Source:HGNC Symbol;Acc:HGNC:20240]	ENST00000609187.1	p.A119V	c.356C>T	NOVEL	0.075472	53	Gained	FALSE	NA		NA	NA	NA	NA	NA	NA	NA
JQ1PAL-2	GATK	7	114271579	CCAG	C	Splice_Acceptor	FOXP2	ENST00000393494.2		c.598-3_598-1delCAG	Splice_Acceptor	FOXP2	forkhead box P2 [Source:HGNC Symbol;Acc:HGNC:13875]	ENST00000408937.3		c.673-3_673-1delCAG	COSMIC	0.1	40	Gained	FALSE	NA	COSM4685458	7	0.00135735	0.00215002	0.00320325	139858	0.0129887	Ashkenazi Jewish
JQ1PAL-2	MuTect	4	79434668	C	A	intergenic_variant					Missense	FRAS1	Fraser extracellular matrix complex subunit 1 [Source:HGNC Symbol;Acc:HGNC:19185]	ENST00000264895.6	p.S3379Y	c.10136C>A	NOVEL	0.069767	43	Gained	FALSE	NA		NA	NA	NA	NA	NA	NA	NA
JQ1PAL-2	MuTect	14	44975144	T	G	Missense	FSCB	ENST00000340446.4	p.E349D	c.1047A>C	Missense	FSCB	fibrous sheath CABYR binding protein [Source:HGNC Symbol;Acc:HGNC:20494]	ENST00000340446.4	p.E349D	c.1047A>C	NOVEL	0.082353	85	Gained	FALSE	NA		NA	NA	NA	NA	NA	NA	NA
JQ1PAL-2	MuTect	11	117712557	C	T	Missense	FXYD6	ENST00000526014.1	p.G41R	c.121G>A	Missense	FXYD6	FXYD domain containing ion transport regulator 6 [Source:HGNC Symbol;Acc:HGNC:4030]	ENST00000526014.1	p.G41R	c.121G>A	NOVEL	0.201299	154	Gained	FALSE	NA		NA	NA	NA	NA	NA	NA	NA
JQ1PAL-2	MuTect	12	130648128	G	T	Missense	FZD10	ENST00000229030.4	p.G214V	c.641G>T	Missense	FZD10	frizzled class receptor 10 [Source:HGNC Symbol;Acc:HGNC:4039]	ENST00000229030.4	p.G214V	c.641G>T	NOVEL	0.171233	146	Gained	FALSE	NA		NA	NA	NA	NA	NA	NA	NA
JQ1PAL-2	MuTect	4	144355315	C	A	intron	GAB1	ENST00000262994.4		c.593+446C>A	Missense	GAB1	GRB2 associated binding protein 1 [Source:HGNC Symbol;Acc:HGNC:4066]	ENST00000514639.1	p.P223Q	c.668C>A	NOVEL	0.140845	71	Gained	FALSE	NA		NA	NA	NA	NA	NA	NA	NA
JQ1PAL-2	MuTect	15	27061564	G	A	intergenic_variant					Splice_Region	GABRB3	gamma-aminobutyric acid type A receptor beta3 subunit [Source:HGNC Symbol;Acc:HGNC:4083]	ENST00000541819.2		c.201-3C>T	DBSNP	0.2	35	Gained	FALSE	rs77252837		NA	NA	NA	NA	NA	NA	NA
JQ1PAL-2	GATK	2	242738493	ATCC	A	Inframe_Del	GAL3ST2	ENST00000192314.6	p.L18del	c.44_46delTCC	Inframe_Del	GAL3ST2	galactose-3-O-sulfotransferase 2 [Source:HGNC Symbol;Acc:HGNC:24869]	ENST00000192314.6	p.L18del	c.44_46delTCC	COSMIC	0.0538	130	Gained	FALSE	NA	COSM1724530	9	NA	NA	1.64e-05	244648	0.000183083	Other
JQ1PAL-2	MuTect	14	88411897	C	T	intergenic_variant					Nonsense	GALC	galactosylceramidase [Source:HGNC Symbol;Acc:HGNC:4115]	ENST00000261304.2	p.W557*	c.1670G>A	NOVEL	0.119048	42	Gained	FALSE	NA		NA	NA	NA	NA	NA	NA	NA
JQ1PAL-2	MuTect	2	233677174	C	A	Missense	GIGYF2	ENST00000409547.1	p.L694I	c.2080C>A	Missense	GIGYF2	GRB10 interacting GYF protein 2 [Source:HGNC Symbol;Acc:HGNC:11960]	ENST00000409451.3	p.L715I	c.2143C>A	NOVEL	0.211382	123	Gained	FALSE	NA		NA	NA	NA	NA	NA	NA	NA
JQ1PAL-2	MuTect	X	135427679	G	T	Missense	GPR112	ENST00000370652.1	p.G605V	c.1814G>T	Missense	GPR112		ENST00000394143.1	p.G605V	c.1814G>T	NOVEL	0.057522	226	Gained	FALSE	NA		NA	NA	NA	NA	NA	NA	NA
JQ1PAL-2	MuTect	18	19020304	G	A	Missense	GREB1L	ENST00000424526.1	p.G342S	c.1024G>A	Missense	GREB1L	growth regulation by estrogen in breast cancer 1 like [Source:HGNC Symbol;Acc:HGNC:31042]	ENST00000580732.2	p.G342S	c.1024G>A	NOVEL	0.090909	121	Gained	FALSE	NA		NA	NA	NA	NA	NA	NA	NA
JQ1PAL-2	MuTect	11	120702595	C	A	Missense	GRIK4	ENST00000438375.2	p.F182L	c.546C>A	Missense	GRIK4	glutamate ionotropic receptor kainate type subunit 4 [Source:HGNC Symbol;Acc:HGNC:4582]	ENST00000527524.2	p.F182L	c.546C>A	NOVEL	0.212121	99	Gained	FALSE	NA		NA	NA	NA	NA	NA	NA	NA
JQ1PAL-2	MuTect	12	112620938	C	A	Missense	HECTD4	ENST00000430131.2	p.V3216L	c.9646G>T	Missense	HECTD4	HECT domain E3 ubiquitin protein ligase 4 [Source:HGNC Symbol;Acc:HGNC:26611]	ENST00000550722.1	p.V3492L	c.10474G>T	NOVEL	0.213483	89	Gained	FALSE	NA		NA	NA	NA	NA	NA	NA	NA
JQ1PAL-2	MuTect	1	34329827	A	T	Missense	HMGB4	ENST00000522796.1	p.N12I	c.35A>T	Missense	HMGB4	high mobility group box 4 [Source:HGNC Symbol;Acc:HGNC:24954]	ENST00000522796.1	p.N12I	c.35A>T	NOVEL	0.101449	69	Gained	FALSE	NA		NA	NA	NA	NA	NA	NA	NA
JQ1PAL-2	GATK	X	80377175	G	GA	Splice_Region	HMGN5	ENST00000358130.2		c.-123-5dupT	Splice_Region	HMGN5	high mobility group nucleosome binding domain 5 [Source:HGNC Symbol;Acc:HGNC:8013]	ENST00000358130.2		c.-123-5dupT	NOVEL	0.0571	70	Gained	FALSE	NA		NA	NA	NA	NA	NA	NA	NA
JQ1PAL-2	MuTect	19	1077991	G	A	Missense	HMHA1	ENST00000313093.2	p.A441T	c.1321G>A	Missense	HMHA1		ENST00000539243.2	p.A457T	c.1369G>A	NOVEL	0.060976	82	Gained	FALSE	NA		NA	NA	NA	0	155346	0	African
JQ1PAL-2	GATK	9	35906347	CCTG	C	Inframe_Del	HRCT1	ENST00000354323.2	p.L22del	c.64_66delCTG	Inframe_Del	HRCT1	histidine rich carboxyl terminus 1 [Source:HGNC Symbol;Acc:HGNC:33872]	ENST00000354323.2	p.L22del	c.64_66delCTG	COSMIC	0.0635	63	Gained	FALSE	rs370606246	COSM1490012	5	0.0907412	0.0872563	0.028359	121478	0.0500722	Ashkenazi Jewish
JQ1PAL-2	GATK	14	76524981	TC	T	Splice_Region	IFT43	ENST00000314067.6		c.216-3delC	Splice_Region	IFT43	intraflagellar transport 43 [Source:HGNC Symbol;Acc:HGNC:29669]	ENST00000556742.1		c.216-3delC	NOVEL	0.0909	44	Gained	FALSE	NA		NA	NA	NA	NA	NA	NA	NA
JQ1PAL-2	GATK	1	32673442	T	TG	Frameshift	IQCC	ENST00000291358.6	p.P390Afs*4	c.1160_1161insG	Frameshift	IQCC	IQ motif containing C [Source:HGNC Symbol;Acc:HGNC:25545]	ENST00000537469.1	p.P470Afs*4	c.1400_1401insG	COSMIC	0.0526	76	Gained	FALSE	NA	COSM2077764	5	NA	NA	2.44e-05	246108	5.38e-05	Europoean (Non-Finnish)
JQ1PAL-2	MuTect	20	33027983	G	T	Missense	ITCH	ENST00000262650.6	p.A276S	c.826G>T	Missense	ITCH	itchy E3 ubiquitin protein ligase [Source:HGNC Symbol;Acc:HGNC:13890]	ENST00000262650.6	p.A276S	c.826G>T	NOVEL	0.087379	103	Gained	FALSE	NA		NA	NA	NA	NA	NA	NA	NA
JQ1PAL-2	MuTect	2	160998570	G	C	Missense	ITGB6	ENST00000283249.2	p.L344V	c.1030C>G	Missense	ITGB6	integrin subunit beta 6 [Source:HGNC Symbol;Acc:HGNC:6161]	ENST00000283249.2	p.L344V	c.1030C>G	NOVEL	0.165138	109	Gained	FALSE	NA		NA	NA	NA	2.52e-05	237806	0.000310881	Ashkenazi Jewish
JQ1PAL-2	MuTect	14	88654385	G	A	Missense	KCNK10	ENST00000340700.5	p.L308F	c.922C>T	Missense	KCNK10	potassium two pore domain channel subfamily K member 10 [Source:HGNC Symbol;Acc:HGNC:6273]	ENST00000319231.5	p.L313F	c.937C>T	NOVEL	0.060976	82	Gained	FALSE	NA		NA	NA	NA	NA	NA	NA	NA
JQ1PAL-2	MuTect	1	215345438	C	G	Missense	KCNK2	ENST00000444842.2	p.F245L	c.735C>G	Missense	KCNK2	potassium two pore domain channel subfamily K member 2 [Source:HGNC Symbol;Acc:HGNC:6277]	ENST00000444842.2	p.F245L	c.735C>G	NOVEL	0.135922	103	Gained	FALSE	NA		NA	NA	NA	NA	NA	NA	NA
JQ1PAL-2	MuTect	6	39158931	G	T	Missense	KCNK5	ENST00000359534.3	p.P412Q	c.1235C>A	Missense	KCNK5	potassium two pore domain channel subfamily K member 5 [Source:HGNC Symbol;Acc:HGNC:6280]	ENST00000359534.3	p.P412Q	c.1235C>A	NOVEL	0.114865	148	Gained	FALSE	NA		NA	NA	NA	NA	NA	NA	NA
JQ1PAL-2	MuTect	18	24126873	G	A	intron	KCTD1	ENST00000408011.3		c.-16+1982C>T	Missense	KCTD1	potassium channel tetramerization domain containing 1 [Source:HGNC Symbol;Acc:HGNC:18249]	ENST00000417602.1	p.S543L	c.1628C>T	NOVEL	0.058333	120	Gained	FALSE	NA		NA	NA	NA	NA	NA	NA	NA
JQ1PAL-2	MuTect	3	128706628	C	A	Missense	KIAA1257	ENST00000265068.5	p.W166C	c.498G>T	Missense	KIAA1257	KIAA1257 [Source:HGNC Symbol;Acc:HGNC:29231]	ENST00000265068.5	p.W166C	c.498G>T	NOVEL	0.098039	102	Gained	FALSE	NA		NA	NA	NA	NA	NA	NA	NA
JQ1PAL-2	MuTect	20	36869299	G	T	Missense	KIAA1755	ENST00000279024.4	p.Q412K	c.1234C>A	Missense	KIAA1755	KIAA1755 [Source:HGNC Symbol;Acc:HGNC:29372]	ENST00000279024.4	p.Q412K	c.1234C>A	NOVEL	0.066667	135	Gained	FALSE	NA		NA	NA	NA	NA	NA	NA	NA
JQ1PAL-2	MuTect	5	154396816	G	T	Nonsense	KIF4B	ENST00000435029.4	p.E1133*	c.3397G>T	Nonsense	KIF4B	kinesin family member 4B [Source:HGNC Symbol;Acc:HGNC:6322]	ENST00000435029.4	p.E1133*	c.3397G>T	NOVEL	0.185567	97	Gained	FALSE	NA		NA	NA	NA	NA	NA	NA	NA
JQ1PAL-2	GATK	16	28996226	T	TG	intergenic_variant					Frameshift	LAT	linker for activation of T-cells [Source:HGNC Symbol;Acc:HGNC:18874]	ENST00000395461.3	p.A18Gfs*8	c.44_45insG	NOVEL	0.0645	62	Gained	FALSE	NA		NA	NA	NA	0.000256092	128860	0.000620155	European (Finnish)
JQ1PAL-2	MuTect	1	75596413	G	T	Missense	LHX8	ENST00000294638.5	p.S5I	c.14G>T	Missense	LHX8	LIM homeobox 8 [Source:HGNC Symbol;Acc:HGNC:28838]	ENST00000294638.5	p.S5I	c.14G>T	NOVEL	0.114754	61	Gained	FALSE	NA		NA	NA	NA	NA	NA	NA	NA
JQ1PAL-2	MuTect	X	114384457	G	T	Missense	LRCH2	ENST00000317135.8	p.S543Y	c.1628C>A	Missense	LRCH2	leucine rich repeats and calponin homology domain containing 2 [Source:HGNC Symbol;Acc:HGNC:29292]	ENST00000317135.8	p.S543Y	c.1628C>A	NOVEL	0.118812	101	Gained	FALSE	NA		NA	NA	NA	NA	NA	NA	NA
JQ1PAL-2	MuTect	19	41128362	C	T	intergenic_variant					Missense	LTBP4	latent transforming growth factor beta binding protein 4 [Source:HGNC Symbol;Acc:HGNC:6717]	ENST00000308370.7	p.P1158S	c.3472C>T	NOVEL	0.152542	59	Gained	FALSE	NA		NA	NA	NA	NA	NA	NA	NA
JQ1PAL-2	MuTect	1	235969869	G	A	Missense	LYST	ENST00000389793.2	p.T856I	c.2567C>T	Missense	LYST	lysosomal trafficking regulator [Source:HGNC Symbol;Acc:HGNC:1968]	ENST00000389794.3	p.T856I	c.2567C>T	NOVEL	0.075829	211	Gained	FALSE	NA		NA	NA	NA	4.07e-06	245806	8.98e-06	Europoean (Non-Finnish)
JQ1PAL-2	MuTect	3	119459517	G	T	intergenic_variant					Missense	MAATS1	MYCBP associated and testis expressed 1 [Source:HGNC Symbol;Acc:HGNC:24010]	ENST00000273390.5	p.R552L	c.1655G>T	NOVEL	0.154639	97	Gained	FALSE	NA		NA	NA	NA	NA	NA	NA	NA
JQ1PAL-2	MuTect	1	39802005	G	T	Missense	MACF1	ENST00000372915.3	p.G3254C	c.9760G>T	Missense	MACF1	microtubule-actin crosslinking factor 1 [Source:HGNC Symbol;Acc:HGNC:13664]	ENST00000564288.1	p.G3249C	c.9745G>T	DBSNP	0.089109	101	Gained	FALSE	rs186617568		NA	NA	NA	4.06e-06	246054	8.97e-06	Europoean (Non-Finnish)
JQ1PAL-2	MuTect	5	109120600	A	T	Missense	MAN2A1	ENST00000261483.4	p.D578V	c.1733A>T	Missense	MAN2A1	mannosidase alpha class 2A member 1 [Source:HGNC Symbol;Acc:HGNC:6824]	ENST00000261483.4	p.D578V	c.1733A>T	NOVEL	0.198529	136	Gained	FALSE	NA		NA	NA	NA	NA	NA	NA	NA
JQ1PAL-2	MuTect	14	50895475	T	A	intergenic_variant					Splice_Region	MAP4K5	mitogen-activated protein kinase kinase kinase kinase 5 [Source:HGNC Symbol;Acc:HGNC:6867]	ENST00000013125.4		c.2234-3A>T	NOVEL	0.304348	23	Gained	FALSE	NA		NA	NA	NA	NA	NA	NA	NA
JQ1PAL-2	MuTect	3	186953500	C	A	intron	MASP1	ENST00000337774.5		c.1303+5769G>T	Missense	MASP1	mannan binding lectin serine peptidase 1 [Source:HGNC Symbol;Acc:HGNC:6901]	ENST00000296280.6	p.S720I	c.2159G>T	NOVEL	0.04065	123	Gained	FALSE	NA		NA	NA	NA	NA	NA	NA	NA
JQ1PAL-2	MuTect	13	113724483	G	A	Missense	MCF2L	ENST00000442652.2	p.R361Q	c.1082G>A	Missense	MCF2L	MCF.2 cell line derived transforming sequence like [Source:HGNC Symbol;Acc:HGNC:14576]	ENST00000535094.2	p.R331Q	c.992G>A	NOVEL	0.16	50	Gained	FALSE	NA		NA	NA	NA	NA	NA	NA	NA
JQ1PAL-2	GATK	12	116445442	CT	C	Splice_Acceptor	MED13L	ENST00000281928.3		c.2013-2delA	Splice_Acceptor	MED13L	mediator complex subunit 13 like [Source:HGNC Symbol;Acc:HGNC:22962]	ENST00000281928.3		c.2013-2delA	NOVEL	0.0962	52	Gained	FALSE	NA		NA	NA	NA	5.87e-05	136310	0.000390625	East Asian
JQ1PAL-2	GATK	16	21623963	TA	T	Splice_Acceptor	METTL9	ENST00000358154.3		c.166-2delA	Splice_Acceptor	METTL9	methyltransferase like 9 [Source:HGNC Symbol;Acc:HGNC:24586]	ENST00000358154.3		c.166-2delA	NOVEL	0.0833	48	Gained	FALSE	NA		NA	NA	NA	7.59e-06	131790	7.44e-05	European (Finnish)
JQ1PAL-2	GATK	3	158537427	TTTTTA	T	Splice_Region	MFSD1	ENST00000264266.8		c.653-10_653-6delTTTTA	Splice_Region	MFSD1	major facilitator superfamily domain containing 1 [Source:HGNC Symbol;Acc:HGNC:25874]	ENST00000415822.2		c.800-10_800-6delTTTTA	DBSNP	0.0625	64	Gained	FALSE	rs374138369		NA	NA	NA	0.000145812	178312	0.000615006	European (Finnish)
JQ1PAL-2	MuTect	1	222803588	A	C	Missense	MIA3	ENST00000344922.5	p.N1009T	c.3026A>C	Missense	MIA3	MIA family member 3, ER export factor [Source:HGNC Symbol;Acc:HGNC:24008]	ENST00000344922.5	p.N1009T	c.3026A>C	NOVEL	0.070175	114	Gained	FALSE	NA		NA	NA	NA	NA	NA	NA	NA
JQ1PAL-2	MuTect	17	55334507	A	G	Splice_Region	MSI2	ENST00000284073.2		c.103+8A>G	Splice_Region	MSI2	musashi RNA binding protein 2 [Source:HGNC Symbol;Acc:HGNC:18585]	ENST00000284073.2		c.103+8A>G	NOVEL	0.2	30	Gained	FALSE	NA		NA	NA	NA	4.6e-06	217500	3.6e-05	South Asian
JQ1PAL-2	MuTect	2	55489571	A	G	Splice_Region	MTIF2	ENST00000394600.3		c.220-8T>C	Splice_Region	MTIF2	mitochondrial translational initiation factor 2 [Source:HGNC Symbol;Acc:HGNC:7441]	ENST00000394600.3		c.220-8T>C	NOVEL	0.046875	128	Gained	FALSE	NA		NA	NA	NA	NA	NA	NA	NA
JQ1PAL-2	MuTect	19	9061399	C	T	intergenic_variant					Missense	MUC16	mucin 16, cell surface associated [Source:HGNC Symbol;Acc:HGNC:15582]	ENST00000397910.4	p.G8683R	c.26047G>A	NOVEL	0.184713	157	Gained	FALSE	NA		NA	NA	NA	NA	NA	NA	NA
JQ1PAL-2	MuTect	17	27493721	C	A	Missense	MYO18A	ENST00000527372.1	p.D80Y	c.238G>T	Missense	MYO18A	myosin XVIIIA [Source:HGNC Symbol;Acc:HGNC:31104]	ENST00000527372.1	p.D80Y	c.238G>T	NOVEL	0.103448	145	Gained	FALSE	NA		NA	NA	NA	NA	NA	NA	NA
JQ1PAL-2	MuTect	2	133539864	G	C	Missense	NCKAP5	ENST00000317721.6	p.A1507G	c.4520C>G	Missense	NCKAP5	NCK associated protein 5 [Source:HGNC Symbol;Acc:HGNC:29847]	ENST00000409261.1	p.A1507G	c.4520C>G	NOVEL	0.06993	143	Gained	FALSE	NA		NA	NA	NA	NA	NA	NA	NA
JQ1PAL-2	GATK	12	4794301	TA	T	intron	NDUFA9	ENST00000266544.5		c.897-123delA	Frameshift	NDUFA9	NADH:ubiquinone oxidoreductase subunit A9 [Source:HGNC Symbol;Acc:HGNC:7693]	ENST00000540688.1	p.N21Ifs*18	c.51delA	NOVEL	0.1463	41	Gained	FALSE	NA		NA	NA	NA	0.000106374	47004	0.000899281	Other
JQ1PAL-2	MuTect	11	20869289	G	T	Missense	NELL1	ENST00000357134.5	p.D166Y	c.496G>T	Missense	NELL1	neural EGFL like 1 [Source:HGNC Symbol;Acc:HGNC:7750]	ENST00000357134.5	p.D166Y	c.496G>T	NOVEL	0.0625	80	Gained	FALSE	NA		NA	NA	NA	NA	NA	NA	NA
JQ1PAL-2	MuTect	17	29685491	C	T	Splice_Region	NF1	ENST00000358273.4		c.7971-7C>T	Splice_Region	NF1	neurofibromin 1 [Source:HGNC Symbol;Acc:HGNC:7765]	ENST00000358273.4		c.7971-7C>T	NOVEL	0.123077	65	Gained	FALSE	NA		NA	NA	NA	0.000144338	235558	0.000387597	Other
JQ1PAL-2	GATK	1	61872229	CA	C	Splice_Region	NFIA	ENST00000403491.3		c.1255-4delA	Splice_Region	NFIA	nuclear factor I A [Source:HGNC Symbol;Acc:HGNC:7784]	ENST00000371189.4		c.1390-4delA	COSMIC	0.0909	44	Gained	FALSE	rs370337196	COSM1719654	1	NA	NA	0.000213792	135646	0.000467435	European (Finnish)
JQ1PAL-2	MuTect	6	138753416	C	A	Missense	NHSL1	ENST00000427025.2	p.S693I	c.2078G>T	Missense	NHSL1	NHS like 1 [Source:HGNC Symbol;Acc:HGNC:21021]	ENST00000427025.2	p.S693I	c.2078G>T	NOVEL	0.073684	95	Gained	FALSE	NA		NA	NA	NA	NA	NA	NA	NA
JQ1PAL-2	MuTect	12	10569320	C	T	Missense	KLRC3	ENST00000396439.2	p.R178H	c.533G>A	Missense	NKG2-E		ENST00000539033.1	p.R178H	c.533G>A	NOVEL	0.110092	109	Gained	FALSE	NA		NA	NA	NA	6.12e-05	244990	9.87e-05	South Asian
JQ1PAL-2	MuTect	2	110922653	G	T	Missense	NPHP1	ENST00000393272.3	p.A235E	c.704C>A	Missense	NPHP1	nephrocystin 1 [Source:HGNC Symbol;Acc:HGNC:7905]	ENST00000316534.4	p.A235E	c.704C>A	NOVEL	0.162281	228	Gained	FALSE	NA		NA	NA	NA	NA	NA	NA	NA
JQ1PAL-2	MuTect	1	182763546	G	T	Missense	NPL	ENST00000258317.2	p.A14S	c.40G>T	Missense	NPL	N-acetylneuraminate pyruvate lyase [Source:HGNC Symbol;Acc:HGNC:16781]	ENST00000367553.1	p.A14S	c.40G>T	NOVEL	0.068182	88	Gained	FALSE	NA		NA	NA	NA	NA	NA	NA	NA
JQ1PAL-2	MuTect	9	131718642	G	T	Nonsense	NUP188	ENST00000372577.2	p.E59*	c.175G>T	Nonsense	NUP188	nucleoporin 188 [Source:HGNC Symbol;Acc:HGNC:17859]	ENST00000372577.2	p.E59*	c.175G>T	NOVEL	0.115385	52	Gained	FALSE	NA		NA	NA	NA	NA	NA	NA	NA
JQ1PAL-2	MuTect	2	220432169	G	C	Missense	OBSL1	ENST00000404537.1	p.R555G	c.1663C>G	Missense	OBSL1	obscurin like 1 [Source:HGNC Symbol;Acc:HGNC:29092]	ENST00000404537.1	p.R555G	c.1663C>G	NOVEL	0.07971	138	Gained	FALSE	NA		NA	NA	NA	NA	NA	NA	NA
JQ1PAL-2	MuTect	20	45170264	C	A	Missense	OCSTAMP	ENST00000279028.2	p.Q450H	c.1350G>T	Missense	OCSTAMP	osteoclast stimulatory transmembrane protein [Source:HGNC Symbol;Acc:HGNC:16116]	ENST00000279028.2	p.Q450H	c.1350G>T	NOVEL	0.115942	138	Gained	FALSE	NA		NA	NA	NA	NA	NA	NA	NA
JQ1PAL-2	MuTect	1	248263598	C	A	Missense	OR2L13	ENST00000366478.2	p.F307L	c.921C>A	Missense	OR2L13	olfactory receptor family 2 subfamily L member 13 [Source:HGNC Symbol;Acc:HGNC:19578]	ENST00000366478.2	p.F307L	c.921C>A	COSMIC	0.129032	93	Gained	FALSE	NA	COSM907193	1	NA	NA	NA	NA	NA	NA
JQ1PAL-2	GATK	11	5799651	CA	C	Frameshift	OR52N5	ENST00000317093.2	p.F71Lfs*59	c.213delT	Frameshift	OR52N5	olfactory receptor family 52 subfamily N member 5 [Source:HGNC Symbol;Acc:HGNC:15231]	ENST00000317093.2	p.F71Lfs*59	c.213delT	COSMIC	0.0556	108	Gained	FALSE	NA	COSM111577	13	0.0164457	0.0090112	7.39e-06	135380	7.51e-05	European (Finnish)
JQ1PAL-2	MuTect	9	125551638	C	T	Missense	OR5C1	ENST00000373680.2	p.R143C	c.427C>T	Missense	OR5C1	olfactory receptor family 5 subfamily C member 1 [Source:HGNC Symbol;Acc:HGNC:8331]	ENST00000373680.2	p.R143C	c.427C>T	NOVEL	0.1	180	Gained	FALSE	NA		NA	NA	NA	2.03e-05	245794	0.000149005	Latino
JQ1PAL-2	MuTect	12	55759471	C	A	Missense	OR6C75	ENST00000343399.3	p.L193I	c.577C>A	Missense	OR6C75	olfactory receptor family 6 subfamily C member 75 [Source:HGNC Symbol;Acc:HGNC:31304]	ENST00000343399.3	p.L193I	c.577C>A	COSMIC	0.141243	177	Gained	FALSE	NA	COSM941284	1	NA	NA	NA	NA	NA	NA
JQ1PAL-2	MuTect	8	99960578	A	G	intron	OSR2	ENST00000297565.4		c.-114-489A>G	Missense	OSR2	odd-skipped related transciption factor 2 [Source:HGNC Symbol;Acc:HGNC:15830]	ENST00000457907.2	p.S60G	c.178A>G	NOVEL	0.124224	161	Gained	FALSE	NA		NA	NA	NA	NA	NA	NA	NA
JQ1PAL-2	MuTect	X	55102485	A	T	Missense	PAGE2B	ENST00000374971.1	p.H4L	c.11A>T	Missense	PAGE2B	PAGE family member 2B [Source:HGNC Symbol;Acc:HGNC:31805]	ENST00000374971.1	p.H4L	c.11A>T	NOVEL	0.117647	34	Gained	FALSE	NA		NA	NA	NA	NA	NA	NA	NA
JQ1PAL-2	MuTect	9	112898753	C	T	Missense	AKAP2	ENST00000259318.7	p.P79L	c.236C>T	Missense	PALM2-AKAP2	PALM2-AKAP2 readthrough [Source:HGNC Symbol;Acc:HGNC:33529]	ENST00000374530.3	p.P310L	c.929C>T	NOVEL	0.209424	191	Gained	FALSE	NA		NA	NA	NA	4.1e-06	243668	9.16e-06	Europoean (Non-Finnish)
JQ1PAL-2	MuTect	13	25021201	G	A	Missense	PARP4	ENST00000381989.3	p.L1080F	c.3238C>T	Missense	PARP4	poly(ADP-ribose) polymerase family member 4 [Source:HGNC Symbol;Acc:HGNC:271]	ENST00000381989.3	p.L1080F	c.3238C>T	COSMIC	0.1875	16	Gained	FALSE	rs201405094	COSM231303	14	NA	NA	0.0123208	191708	0.022547	Latino
JQ1PAL-2	MuTect	X	99661563	G	T	Missense	PCDH19	ENST00000373034.4	p.S678Y	c.2033C>A	Missense	PCDH19	protocadherin 19 [Source:HGNC Symbol;Acc:HGNC:14270]	ENST00000373034.4	p.S678Y	c.2033C>A	NOVEL	0.203488	172	Gained	FALSE	NA		NA	NA	NA	NA	NA	NA	NA
JQ1PAL-2	MuTect	5	140503798	G	T	Missense	PCDHB4	ENST00000194152.1	p.G740C	c.2218G>T	Missense	PCDHB4	protocadherin beta 4 [Source:HGNC Symbol;Acc:HGNC:8689]	ENST00000194152.1	p.G740C	c.2218G>T	NOVEL	0.212766	47	Gained	FALSE	NA		NA	NA	NA	NA	NA	NA	NA
JQ1PAL-2	MuTect	21	47775460	C	A	Missense	PCNT	ENST00000359568.5	p.H619N	c.1855C>A	Missense	PCNT	pericentrin [Source:HGNC Symbol;Acc:HGNC:16068]	ENST00000359568.5	p.H619N	c.1855C>A	NOVEL	0.0625	96	Gained	FALSE	NA		NA	NA	NA	NA	NA	NA	NA
JQ1PAL-2	MuTect	19	10574609	C	G	Missense	PDE4A	ENST00000352831.6	p.S628R	c.1884C>G	Missense	PDE4A	phosphodiesterase 4A [Source:HGNC Symbol;Acc:HGNC:8780]	ENST00000352831.6	p.S628R	c.1884C>G	NOVEL	0.1	140	Gained	FALSE	NA		NA	NA	NA	NA	NA	NA	NA
JQ1PAL-2	MuTect	1	144879405	C	A	Nonsense	PDE4DIP	ENST00000369354.3	p.E1349*	c.4045G>T	Nonsense	PDE4DIP	phosphodiesterase 4D interacting protein [Source:HGNC Symbol;Acc:HGNC:15580]	ENST00000369356.4	p.E1349*	c.4045G>T	NOVEL	0.072727	110	Gained	FALSE	NA		NA	NA	NA	4.07e-06	245950	2.98e-05	Latino
JQ1PAL-2	GATK	13	33344887	CA	C	Frameshift	PDS5B	ENST00000315596.10	p.N1390Mfs*4	c.4161delA	Frameshift	PDS5B	PDS5 cohesin associated factor B [Source:HGNC Symbol;Acc:HGNC:20418]	ENST00000315596.10	p.N1390Mfs*4	c.4161delA	COSMIC	0.0575	87	Gained	FALSE	NA	COSM253057	19	0.016166	0.0138658	0.00240212	172348	0.0036025	Latino
JQ1PAL-2	MuTect	2	239162122	C	T	Missense	PER2	ENST00000254657.3	p.A848T	c.2542G>A	Missense	PER2	period circadian regulator 2 [Source:HGNC Symbol;Acc:HGNC:8846]	ENST00000254657.3	p.A848T	c.2542G>A	DBSNP	0.067308	104	Gained	FALSE	rs371340240		NA	0.000116279	0	6.18e-05	242624	0.000184706	Other
JQ1PAL-2	MuTect	7	44104798	G	C	Missense	PGAM2	ENST00000297283.3	p.Q111E	c.331C>G	Missense	PGAM2	phosphoglycerate mutase 2 [Source:HGNC Symbol;Acc:HGNC:8889]	ENST00000297283.3	p.Q111E	c.331C>G	NOVEL	0.188341	223	Gained	FALSE	NA		NA	NA	NA	NA	NA	NA	NA
JQ1PAL-2	MuTect	16	630857	G	A	Splice_Acceptor	PIGQ	ENST00000026218.5		c.1417-1G>A	Splice_Acceptor	PIGQ	phosphatidylinositol glycan anchor biosynthesis class Q [Source:HGNC Symbol;Acc:HGNC:14135]	ENST00000026218.5		c.1417-1G>A	NOVEL	0.12381	105	Gained	FALSE	NA		NA	NA	NA	NA	NA	NA	NA
JQ1PAL-2	MuTect	9	26905719	C	A	Missense	PLAA	ENST00000397292.3	p.L726F	c.2178G>T	Missense	PLAA	phospholipase A2 activating protein [Source:HGNC Symbol;Acc:HGNC:9043]	ENST00000397292.3	p.L726F	c.2178G>T	NOVEL	0.179775	178	Gained	FALSE	NA		NA	NA	NA	NA	NA	NA	NA
JQ1PAL-2	MuTect	3	155200054	G	C	Missense	PLCH1	ENST00000340059.7	p.S1262W	c.3785C>G	Missense	PLCH1	phospholipase C eta 1 [Source:HGNC Symbol;Acc:HGNC:29185]	ENST00000340059.7	p.S1262W	c.3785C>G	COSMIC	0.110236	127	Gained	FALSE	NA	COSM5444653	1	NA	NA	4.06e-06	246256	8.95e-06	Europoean (Non-Finnish)
JQ1PAL-2	GATK	7	6037056	TG	T	Splice_Region	PMS2	ENST00000265849.7		c.706-3delC	Splice_Region	PMS2	PMS1 homolog 2, mismatch repair system component [Source:HGNC Symbol;Acc:HGNC:9122]	ENST00000265849.7		c.706-3delC	NOVEL	0.0577	104	Gained	FALSE	NA		NA	NA	NA	NA	NA	NA	NA
JQ1PAL-2	MuTect	19	46973259	G	A	Missense	PNMAL1	ENST00000313683.10	p.P345L	c.1034C>T	Missense	PNMAL1		ENST00000313683.10	p.P345L	c.1034C>T	NOVEL	0.081761	159	Gained	FALSE	NA		NA	NA	NA	NA	NA	NA	NA
JQ1PAL-2	MuTect	19	46996991	C	A	intron	PNMAL2	ENST00000377655.2		c.734+998G>T	Missense	PNMAL2		ENST00000599531.1	p.G578W	c.1732G>T	NOVEL	0.086957	92	Gained	FALSE	NA		NA	NA	NA	NA	NA	NA	NA
JQ1PAL-2	MuTect	1	204380020	A	C	Missense	PPP1R15B	ENST00000367188.4	p.F174V	c.520T>G	Missense	PPP1R15B	protein phosphatase 1 regulatory subunit 15B [Source:HGNC Symbol;Acc:HGNC:14951]	ENST00000367188.4	p.F174V	c.520T>G	NOVEL	0.082474	97	Gained	FALSE	NA		NA	NA	NA	NA	NA	NA	NA
JQ1PAL-2	MuTect	4	102117094	C	T	Missense	PPP3CA	ENST00000394854.3	p.D80N	c.238G>A	Missense	PPP3CA	protein phosphatase 3 catalytic subunit alpha [Source:HGNC Symbol;Acc:HGNC:9314]	ENST00000394854.3	p.D80N	c.238G>A	NOVEL	0.085106	94	Gained	FALSE	NA		NA	NA	NA	NA	NA	NA	NA
JQ1PAL-2	MuTect	4	16035056	C	T	Missense	PROM1	ENST00000510224.1	p.G127E	c.380G>A	Missense	PROM1	prominin 1 [Source:HGNC Symbol;Acc:HGNC:9454]	ENST00000510224.1	p.G127E	c.380G>A	NOVEL	0.084337	83	Gained	FALSE	NA		NA	NA	NA	NA	NA	NA	NA
JQ1PAL-2	MuTect	1	109238400	G	T	Splice_Region	PRPF38B	ENST00000370025.4		c.345+8G>T	Splice_Region	PRPF38B	pre-mRNA processing factor 38B [Source:HGNC Symbol;Acc:HGNC:25512]	ENST00000370025.4		c.345+8G>T	NOVEL	0.134328	67	Gained	FALSE	NA		NA	NA	NA	NA	NA	NA	NA
JQ1PAL-2	MuTect	7	141952143	G	C	Missense	PRSS58	ENST00000547058.2	p.I208M	c.624C>G	Missense	PRSS58	protease, serine 58 [Source:HGNC Symbol;Acc:HGNC:39125]	ENST00000552471.1	p.I208M	c.624C>G	NOVEL	0.040404	198	Gained	FALSE	NA		NA	NA	NA	NA	NA	NA	NA
JQ1PAL-2	MuTect	9	79319013	C	A	Missense	PRUNE2	ENST00000376718.3	p.A2506S	c.7516G>T	Missense	PRUNE2	prune homolog 2 [Source:HGNC Symbol;Acc:HGNC:25209]	ENST00000376718.3	p.A2506S	c.7516G>T	NOVEL	0.08	50	Gained	FALSE	NA		NA	NA	NA	NA	NA	NA	NA
JQ1PAL-2	MuTect	1	11562958	G	T	Splice_Region	PTCHD2	ENST00000294484.6		c.1316+4G>T	Splice_Region	PTCHD2		ENST00000294484.6		c.1316+4G>T	NOVEL	0.04878	82	Gained	FALSE	NA		NA	NA	NA	4.13e-06	242084	9.14e-06	Europoean (Non-Finnish)
JQ1PAL-2	GATK	19	49926530	CCAG	C	Inframe_Del	PTH2	ENST00000270631.1	p.L22del	c.64_66delCTG	Inframe_Del	PTH2	parathyroid hormone 2 [Source:HGNC Symbol;Acc:HGNC:30828]	ENST00000270631.1	p.L22del	c.64_66delCTG	COSMIC	0.0584	137	Gained	FALSE	NA	COSM1481320	4	NA	NA	0.00899217	196838	0.0204708	East Asian
JQ1PAL-2	MuTect	10	134219794	G	T	Splice_Donor	PWWP2B	ENST00000305233.5		c.*16+1G>T	Splice_Donor	PWWP2B	PWWP domain containing 2B [Source:HGNC Symbol;Acc:HGNC:25150]	ENST00000305233.5		c.*16+1G>T	NOVEL	0.142857	28	Gained	FALSE	NA		NA	NA	NA	NA	NA	NA	NA
JQ1PAL-2	MuTect	13	49050906	G	T	Nonsense	RB1	ENST00000267163.4	p.E864*	c.2590G>T	Nonsense	RB1	RB transcriptional corepressor 1 [Source:HGNC Symbol;Acc:HGNC:9884]	ENST00000267163.4	p.E864*	c.2590G>T	COSMIC	0.267857	56	Gained	FALSE	NA	COSM432458	1	NA	NA	NA	NA	NA	NA
JQ1PAL-2	MuTect	8	53573832	G	C	Missense	RB1CC1	ENST00000025008.5	p.C456W	c.1368C>G	Missense	RB1CC1	RB1 inducible coiled-coil 1 [Source:HGNC Symbol;Acc:HGNC:15574]	ENST00000025008.5	p.C456W	c.1368C>G	NOVEL	0.074468	94	Gained	FALSE	NA		NA	NA	NA	NA	NA	NA	NA
JQ1PAL-2	MuTect	1	110883411	C	A	Missense	RBM15	ENST00000369784.3	p.L462M	c.1384C>A	Missense	RBM15	RNA binding motif protein 15 [Source:HGNC Symbol;Acc:HGNC:14959]	ENST00000369784.3	p.L462M	c.1384C>A	NOVEL	0.084677	248	Gained	FALSE	NA		NA	NA	NA	NA	NA	NA	NA
JQ1PAL-2	MuTect	1	235316088	T	A	Splice_Region	RBM34	ENST00000408888.3		c.598-8A>T	Splice_Region	RBM34	RNA binding motif protein 34 [Source:HGNC Symbol;Acc:HGNC:28965]	ENST00000408888.3		c.598-8A>T	NOVEL	0.151515	33	Gained	FALSE	NA		NA	NA	NA	6.77e-05	103390	0.000291036	Latino
JQ1PAL-2	MuTect	2	152112060	G	T	Missense	RBM43	ENST00000331426.5	p.F67L	c.201C>A	Missense	RBM43	RNA binding motif protein 43 [Source:HGNC Symbol;Acc:HGNC:24790]	ENST00000331426.5	p.F67L	c.201C>A	COSMIC	0.141176	85	Gained	FALSE	NA	COSM4885951	1	NA	NA	2.98e-05	234864	9.6e-05	Latino
JQ1PAL-2	GATK	10	63977008	GCTGAA	G	Splice_Acceptor	RTKN2	ENST00000373789.3		c.889-5_889-1delTTCAG	Splice_Acceptor	RTKN2	rhotekin 2 [Source:HGNC Symbol;Acc:HGNC:19364]	ENST00000373789.3		c.889-5_889-1delTTCAG	NOVEL	0.0521	96	Gained	FALSE	NA		NA	NA	NA	NA	NA	NA	NA
JQ1PAL-2	MuTect	15	34118918	G	T	Missense	RYR3	ENST00000389232.4	p.R3737I	c.11210G>T	Missense	RYR3	ryanodine receptor 3 [Source:HGNC Symbol;Acc:HGNC:10485]	ENST00000389232.4	p.R3737I	c.11210G>T	NOVEL	0.148148	108	Gained	FALSE	NA		NA	NA	NA	NA	NA	NA	NA
JQ1PAL-2	GATK	2	166898938	TA	T	Splice_Region	SCN1A	ENST00000423058.2		c.2044-5delT	Splice_Region	SCN1A	sodium voltage-gated channel alpha subunit 1 [Source:HGNC Symbol;Acc:HGNC:10585]	ENST00000303395.4		c.2044-5delT	COSMIC	0.05	80	Gained	FALSE	NA	COSM5801718	2	NA	NA	0.000245597	223944	0.000349965	European (Finnish)
JQ1PAL-2	MuTect	12	52201056	G	T	Missense	SCN8A	ENST00000354534.6	p.G1929V	c.5786G>T	Missense	SCN8A	sodium voltage-gated channel alpha subunit 8 [Source:HGNC Symbol;Acc:HGNC:10596]	ENST00000354534.6	p.G1929V	c.5786G>T	NOVEL	0.099338	151	Gained	FALSE	NA		NA	NA	NA	NA	NA	NA	NA
JQ1PAL-2	MuTect	2	74907163	C	A	Missense	SEMA4F	ENST00000357877.2	p.Q714K	c.2140C>A	Missense	SEMA4F	ssemaphorin 4F [Source:HGNC Symbol;Acc:HGNC:10734]	ENST00000357877.2	p.Q714K	c.2140C>A	NOVEL	0.089286	224	Gained	FALSE	NA		NA	NA	NA	NA	NA	NA	NA
JQ1PAL-2	MuTect	X	105280490	C	A	Missense	SERPINA7	ENST00000327674.4	p.G187V	c.560G>T	Missense	SERPINA7	serpin family A member 7 [Source:HGNC Symbol;Acc:HGNC:11583]	ENST00000327674.4	p.G187V	c.560G>T	NOVEL	0.084416	154	Gained	FALSE	NA		NA	NA	NA	NA	NA	NA	NA
JQ1PAL-2	MuTect	10	21805055	C	T	intergenic_variant					Missense	SKIDA1	SKI/DACH domain containing 1 [Source:HGNC Symbol;Acc:HGNC:32697]	ENST00000449193.2	p.R566K	c.1697G>A	NOVEL	0.113095	168	Gained	FALSE	NA		NA	NA	NA	NA	NA	NA	NA
JQ1PAL-2	MuTect	11	22399056	G	T	Missense	SLC17A6	ENST00000263160.3	p.D507Y	c.1519G>T	Missense	SLC17A6	solute carrier family 17 member 6 [Source:HGNC Symbol;Acc:HGNC:16703]	ENST00000263160.3	p.D507Y	c.1519G>T	NOVEL	0.052174	115	Gained	FALSE	NA		NA	NA	NA	NA	NA	NA	NA
JQ1PAL-2	MuTect	11	63072166	C	A	Missense	SLC22A10	ENST00000332793.6	p.A468D	c.1403C>A	Missense	SLC22A10	solute carrier family 22 member 10 [Source:HGNC Symbol;Acc:HGNC:18057]	ENST00000332793.6	p.A468D	c.1403C>A	NOVEL	0.126316	95	Gained	FALSE	NA		NA	NA	NA	NA	NA	NA	NA
JQ1PAL-2	MuTect	11	64360951	C	A	Missense	SLC22A12	ENST00000377574.1	p.P194H	c.581C>A	Missense	SLC22A12	solute carrier family 22 member 12 [Source:HGNC Symbol;Acc:HGNC:17989]	ENST00000377574.1	p.P194H	c.581C>A	NOVEL	0.224719	178	Gained	FALSE	NA		NA	NA	NA	NA	NA	NA	NA
JQ1PAL-2	MuTect	4	9998469	T	G	Missense	SLC2A9	ENST00000264784.3	p.I116L	c.346A>C	Missense	SLC2A9	solute carrier family 2 member 9 [Source:HGNC Symbol;Acc:HGNC:13446]	ENST00000264784.3	p.I116L	c.346A>C	NOVEL	0.218391	87	Gained	FALSE	NA		NA	NA	NA	NA	NA	NA	NA
JQ1PAL-2	MuTect	12	21028403	A	G	Missense	SLCO1B3	ENST00000381545.3	p.N321S	c.962A>G	Missense	SLCO1B3	solute carrier organic anion transporter family member 1B3 [Source:HGNC Symbol;Acc:HGNC:10961]	ENST00000381545.3	p.N321S	c.962A>G	NOVEL	0.081081	37	Gained	FALSE	NA		NA	NA	NA	2.57e-05	233634	0.000199827	Latino
JQ1PAL-2	MuTect	10	105779501	C	A	Missense	SLK	ENST00000369755.3	p.Q1048K	c.3142C>A	Missense	SLK	STE20 like kinase [Source:HGNC Symbol;Acc:HGNC:11088]	ENST00000369755.3	p.Q1048K	c.3142C>A	NOVEL	0.088889	90	Gained	FALSE	NA		NA	NA	NA	NA	NA	NA	NA
JQ1PAL-2	GATK	2	17898125	AT	A	Frameshift	SMC6	ENST00000351948.4	p.I410Yfs*4	c.1228delA	Frameshift	SMC6	structural maintenance of chromosomes 6 [Source:HGNC Symbol;Acc:HGNC:20466]	ENST00000448223.2	p.I410Yfs*4	c.1228delA	COSMIC	0.0619	97	Gained	FALSE	NA	COSM4611084	18	NA	NA	0.000918969	210018	0.00154455	South Asian
JQ1PAL-2	MuTect	10	97096826	G	T	intergenic_variant					Missense	SORBS1	sorbin and SH3 domain containing 1 [Source:HGNC Symbol;Acc:HGNC:14565]	ENST00000371247.2	p.L1031M	c.3091C>A	NOVEL	0.139535	86	Gained	FALSE	NA		NA	NA	NA	NA	NA	NA	NA
JQ1PAL-2	GATK	2	169728067	TAGA	T	Splice_Region	SPC25	ENST00000282074.2		c.551-5_551-3delTCT	Splice_Region	SPC25	SPC25, NDC80 kinetochore complex component [Source:HGNC Symbol;Acc:HGNC:24031]	ENST00000282074.2		c.551-5_551-3delTCT	DBSNP	0.0814	86	Gained	FALSE	rs376054816		NA	NA	NA	0	101302	0	African
JQ1PAL-2	GATK	6	35810383	TA	T	intergenic_variant					Splice_Region	SRPK1	SRSF protein kinase 1 [Source:HGNC Symbol;Acc:HGNC:11305]	ENST00000373825.2		c.1621-3delT	COSMIC	0.0615	65	Gained	FALSE	rs372527508	COSM4423609	3	0.000895599	0.0453508	0.0293395	105796	0.0517027	Latino
JQ1PAL-2	MuTect	6	7290132	G	A	Missense	SSR1	ENST00000244763.4	p.R276W	c.826C>T	Missense	SSR1	signal sequence receptor subunit 1 [Source:HGNC Symbol;Acc:HGNC:11323]	ENST00000244763.4	p.R276W	c.826C>T	NOVEL	0.066667	135	Gained	FALSE	NA		NA	NA	NA	5.57e-06	179416	9.29e-05	African
JQ1PAL-2	GATK	15	93007325	TC	T	Splice_Region	ST8SIA2	ENST00000268164.3		c.843-4delC	Splice_Region	ST8SIA2	ST8 alpha-N-acetyl-neuraminide alpha-2,8-sialyltransferase 2 [Source:HGNC Symbol;Acc:HGNC:10870]	ENST00000268164.3		c.843-4delC	NOVEL	0.0656	61	Gained	FALSE	NA		NA	NA	NA	NA	NA	NA	NA
JQ1PAL-2	MuTect	14	21829262	C	T	Missense	SUPT16H	ENST00000216297.2	p.R635Q	c.1904G>A	Missense	SUPT16H	SPT16 homolog, facilitates chromatin remodeling subunit [Source:HGNC Symbol;Acc:HGNC:11465]	ENST00000216297.2	p.R635Q	c.1904G>A	NOVEL	0.065934	91	Gained	FALSE	NA		NA	NA	NA	NA	NA	NA	NA
JQ1PAL-2	MuTect	9	93637053	A	C	Missense	SYK	ENST00000375746.1	p.K368T	c.1103A>C	Missense	SYK	spleen associated tyrosine kinase [Source:HGNC Symbol;Acc:HGNC:11491]	ENST00000375754.4	p.K368T	c.1103A>C	NOVEL	0.18125	160	Gained	FALSE	NA		NA	NA	NA	NA	NA	NA	NA
JQ1PAL-2	MuTect	19	1611824	G	A	intergenic_variant					Missense	TCF3	transcription factor 3 [Source:HGNC Symbol;Acc:HGNC:11633]	ENST00000262965.5	p.A616V	c.1847C>T	NOVEL	0.063492	126	Gained	FALSE	NA		NA	NA	NA	NA	NA	NA	NA
JQ1PAL-2	GATK	9	103090108	ATTCT	A	Frameshift	TEX10	ENST00000374902.4	p.K586Nfs*3	c.1758_1761delAGAA	Frameshift	TEX10	testis expressed 10 [Source:HGNC Symbol;Acc:HGNC:25988]	ENST00000374902.4	p.K586Nfs*3	c.1758_1761delAGAA	NOVEL	0.0899	89	Gained	FALSE	NA		NA	NA	NA	NA	NA	NA	NA
JQ1PAL-2	MuTect	8	133900530	G	T	Missense	TG	ENST00000220616.4	p.E826D	c.2478G>T	Missense	TG	thyroglobulin [Source:HGNC Symbol;Acc:HGNC:11764]	ENST00000220616.4	p.E826D	c.2478G>T	NOVEL	0.147929	169	Gained	FALSE	NA		NA	NA	NA	NA	NA	NA	NA
JQ1PAL-2	MuTect	15	71535095	G	C	Missense	THSD4	ENST00000261862.6	p.R191T	c.572G>C	Missense	THSD4	thrombospondin type 1 domain containing 4 [Source:HGNC Symbol;Acc:HGNC:25835]	ENST00000355327.3	p.R191T	c.572G>C	NOVEL	0.109756	246	Gained	FALSE	NA		NA	NA	NA	NA	NA	NA	NA
JQ1PAL-2	MuTect	12	94976002	T	C	Missense	TMCC3	ENST00000261226.4	p.K131E	c.391A>G	Missense	TMCC3	transmembrane and coiled-coil domain family 3 [Source:HGNC Symbol;Acc:HGNC:29199]	ENST00000261226.4	p.K131E	c.391A>G	NOVEL	0.052632	114	Gained	FALSE	NA		NA	NA	NA	8.13e-06	246134	1.79e-05	Europoean (Non-Finnish)
JQ1PAL-2	GATK	21	10944696	CA	C	Frameshift	TPTE	ENST00000361285.4	p.F179Lfs*25	c.537delT	Frameshift	TPTE	transmembrane phosphatase with tensin homology [Source:HGNC Symbol;Acc:HGNC:12023]	ENST00000361285.4	p.F179Lfs*25	c.537delT	COSMIC	0.0633	79	Gained	FALSE	NA	COSM1414704	9	NA	NA	4.54e-05	242256	0.000200965	African
JQ1PAL-2	MuTect	1	209933326	G	T	Splice_Acceptor	TRAF3IP3	ENST00000367025.3		c.-58-1G>T	Splice_Acceptor	TRAF3IP3	TRAF3 interacting protein 3 [Source:HGNC Symbol;Acc:HGNC:30766]	ENST00000367024.1		c.-58-1G>T	NOVEL	0.108696	46	Gained	FALSE	NA		NA	NA	NA	NA	NA	NA	NA
JQ1PAL-2	MuTect	6	116861528	G	A	Nonsense	TRAPPC3L	ENST00000368602.3	p.Q80*	c.238C>T	Nonsense	TRAPPC3L	trafficking protein particle complex 3 like [Source:HGNC Symbol;Acc:HGNC:21090]	ENST00000368602.3	p.Q80*	c.238C>T	NOVEL	0.077778	90	Gained	FALSE	NA		NA	NA	NA	6.68e-06	149786	4.2e-05	Latino
JQ1PAL-2	MuTect	7	142001203	C	T	intergenic_variant					Missense	TRBV2		ENST00000455382.2	p.R66W	c.196C>T	NOVEL	0.089888	89	Gained	FALSE	NA		NA	NA	NA	1.75e-05	228640	5.96e-05	East Asian
JQ1PAL-2	MuTect	1	228596759	C	A	intron	TRIM17	ENST00000366697.2		c.883+114G>T	Missense	TRIM17	tripartite motif containing 17 [Source:HGNC Symbol;Acc:HGNC:13430]	ENST00000456946.2	p.G333C	c.997G>T	NOVEL	0.0625	80	Gained	FALSE	NA		NA	NA	NA	NA	NA	NA	NA
JQ1PAL-2	MuTect	7	6175579	C	T	intergenic_variant					Missense	USP42	ubiquitin specific peptidase 42 [Source:HGNC Symbol;Acc:HGNC:20068]	ENST00000306177.5	p.R184W	c.550C>T	COSMIC	0.031579	190	Gained	FALSE	NA	COSM1154836	2	NA	NA	1.76e-05	227354	3.78e-05	South Asian
JQ1PAL-2	MuTect	1	7909713	C	T	Missense	UTS2	ENST00000361696.5	p.G82E	c.245G>A	Missense	UTS2	urotensin 2 [Source:HGNC Symbol;Acc:HGNC:12636]	ENST00000054668.5	p.G97E	c.290G>A	NOVEL	0.101695	59	Gained	FALSE	NA		NA	NA	NA	NA	NA	NA	NA
JQ1PAL-2	MuTect	16	88677796	G	A	Missense	ZC3H18	ENST00000301011.5	p.D443N	c.1327G>A	Missense	ZC3H18	zinc finger CCCH-type containing 18 [Source:HGNC Symbol;Acc:HGNC:25091]	ENST00000301011.5	p.D443N	c.1327G>A	NOVEL	0.207547	53	Gained	FALSE	NA		NA	NA	NA	0.00011045	144862	0.000376664	Latino
JQ1PAL-2	GATK	1	52927295	TA	T	Splice_Region	ZCCHC11	ENST00000371544.3		c.3128-8delT	Splice_Region	ZCCHC11	zinc finger CCHC-type containing 11 [Source:HGNC Symbol;Acc:HGNC:28981]	ENST00000257177.4		c.3128-8delT	COSMIC	0.0769	65	Gained	FALSE	NA	COSM5352598	2	0.0357056	0.0275665	0.012288	148356	0.0219405	Latino
JQ1PAL-2	MuTect	1	35575993	C	A	Missense	ZMYM1	ENST00000373330.1	p.F302L	c.906C>A	Missense	ZMYM1	zinc finger MYM-type containing 1 [Source:HGNC Symbol;Acc:HGNC:26253]	ENST00000373330.1	p.F302L	c.906C>A	NOVEL	0.112676	71	Gained	FALSE	NA		NA	NA	NA	NA	NA	NA	NA
JQ1PAL-2	MuTect	6	87966303	T	C	Missense	ZNF292	ENST00000369577.3	p.F986L	c.2956T>C	Missense	ZNF292	zinc finger protein 292 [Source:HGNC Symbol;Acc:HGNC:18410]	ENST00000369577.3	p.F986L	c.2956T>C	NOVEL	0.131387	137	Gained	FALSE	NA		NA	NA	NA	NA	NA	NA	NA
JQ1PAL-2	MuTect	5	178139869	C	T	Missense	ZNF354A	ENST00000335815.2	p.C337Y	c.1010G>A	Missense	ZNF354A	zinc finger protein 354A [Source:HGNC Symbol;Acc:HGNC:11628]	ENST00000335815.2	p.C337Y	c.1010G>A	NOVEL	0.056818	88	Gained	FALSE	NA		NA	NA	NA	NA	NA	NA	NA
JQ1PAL-2	MuTect	19	15480966	T	A	Missense	AKAP8	ENST00000269701.2	p.R355W	c.1063A>T	Missense	AKAP8	A-kinase anchoring protein 8 [Source:HGNC Symbol;Acc:HGNC:378]	ENST00000269701.2	p.R355W	c.1063A>T	NOVEL	0.127273	55	Lost	TRUE	NA		NA	NA	NA	NA	NA	NA	NA
JQ1PAL-2	MuTect	10	63851942	A	C	Missense	ARID5B	ENST00000279873.7	p.D907A	c.2720A>C	Missense	ARID5B	AT-rich interaction domain 5B [Source:HGNC Symbol;Acc:HGNC:17362]	ENST00000279873.7	p.D907A	c.2720A>C	NOVEL	0.372549	153	Lost	TRUE	NA		NA	NA	NA	NA	NA	NA	NA
JQ1PAL-2	MuTect	12	103352374	G	T	Missense	ASCL1	ENST00000266744.3	p.A118S	c.352G>T	Missense	ASCL1	achaete-scute family bHLH transcription factor 1 [Source:HGNC Symbol;Acc:HGNC:738]	ENST00000266744.3	p.A118S	c.352G>T	NOVEL	0.044444	90	Lost	TRUE	NA		NA	NA	NA	NA	NA	NA	NA
JQ1PAL-2	MuTect	6	106634498	T	C	Missense	ATG5	ENST00000369076.3	p.T249A	c.745A>G	Missense	ATG5	autophagy related 5 [Source:HGNC Symbol;Acc:HGNC:589]	ENST00000369076.3	p.T249A	c.745A>G	NOVEL	0.041958	143	Lost	TRUE	NA		NA	NA	NA	NA	NA	NA	NA
JQ1PAL-2	MuTect	1	11008114	A	T	Missense	C1orf127	ENST00000377008.4	p.V526E	c.1577T>A	Missense	C1orf127	chromosome 1 open reading frame 127 [Source:HGNC Symbol;Acc:HGNC:26730]	ENST00000377004.4	p.V693E	c.2078T>A	NOVEL	0.049587	121	Lost	TRUE	NA		NA	NA	NA	NA	NA	NA	NA
JQ1PAL-2	MuTect	2	242694654	C	T	intron	D2HGDH	ENST00000321264.4		c.1141-610C>T	Missense	D2HGDH	D-2-hydroxyglutarate dehydrogenase [Source:HGNC Symbol;Acc:HGNC:28358]	ENST00000445308.1	p.P56L	c.166C>T	DBSNP	0.27451	51	Lost	TRUE	rs192810648		NA	NA	NA	3.62e-05	138250	0.000128469	Ashkenazi Jewish
JQ1PAL-2	MuTect	14	53521167	A	G	Missense	DDHD1	ENST00000323669.5	p.L809P	c.2426T>C	Missense	DDHD1	DDHD domain containing 1 [Source:HGNC Symbol;Acc:HGNC:19714]	ENST00000323669.5	p.L809P	c.2426T>C	NOVEL	0.534247	73	Lost	TRUE	NA		NA	NA	NA	NA	NA	NA	NA
JQ1PAL-2	MuTect	9	32491370	G	T	Missense	DDX58	ENST00000379883.2	p.S207Y	c.620C>A	Missense	DDX58	DExD/H-box helicase 58 [Source:HGNC Symbol;Acc:HGNC:19102]	ENST00000379883.2	p.S207Y	c.620C>A	NOVEL	0.291667	48	Lost	TRUE	NA		NA	NA	NA	NA	NA	NA	NA
JQ1PAL-2	MuTect	19	36002393	C	T	Missense	DMKN	ENST00000339686.3	p.G280S	c.838G>A	Missense	DMKN	dermokine [Source:HGNC Symbol;Acc:HGNC:25063]	ENST00000339686.3	p.G280S	c.838G>A	DBSNP	0.235294	17	Lost	TRUE	rs11667007		NA	NA	NA	NA	NA	NA	NA
JQ1PAL-2	GATK	1	225525822	G	GA	intron	DNAH14	ENST00000445597.2		c.7717-139_7717-138insA	Frameshift	DNAH14	dynein axonemal heavy chain 14 [Source:HGNC Symbol;Acc:HGNC:2945]	ENST00000430092.1	p.G3367Rfs*9	c.10092_10093insA	NOVEL	0.0588	68	Lost	TRUE	NA		NA	NA	NA	NA	NA	NA	NA
JQ1PAL-2	MuTect	16	68026852	C	A	Splice_Donor	DPEP2	ENST00000572888.1		c.263+1G>T	Splice_Donor	DPEP2	dipeptidase 2 [Source:HGNC Symbol;Acc:HGNC:23028]	ENST00000412757.2		c.263+1G>T	NOVEL	0.068182	88	Lost	TRUE	NA		NA	NA	NA	NA	NA	NA	NA
JQ1PAL-2	MuTect	12	4479739	G	A	Missense	FGF23	ENST00000237837.1	p.R176W	c.526C>T	Missense	FGF23	fibroblast growth factor 23 [Source:HGNC Symbol;Acc:HGNC:3680]	ENST00000237837.1	p.R176W	c.526C>T	COSMIC	0.065789	76	Lost	TRUE	NA	COSM3935948	2	NA	NA	0	245306	0	African
JQ1PAL-2	MuTect	3	121417397	G	T	Missense	GOLGB1	ENST00000340645.5	p.S653Y	c.1958C>A	Missense	GOLGB1	golgin B1 [Source:HGNC Symbol;Acc:HGNC:4429]	ENST00000393667.3	p.S658Y	c.1973C>A	NOVEL	0.041916	167	Lost	TRUE	NA		NA	NA	NA	NA	NA	NA	NA
JQ1PAL-2	MuTect	X	114245392	C	T	Splice_Acceptor	IL13RA2	ENST00000243213.1		c.522-1G>A	Splice_Acceptor	IL13RA2	interleukin 13 receptor subunit alpha 2 [Source:HGNC Symbol;Acc:HGNC:5975]	ENST00000371936.1		c.522-1G>A	NOVEL	0.055046	109	Lost	TRUE	NA		NA	NA	NA	NA	NA	NA	NA
JQ1PAL-2	MuTect	5	52353902	G	C	intergenic_variant					Missense	ITGA2	integrin subunit alpha 2 [Source:HGNC Symbol;Acc:HGNC:6137]	ENST00000296585.5	p.G382R	c.1144G>C	NOVEL	0.089655	145	Lost	TRUE	NA		NA	NA	NA	NA	NA	NA	NA
JQ1PAL-2	MuTect	6	39387756	C	G	Missense	KIF6	ENST00000287152.7	p.G593A	c.1778G>C	Missense	KIF6	kinesin family member 6 [Source:HGNC Symbol;Acc:HGNC:21202]	ENST00000287152.7	p.G593A	c.1778G>C	NOVEL	0.096386	83	Lost	TRUE	NA		NA	NA	NA	NA	NA	NA	NA
JQ1PAL-2	MuTect	3	126071256	G	T	Nonsense	KLF15	ENST00000296233.3	p.C170*	c.510C>A	Nonsense	KLF15	Kruppel like factor 15 [Source:HGNC Symbol;Acc:HGNC:14536]	ENST00000296233.3	p.C170*	c.510C>A	NOVEL	0.288732	142	Lost	TRUE	NA		NA	NA	NA	NA	NA	NA	NA
JQ1PAL-2	MuTect	12	53233007	C	T	Missense	KRT78	ENST00000304620.4	p.D485N	c.1453G>A	Missense	KRT78	keratin 78 [Source:HGNC Symbol;Acc:HGNC:28926]	ENST00000304620.4	p.D485N	c.1453G>A	NOVEL	0.066038	106	Lost	TRUE	NA		NA	NA	NA	NA	NA	NA	NA
JQ1PAL-2	MuTect	22	42099395	C	A	intergenic_variant					Missense	MEI1	meiotic double-stranded break formation protein 1 [Source:HGNC Symbol;Acc:HGNC:28613]	ENST00000401548.3	p.L79M	c.235C>A	NOVEL	0.05	80	Lost	TRUE	NA		NA	NA	NA	NA	NA	NA	NA
JQ1PAL-2	MuTect	18	47421529	T	C	Missense	MYO5B	ENST00000285039.7	p.T943A	c.2827A>G	Missense	MYO5B	myosin VB [Source:HGNC Symbol;Acc:HGNC:7603]	ENST00000285039.7	p.T943A	c.2827A>G	NOVEL	0.054054	74	Lost	TRUE	NA		NA	NA	NA	1.63e-05	246022	0.000365097	Other
JQ1PAL-2	MuTect	11	19954763	G	A	Missense	NAV2	ENST00000396087.3	p.D348N	c.1042G>A	Missense	NAV2	neuron navigator 2 [Source:HGNC Symbol;Acc:HGNC:15997]	ENST00000396087.3	p.D348N	c.1042G>A	NOVEL	0.057971	138	Lost	TRUE	NA		NA	NA	NA	NA	NA	NA	NA
JQ1PAL-2	GATK	7	74191612	GGT	G	Frameshift	NCF1	ENST00000289473.4	p.Y26Hfs*26	c.73_74delGT	Frameshift	NCF1	neutrophil cytosolic factor 1 [Source:HGNC Symbol;Acc:HGNC:7660]	ENST00000289473.4	p.Y26Hfs*26	c.73_74delGT	NOVEL	0.069	116	Lost	TRUE	NA		NA	NA	NA	0.000162199	240446	0.000478927	African
JQ1PAL-2	MuTect	12	54902208	C	A	Missense	NCKAP1L	ENST00000293373.6	p.D133E	c.399C>A	Missense	NCKAP1L	NCK associated protein 1 like [Source:HGNC Symbol;Acc:HGNC:4862]	ENST00000293373.6	p.D133E	c.399C>A	NOVEL	0.067227	119	Lost	TRUE	NA		NA	NA	NA	NA	NA	NA	NA
JQ1PAL-2	MuTect	14	20404142	G	T	Missense	OR4K1	ENST00000285600.4	p.S106I	c.317G>T	Missense	OR4K1	olfactory receptor family 4 subfamily K member 1 [Source:HGNC Symbol;Acc:HGNC:14726]	ENST00000285600.4	p.S106I	c.317G>T	COSMIC	0.063492	126	Lost	TRUE	NA	COSM368588	1	NA	NA	NA	NA	NA	NA
JQ1PAL-2	MuTect	5	149505013	A	G	Missense	PDGFRB	ENST00000261799.4	p.V601A	c.1802T>C	Missense	PDGFRB	platelet derived growth factor receptor beta [Source:HGNC Symbol;Acc:HGNC:8804]	ENST00000261799.4	p.V601A	c.1802T>C	NOVEL	0.285714	70	Lost	TRUE	NA		NA	NA	NA	NA	NA	NA	NA
JQ1PAL-2	MuTect	2	219206783	C	A	Missense	PNKD	ENST00000273077.4	p.H233N	c.697C>A	Missense	PNKD	paroxysmal nonkinesigenic dyskinesia [Source:HGNC Symbol;Acc:HGNC:9153]	ENST00000273077.4	p.H233N	c.697C>A	NOVEL	0.131148	61	Lost	TRUE	NA		NA	NA	NA	NA	NA	NA	NA
JQ1PAL-2	GATK	9	8331574	A	AAACTTACCATTCTTGAACTGT	Splice_Region	PTPRD	ENST00000381196.4		c.5534+7_5534+8insACAGTTCAAGAATGGTAAGTT	Splice_Region	PTPRD	protein tyrosine phosphatase, receptor type D [Source:HGNC Symbol;Acc:HGNC:9668]	ENST00000381196.4		c.5534+7_5534+8insACAGTTCAAGAATGGTAAGTT	DBSNP	0.2368	38	Lost	TRUE	rs146237556		NA	NA	NA	NA	NA	NA	NA
JQ1PAL-2	MuTect	8	10467653	C	T	intergenic_variant					Missense	RP1L1	RP1 like 1 [Source:HGNC Symbol;Acc:HGNC:15946]	ENST00000382483.3	p.A1319T	c.3955G>A	COSMIC	0.47191	89	Lost	TRUE	NA	COSM4597528	5	NA	NA	0.0150801	129442	0.0296888	European (Finnish)
JQ1PAL-2	MuTect	2	165946941	G	T	Missense	SCN3A	ENST00000360093.3	p.Q1908K	c.5722C>A	Missense	SCN3A	sodium voltage-gated channel alpha subunit 3 [Source:HGNC Symbol;Acc:HGNC:10590]	ENST00000283254.7	p.Q1908K	c.5722C>A	NOVEL	0.264706	68	Lost	TRUE	NA		NA	NA	NA	NA	NA	NA	NA
JQ1PAL-2	MuTect	12	51404550	C	A	Splice_Acceptor	SLC11A2	ENST00000262051.7		c.-38-1G>T	Splice_Acceptor	SLC11A2	solute carrier family 11 member 2 [Source:HGNC Symbol;Acc:HGNC:10908]	ENST00000394904.3		c.50-1G>T	NOVEL	0.090909	44	Lost	TRUE	NA		NA	NA	NA	NA	NA	NA	NA
JQ1PAL-2	GATK	3	111999634	CA	C	Splice_Region	SLC9C1	ENST00000305815.5		c.89-5delT	Splice_Region	SLC9C1	solute carrier family 9 member C1 [Source:HGNC Symbol;Acc:HGNC:31401]	ENST00000305815.5		c.89-5delT	COSMIC	0.3704	27	Lost	TRUE	NA	COSM1642048	1	NA	NA	NA	NA	NA	NA
JQ1PAL-2	MuTect	3	52255483	C	A	Missense	TLR9	ENST00000360658.2	p.S950I	c.2849G>T	Missense	TLR9	toll like receptor 9 [Source:HGNC Symbol;Acc:HGNC:15633]	ENST00000360658.2	p.S950I	c.2849G>T	NOVEL	0.180556	144	Lost	TRUE	NA		NA	NA	NA	NA	NA	NA	NA
JQ1PAL-2	MuTect	20	30729603	G	A	Missense	TM9SF4	ENST00000398022.2	p.E145K	c.433G>A	Missense	TM9SF4	transmembrane 9 superfamily member 4 [Source:HGNC Symbol;Acc:HGNC:30797]	ENST00000398022.2	p.E145K	c.433G>A	NOVEL	0.081967	122	Lost	TRUE	NA		NA	NA	NA	NA	NA	NA	NA
JQ1PAL-2	MuTect	6	144806563	C	G	Missense	UTRN	ENST00000367545.3	p.L1244V	c.3730C>G	Missense	UTRN	utrophin [Source:HGNC Symbol;Acc:HGNC:12635]	ENST00000367545.3	p.L1244V	c.3730C>G	NOVEL	0.083333	84	Lost	TRUE	NA		NA	NA	NA	NA	NA	NA	NA

## Sheet: legend
datasources
Cosmicv80:GNOMAD_r0.2:ESP:Clinvar_20161129
annotation_tool_name	annotation_tool_version	annotation_engine	annotation_engine_version
OncoAnnotate	1.3.0	VEP	79
analysis_tool_name	analysis_tool_version
MuTect	1.1.4
GATK	1.65
SNV/Indel/Phased column descriptions:
tumor_sample_name - collaborator sample name
analysis_tool_name - analysis tool used to call variant
chromosome - hg19 chromosome on which the variant occurs
position - hg19 start coordinate for the variant
reference_allele - hg19 reference allele
alternate_allele - variant allele that occurs in place of the reference allele in the tumor sample
Canonical_Variant_Classification - Most deleterious effect for the given variant across the canonical transcript
Canonical_Hugo_Symbol - HUGO gene symbol for the canonical transcript
Canonical_Annotation_Transcript - Canonical transcript Ensembl id
Canonical_Protein_Change - protein change for the variant within the canonical transcript
Canonical_cDNA_Change - cDNA change for the variant within the canonical transcript
BestEffect_Variant_Classification - Most deleterious effect for the given variant across all transcripts as determined by the annotation engine
BestEffect_Hugo_Symbol - HUGO gene symbol that the best effect variant classification falls within
description - gene name and HUGO ID
BestEffect_Annotation_Transcript - Ensembl id of the transcript that the best effect variant falls within
BestEffect_Protein_Change - protein change of the best effect variant
BestEffect_cDNA_Change - cDNA change of the best effect variant
Category - new variant or previously reported in COSMIC or dbSNP
allele_fraction - alternative allele reads / (reference allele reads + alternative allele reads)
Coverage - total depth of coverage (x) for the variant at that position (reference + alternate allele)
Compared to pre-treatment - gained if detected in sample but not in pre-treatment sample; lost if detected in pre-treatment but not in sample
Seen in DMSO
dbSNP_RS - dbSNP RS number when applicable
cosmic_id - COSMIC identifier associated with the given variant
cosmic_count - number of occurrences of the given variant in COSMIC
Euro_Am_Pop_Freq_Pct - frequency of the variant allele according to ESP (Exome Sequencing Project) in European-American populations
Afro_Am_Pop_Freq_Pct - frequency of the variant allele according to ESP in African-American populations
gnomad_af - allele frequency of the variant across all samples in gnomAD
gnomad_an - total number of alleles examined for the given loci in gnomAD
gnomad_top_pop_af - population with highest allele frequency of the given variant
gnomad_top_pop - gnomAD population with the highest allele fraction for the given variant. One of 'African', 'Latino', 'Ashkenazi Jewish', 'East Asian', 'European (Finnish)', 'Europoean (Non-Finnish)', 'South Asian', or 'other'

## Sheet: CNV
					JQ1+paclitaxel					JQ1+palbociclib
Gene	description	Chr	band	geneStart	Pre-1	DMSO-1	JQ1-1	TAX-1	JQ1TAX-1	DMSO-2	JQ1-2	PAL-2	JQ1PAL-2
not_annotated		1		65510	loss	loss	loss	loss	loss	loss	loss	loss	loss
FAM87B	family with sequence similarity 87 member B [Source:HGNC Symbol;Acc:HGNC:32236]	1	p36.33	752917	Normal	Normal	Normal	Normal	Normal	Normal	Normal	Normal	loss
LINC00115	long intergenic non-protein coding RNA 115 [Source:HGNC Symbol;Acc:HGNC:26211]	1	p36.33	762096	Normal	Normal	Normal	Normal	Normal	Normal	Normal	Normal	loss
LINC01128	long intergenic non-protein coding RNA 1128 [Source:HGNC Symbol;Acc:HGNC:49377]	1	p36.33	777260	Normal	Normal	Normal	Normal	Normal	Normal	Normal	Normal	loss
SAMD11	sterile alpha motif domain containing 11 [Source:HGNC Symbol;Acc:HGNC:28706]	1	p36.33	861267	Normal	Normal	Normal	Normal	Normal	Normal	Normal	Normal	loss
SAMD11_NOC2L		1		879126	Normal	Normal	Normal	Normal	Normal	Normal	Normal	Normal	loss
NOC2L	NOC2 like nucleolar associated transcriptional repressor [Source:HGNC Symbol;Acc:HGNC:24517]	1	p36.33	880159	Normal	Normal	Normal	Normal	Normal	Normal	Normal	Normal	loss
KLHL17	kelch like family member 17 [Source:HGNC Symbol;Acc:HGNC:24023]	1	p36.33	896670	Normal	Normal	Normal	Normal	Normal	Normal	Normal	Normal	loss
PLEKHN1	pleckstrin homology domain containing N1 [Source:HGNC Symbol;Acc:HGNC:25284]	1	p36.33	901879	Normal	Normal	Normal	Normal	Normal	Normal	Normal	Normal	loss
C1orf170		1		911556	Normal	Normal	Normal	Normal	Normal	Normal	Normal	Normal	loss
HES4	hes family bHLH transcription factor 4 [Source:HGNC Symbol;Acc:HGNC:24149]	1	p36.33	934900	Normal	Normal	Normal	Normal	Normal	Normal	Normal	Normal	loss
ISG15	ISG15 ubiquitin-like modifier [Source:HGNC Symbol;Acc:HGNC:4053]	1	p36.33	948894	Normal	Normal	Normal	Normal	Normal	Normal	Normal	Normal	loss
AGRN	agrin [Source:HGNC Symbol;Acc:HGNC:329]	1	p36.33	957587	Normal	Normal	Normal	Normal	Normal	Normal	Normal	Normal	loss
RNF223	ring finger protein 223 [Source:HGNC Symbol;Acc:HGNC:40020]	1	p36.33	1007232	Normal	Normal	Normal	Normal	Normal	Normal	Normal	Normal	loss
C1orf159	chromosome 1 open reading frame 159 [Source:HGNC Symbol;Acc:HGNC:26062]	1	p36.33	1017979	Normal	Normal	Normal	Normal	Normal	Normal	Normal	Normal	loss
MIR200B	microRNA 200b [Source:HGNC Symbol;Acc:HGNC:31579]	1	p36.33	1102428	Normal	Normal	Normal	Normal	Normal	Normal	Normal	Normal	loss
MIR200A	microRNA 200a [Source:HGNC Symbol;Acc:HGNC:31578]	1	p36.33	1103204	Normal	Normal	Normal	Normal	Normal	Normal	Normal	Normal	loss
MIR429	microRNA 429 [Source:HGNC Symbol;Acc:HGNC:13784]	1	p36.33	1104343	Normal	Normal	Normal	Normal	Normal	Normal	Normal	Normal	loss
TTLL10_TTLL10-AS1		1		1110964	Normal	Normal	Normal	Normal	Normal	Normal	Normal	Normal	loss
TTLL10	tubulin tyrosine ligase like 10 [Source:HGNC Symbol;Acc:HGNC:26693]	1	p36.33	1114946	Normal	Normal	Normal	Normal	Normal	Normal	Normal	Normal	loss
TNFRSF18	TNF receptor superfamily member 18 [Source:HGNC Symbol;Acc:HGNC:11914]	1	p36.33	1138995	Normal	Normal	Normal	Normal	Normal	Normal	Normal	Normal	loss
TNFRSF4	TNF receptor superfamily member 4 [Source:HGNC Symbol;Acc:HGNC:11918]	1	p36.33	1146914	Normal	Normal	Normal	Normal	Normal	Normal	Normal	Normal	loss
SDF4	stromal cell derived factor 4 [Source:HGNC Symbol;Acc:HGNC:24188]	1	p36.33	1152947	Normal	Normal	Normal	Normal	Normal	Normal	Normal	Normal	loss
B3GALT6	beta-1,3-galactosyltransferase 6 [Source:HGNC Symbol;Acc:HGNC:17978]	1	p36.33	1168244	Normal	Normal	Normal	Normal	Normal	Normal	Normal	Normal	loss
FAM132A		1		1177935	Normal	Normal	Normal	Normal	Normal	Normal	Normal	Normal	loss
UBE2J2	ubiquitin conjugating enzyme E2 J2 [Source:HGNC Symbol;Acc:HGNC:19268]	1	p36.33	1190602	Normal	Normal	Normal	Normal	Normal	Normal	Normal	Normal	loss
SCNN1D	sodium channel epithelial 1 delta subunit [Source:HGNC Symbol;Acc:HGNC:10601]	1	p36.33	1216084	Normal	Normal	Normal	Normal	Normal	Normal	Normal	Normal	loss
ACAP3	ArfGAP with coiled-coil, ankyrin repeat and PH domains 3 [Source:HGNC Symbol;Acc:HGNC:16754]	1	p36.33	1229196	Normal	Normal	Normal	Normal	Normal	Normal	Normal	Normal	loss
ACAP3_PUSL1		1		1244857	Normal	Normal	Normal	Normal	Normal	Normal	Normal	Normal	loss
PUSL1	pseudouridylate synthase-like 1 [Source:HGNC Symbol;Acc:HGNC:26914]	1	p36.33	1245953	Normal	Normal	Normal	Normal	Normal	Normal	Normal	Normal	loss
CPSF3L_PUSL1		1		1246737	Normal	Normal	Normal	Normal	Normal	Normal	Normal	Normal	loss
CPSF3L		1		1247251	Normal	Normal	Normal	Normal	Normal	Normal	Normal	Normal	loss
CPSF3L_GLTPD1		1		1259949	Normal	Normal	Normal	Normal	Normal	Normal	Normal	Normal	loss
GLTPD1		1		1262207	Normal	Normal	Normal	Normal	Normal	Normal	Normal	Normal	loss
TAS1R3	taste 1 receptor member 3 [Source:HGNC Symbol;Acc:HGNC:15661]	1	p36.33	1266711	Normal	Normal	Normal	Normal	Normal	Normal	Normal	Normal	loss
DVL1	dishevelled segment polarity protein 1 [Source:HGNC Symbol;Acc:HGNC:3084]	1	p36.33	1271481	Normal	Normal	Normal	Normal	Normal	Normal	Normal	Normal	loss
MXRA8	matrix remodeling associated 8 [Source:HGNC Symbol;Acc:HGNC:7542]	1	p36.33	1288566	Normal	Normal	Normal	Normal	Normal	Normal	Normal	Normal	loss
AURKAIP1	aurora kinase A interacting protein 1 [Source:HGNC Symbol;Acc:HGNC:24114]	1	p36.33	1309228	Normal	Normal	Normal	Normal	Normal	Normal	Normal	Normal	loss
CCNL2	cyclin L2 [Source:HGNC Symbol;Acc:HGNC:20570]	1	p36.33	1322623	Normal	Normal	Normal	Normal	Normal	Normal	Normal	Normal	loss
MRPL20	mitochondrial ribosomal protein L20 [Source:HGNC Symbol;Acc:HGNC:14478]	1	p36.33	1337433	Normal	Normal	Normal	Normal	Normal	Normal	Normal	Normal	loss
MRPL20_RN7SL657P		1		1341090	Normal	Normal	Normal	Normal	Normal	Normal	Normal	Normal	loss
ANKRD65	ankyrin repeat domain 65 [Source:HGNC Symbol;Acc:HGNC:42950]	1	p36.33	1354457	Normal	Normal	Normal	Normal	Normal	Normal	Normal	Normal	loss
VWA1	von Willebrand factor A domain containing 1 [Source:HGNC Symbol;Acc:HGNC:30910]	1	p36.33	1372285	Normal	Normal	Normal	Normal	Normal	Normal	Normal	Normal	loss
ATAD3C	ATPase family, AAA domain containing 3C [Source:HGNC Symbol;Acc:HGNC:32151]	1	p36.33	1385984	Normal	Normal	Normal	Normal	Normal	Normal	Normal	Normal	loss
ATAD3B	ATPase family, AAA domain containing 3B [Source:HGNC Symbol;Acc:HGNC:24007]	1	p36.33	1416226	Normal	Normal	Normal	Normal	Normal	Normal	Normal	Normal	loss
ATAD3A	ATPase family, AAA domain containing 3A [Source:HGNC Symbol;Acc:HGNC:25567]	1	p36.33	1451313	Normal	Normal	Normal	Normal	Normal	Normal	Normal	Normal	loss
TMEM240	transmembrane protein 240 [Source:HGNC Symbol;Acc:HGNC:25186]	1	p36.33	1470682	Normal	Normal	Normal	Normal	Normal	Normal	Normal	Normal	loss
SSU72	SSU72 homolog, RNA polymerase II CTD phosphatase [Source:HGNC Symbol;Acc:HGNC:25016]	1	p36.33	1477339	Normal	Normal	Normal	Normal	Normal	Normal	Normal	Normal	loss
C1orf233		1		1534757	Normal	Normal	Normal	Normal	Normal	Normal	Normal	Normal	loss
MIB2	mindbomb E3 ubiquitin protein ligase 2 [Source:HGNC Symbol;Acc:HGNC:30577]	1	p36.33	1551889	Normal	Normal	Normal	Normal	Normal	Normal	Normal	Normal	loss
CDK11B	cyclin dependent kinase 11B [Source:HGNC Symbol;Acc:HGNC:1729]	1	p36.33	1571719	Normal	Normal	Normal	Normal	Normal	Normal	Normal	loss	loss
SLC35E2B	solute carrier family 35 member E2B [Source:HGNC Symbol;Acc:HGNC:33941]	1	p36.33	1597157	Normal	Normal	Normal	Normal	Normal	Normal	Normal	loss	loss
MMP23A	matrix metallopeptidase 23A (pseudogene) [Source:HGNC Symbol;Acc:HGNC:7170]	1	p36.33	1631756	Normal	Normal	Normal	Normal	Normal	Normal	Normal	loss	loss
CDK11A	cyclin dependent kinase 11A [Source:HGNC Symbol;Acc:HGNC:1730]	1	p36.33	1634935	Normal	Normal	Normal+	Normal	Normal+	Normal	Normal	loss	loss
SLC35E2	solute carrier family 35 member E2 [Source:HGNC Symbol;Acc:HGNC:20863]	1	p36.33	1656800	Normal	Normal	Normal	Normal	Normal	Normal	Normal+	Normal+	loss
NADK	NAD kinase [Source:HGNC Symbol;Acc:HGNC:29831]	1	p36.33	1684313	Normal	Normal	Normal	Normal	Normal	Normal	Normal	Normal	loss
GNB1	G protein subunit beta 1 [Source:HGNC Symbol;Acc:HGNC:4396]	1	p36.33	1718671	Normal	Normal	Normal	Normal	Normal	Normal	Normal	Normal	loss
CALML6	calmodulin like 6 [Source:HGNC Symbol;Acc:HGNC:24193]	1	p36.33	1846653	Normal	Normal	Normal	Normal	Normal	Normal	Normal	Normal	loss
TMEM52	transmembrane protein 52 [Source:HGNC Symbol;Acc:HGNC:27916]	1	p36.33	1849275	Normal	Normal	Normal	Normal	Normal	Normal	Normal	Normal	loss
C1orf222		1		1853681	Normal	Normal	Normal	Normal	Normal	Normal	Normal	Normal	loss
GABRD	gamma-aminobutyric acid type A receptor delta subunit [Source:HGNC Symbol;Acc:HGNC:4084]	1	p36.33	1956312	Normal	Normal	Normal	Normal	Normal	Normal	Normal	Normal	loss
PRKCZ	protein kinase C zeta [Source:HGNC Symbol;Acc:HGNC:9412]	1	p36.33	1986786	Normal	Normal	Normal	Normal	Normal	Normal	Normal	Normal	loss
PRKCZ_C1orf86		1		2115917	Normal	Normal	Normal	Normal	Normal	Normal	Normal	Normal	loss
C1orf86		1		2117425	Normal	Normal	Normal	Normal	Normal	Normal	Normal	Normal	loss
SKI	SKI proto-oncogene [Source:HGNC Symbol;Acc:HGNC:10896]	1	p36.33	2160245	Normal	Normal	Normal	Normal	Normal	Normal	Normal	Normal	loss
MORN1	MORN repeat containing 1 [Source:HGNC Symbol;Acc:HGNC:25852]	1	p36.32	2252833	Normal	Normal	Normal	Normal	Normal	Normal	Normal	Normal	loss
RER1	retention in endoplasmic reticulum sorting receptor 1 [Source:HGNC Symbol;Acc:HGNC:30309]	1	p36.32	2327222	Normal	Normal	Normal	Normal	Normal	Normal	Normal	Normal	loss
PEX10	peroxisomal biogenesis factor 10 [Source:HGNC Symbol;Acc:HGNC:8851]	1	p36.32	2337077	Normal	Normal	Normal	Normal	Normal	Normal	Normal	Normal	loss
PLCH2	phospholipase C eta 2 [Source:HGNC Symbol;Acc:HGNC:29037]	1	p36.32	2409887	Normal	Normal	Normal	Normal	Normal	Normal	Normal	Normal	loss
PANK4	pantothenate kinase 4 [Source:HGNC Symbol;Acc:HGNC:19366]	1	p36.32	2440231	Normal	Normal	Normal	Normal	Normal	Normal	Normal	Normal	loss
HES5	hes family bHLH transcription factor 5 [Source:HGNC Symbol;Acc:HGNC:19764]	1		2461250	Normal	Normal	Normal	Normal	Normal	Normal	Normal	Normal	loss
TNFRSF14	TNF receptor superfamily member 14 [Source:HGNC Symbol;Acc:HGNC:11912]	1		2487604	Normal	Normal	Normal	Normal	Normal	Normal	Normal	Normal	loss
FAM213B	family with sequence similarity 213 member B [Source:HGNC Symbol;Acc:HGNC:28390]	1		2518250	Normal	Normal	Normal	Normal	Normal	Normal	Normal	Normal	loss
MMEL1_FAM213B		1		2522872	Normal	Normal	Normal	Normal	Normal	Normal	Normal	Normal	loss
MMEL1	membrane metalloendopeptidase like 1 [Source:HGNC Symbol;Acc:HGNC:14668]	1		2523292	Normal	Normal	Normal	Normal	Normal	Normal	Normal	Normal	loss
TTC34	tetratricopeptide repeat domain 34 [Source:HGNC Symbol;Acc:HGNC:34297]	1		2572747	Normal	Normal	Normal	Normal	Normal	Normal	Normal	Normal	loss
ACTRT2	actin related protein T2 [Source:HGNC Symbol;Acc:HGNC:24026]	1	p36.32	2938208	Normal	Normal	Normal	Normal	Normal	Normal	Normal	Normal	loss
LINC00982	long intergenic non-protein coding RNA 982 [Source:HGNC Symbol;Acc:HGNC:48664]	1	p36.32	2980720	Normal	Normal	Normal	Normal	Normal	Normal	Normal	Normal	loss
PRDM16	PR/SET domain 16 [Source:HGNC Symbol;Acc:HGNC:14000]	1	p36.32	3044512	Normal	Normal	Normal	Normal	Normal	Normal	Normal	Normal	loss
ARHGEF16	Rho guanine nucleotide exchange factor 16 [Source:HGNC Symbol;Acc:HGNC:15515]	1	p36.32	3379672	Normal	Normal	Normal	Normal	Normal	Normal	Normal	Normal	loss
MEGF6	multiple EGF like domains 6 [Source:HGNC Symbol;Acc:HGNC:3232]	1	p36.32	3406929	Normal	Normal	Normal	Normal	Normal	Normal	Normal	Normal	loss
MEGF6_MIR551A		1		3477151	Normal	Normal	Normal	Normal	Normal	Normal	Normal	Normal	loss
TPRG1L	tumor protein p63 regulated 1 like [Source:HGNC Symbol;Acc:HGNC:27007]	1	p36.32	3541988	Normal	Normal	Normal	Normal	Normal	Normal	Normal	Normal	loss
WRAP73	WD repeat containing, antisense to TP73 [Source:HGNC Symbol;Acc:HGNC:12759]	1	p36.32	3547568	Normal	Normal	Normal	Normal	Normal	Normal	Normal	Normal	loss
TP73	tumor protein p73 [Source:HGNC Symbol;Acc:HGNC:12003]	1	p36.32	3598833	Normal	Normal	Normal	Normal	Normal	Normal	Normal	Normal	loss
TP73-AS1	TP73 antisense RNA 1 [Source:HGNC Symbol;Acc:HGNC:29052]	1	p36.32	3659659	Normal	Normal	Normal	Normal	Normal	Normal	Normal	Normal	loss
CCDC27	coiled-coil domain containing 27 [Source:HGNC Symbol;Acc:HGNC:26546]	1	p36.32	3669073	Normal	Normal	Normal	Normal	Normal	Normal	Normal	Normal	loss
SMIM1	small integral membrane protein 1 (Vel blood group) [Source:HGNC Symbol;Acc:HGNC:44204]	1	p36.32	3691852	Normal	Normal	Normal	Normal	Normal	Normal	Normal	Normal	loss
LRRC47	leucine rich repeat containing 47 [Source:HGNC Symbol;Acc:HGNC:29207]	1	p36.32	3697690	Normal	Normal	Normal	Normal	Normal	Normal	Normal	Normal	loss
CEP104	centrosomal protein 104 [Source:HGNC Symbol;Acc:HGNC:24866]	1	p36.32	3731887	Normal	Normal	Normal	Normal	Normal	Normal	Normal	Normal	loss
DFFB	DNA fragmentation factor subunit beta [Source:HGNC Symbol;Acc:HGNC:2773]	1	p36.32	3774078	Normal	Normal	Normal	Normal	Normal	Normal	Normal	Normal	loss
C1orf174	chromosome 1 open reading frame 174 [Source:HGNC Symbol;Acc:HGNC:27915]	1	p36.32	3806509	Normal	Normal	Normal	Normal	Normal	Normal	Normal	Normal	loss
AJAP1	adherens junctions associated protein 1 [Source:HGNC Symbol;Acc:HGNC:30801]	1	p36.32	4715435	Normal	Normal	Normal	Normal	Normal	Normal	Normal	Normal	loss
MIR4417	microRNA 4417 [Source:HGNC Symbol;Acc:HGNC:41535]	1	p36.31	5624017	Normal	Normal	Normal	Normal	Normal	Normal	Normal	Normal	loss
NPHP4_MIR4689		1		5922716	Normal	Normal	Normal	Normal	Normal	Normal	Normal	Normal	loss
NPHP4	nephrocystin 4 [Source:HGNC Symbol;Acc:HGNC:19104]	1	p36.31	5923303	Normal	Normal	Normal	Normal	Normal	Normal	Normal	Normal	loss
KCNAB2	potassium voltage-gated channel subfamily A regulatory beta subunit 2 [Source:HGNC Symbol;Acc:HGNC:6229]	1	p36.31	6100526	Normal	Normal	Normal	Normal	Normal	Normal	Normal	Normal	loss
CHD5	chromodomain helicase DNA binding protein 5 [Source:HGNC Symbol;Acc:HGNC:16816]	1	p36.31	6161904	Normal	Normal	Normal	Normal	Normal	Normal	Normal	Normal	loss
RPL22	ribosomal protein L22 [Source:HGNC Symbol;Acc:HGNC:10315]	1	p36.31	6246844	Normal	Normal	Normal	Normal	Normal	Normal	Normal	Normal	loss
RPL22_RNF207		1		6266607	Normal	Normal	Normal	Normal	Normal	Normal	Normal	Normal	loss
RNF207	ring finger protein 207 [Source:HGNC Symbol;Acc:HGNC:32947]	1	p36.31	6269869	Normal	Normal	Normal	Normal	Normal	Normal	Normal	Normal	loss
ICMT	isoprenylcysteine carboxyl methyltransferase [Source:HGNC Symbol;Acc:HGNC:5350]	1	p36.31	6285139	Normal	Normal	Normal	Normal	Normal	Normal	Normal	Normal	loss
HES3	hes family bHLH transcription factor 3 [Source:HGNC Symbol;Acc:HGNC:26226]	1	p36.31	6304380	Normal	Normal	Normal	Normal	Normal	Normal	Normal	Normal	loss
GPR153	G protein-coupled receptor 153 [Source:HGNC Symbol;Acc:HGNC:23618]	1	p36.31	6311344	Normal	Normal	Normal	Normal	Normal	Normal	Normal	Normal	loss
ACOT7	acyl-CoA thioesterase 7 [Source:HGNC Symbol;Acc:HGNC:24157]	1	p36.31	6324548	Normal	Normal	Normal	Normal	Normal	Normal	Normal	Normal	loss
HES2	hes family bHLH transcription factor 2 [Source:HGNC Symbol;Acc:HGNC:16005]	1	p36.31	6473253	Normal	Normal	Normal	Normal	Normal	Normal	Normal	Normal	loss
ESPN	espin [Source:HGNC Symbol;Acc:HGNC:13281]	1	p36.31	6488244	Normal	Normal	Normal	Normal	Normal	Normal	Normal	Normal	loss
ESPN_TNFRSF25		1		6521129	Normal	Normal	Normal	Normal	Normal	Normal	Normal	Normal	loss
TNFRSF25	TNF receptor superfamily member 25 [Source:HGNC Symbol;Acc:HGNC:11910]	1	p36.31	6521982	Normal	Normal	Normal	Normal	Normal	Normal	Normal	Normal	loss
PLEKHG5	pleckstrin homology and RhoGEF domain containing G5 [Source:HGNC Symbol;Acc:HGNC:29105]	1	p36.31	6527564	Normal	Normal	Normal	Normal	Normal	Normal	Normal	Normal	loss
NOL9	nucleolar protein 9 [Source:HGNC Symbol;Acc:HGNC:26265]	1	p36.31	6585891	Normal	Normal	Normal	Normal	Normal	Normal	Normal	Normal	loss
TAS1R1	taste 1 receptor member 1 [Source:HGNC Symbol;Acc:HGNC:14448]	1	p36.31	6615467	Normal	Normal	Normal	Normal	Normal	Normal	Normal	Normal	loss
ZBTB48	zinc finger and BTB domain containing 48 [Source:HGNC Symbol;Acc:HGNC:4930]	1	p36.31	6640715	Normal	Normal	Normal	Normal	Normal	Normal	Normal	Normal	loss
KLHL21	kelch like family member 21 [Source:HGNC Symbol;Acc:HGNC:29041]	1	p36.31	6653465	Normal	Normal	Normal	Normal	Normal	Normal	Normal	Normal	loss
PHF13_KLHL21		1		6674072	Normal	Normal	Normal	Normal	Normal	Normal	Normal	Normal	loss
PHF13	PHD finger protein 13 [Source:HGNC Symbol;Acc:HGNC:22983]	1	p36.31	6676726	Normal	Normal	Normal	Normal	Normal	Normal	Normal	Normal	loss
THAP3	THAP domain containing 3 [Source:HGNC Symbol;Acc:HGNC:20855]	1	p36.31	6688586	Normal	Normal	Normal	Normal	Normal	Normal	Normal	Normal	loss
DNAJC11_THAP3		1		6694581	Normal	Normal	Normal	Normal	Normal	Normal	Normal	Normal	loss
DNAJC11	DnaJ heat shock protein family (Hsp40) member C11 [Source:HGNC Symbol;Acc:HGNC:25570]	1	p36.31	6696172	Normal	Normal	Normal	Normal	Normal	Normal	Normal	Normal	loss
CAMTA1	calmodulin binding transcription activator 1 [Source:HGNC Symbol;Acc:HGNC:18806]	1	p36.31	6867004	Normal	Normal	Normal	Normal	Normal	Normal	Normal	Normal	loss
VAMP3	vesicle associated membrane protein 3 [Source:HGNC Symbol;Acc:HGNC:12644]	1	p36.23	7831327	Normal	Normal	Normal	Normal	Normal	Normal	Normal	Normal	loss
PER3	period circadian regulator 3 [Source:HGNC Symbol;Acc:HGNC:8847]	1	p36.23	7844950	Normal	Normal	Normal	Normal	Normal	Normal	Normal	Normal	loss
PER3_UTS2		1		7903933	Normal	Normal	Normal	Normal	Normal	Normal	Normal	Normal	loss
UTS2	urotensin 2 [Source:HGNC Symbol;Acc:HGNC:12636]	1	p36.23	7906449	Normal	Normal	Normal	Normal	Normal	Normal	Normal	Normal	loss
TNFRSF9	TNF receptor superfamily member 9 [Source:HGNC Symbol;Acc:HGNC:11924]	1	p36.23	7980817	Normal	Normal	Normal	Normal	Normal	Normal	Normal	Normal	loss
PARK7	Parkinsonism associated deglycase [Source:HGNC Symbol;Acc:HGNC:16369]	1	p36.23	8022853	Normal	Normal	Normal	Normal	Normal	Normal	Normal	Normal	loss
ERRFI1	ERBB receptor feedback inhibitor 1 [Source:HGNC Symbol;Acc:HGNC:18185]	1	p36.23	8073214	Normal	Normal	Normal	Normal	Normal	Normal	Normal	Normal	loss
SLC45A1	solute carrier family 45 member 1 [Source:HGNC Symbol;Acc:HGNC:17939]	1	p36.23	8384287	Normal	Normal	Normal	Normal	Normal	Normal	Normal	Normal	loss
RERE	arginine-glutamic acid dipeptide repeats [Source:HGNC Symbol;Acc:HGNC:9965]	1	p36.23	8415080	Normal	Normal	Normal	Normal	Normal	Normal	Normal	Normal	loss
ENO1	enolase 1 [Source:HGNC Symbol;Acc:HGNC:3350]	1	p36.23	8922833	Normal	Normal	Normal	Normal	Normal	Normal	Normal	Normal	loss
CA6	carbonic anhydrase 6 [Source:HGNC Symbol;Acc:HGNC:1380]	1	p36.23	9005894	Normal	Normal	Normal	Normal	Normal	Normal	Normal	Normal	loss
SLC2A7	solute carrier family 2 member 7 [Source:HGNC Symbol;Acc:HGNC:13445]	1	p36.23	9063402	Normal	Normal	Normal	Normal	Normal	Normal	Normal	Normal	loss
SLC2A5	solute carrier family 2 member 5 [Source:HGNC Symbol;Acc:HGNC:11010]	1	p36.23	9097631	Normal	Normal	Normal	Normal	Normal	Normal	Normal	Normal	loss
GPR157	G protein-coupled receptor 157 [Source:HGNC Symbol;Acc:HGNC:23687]	1	p36.22	9164423	Normal	Normal	Normal	Normal	Normal	Normal	Normal	Normal	loss
MIR34A	microRNA 34a [Source:HGNC Symbol;Acc:HGNC:31635]	1	p36.22	9211687	Normal	Normal	Normal	Normal	Normal	Normal	Normal	Normal	loss
H6PD	hexose-6-phosphate dehydrogenase/glucose 1-dehydrogenase [Source:HGNC Symbol;Acc:HGNC:4795]	1	p36.22	9305000	Normal	Normal	Normal	Normal	Normal	Normal	Normal	Normal	loss
SPSB1	splA/ryanodine receptor domain and SOCS box containing 1 [Source:HGNC Symbol;Acc:HGNC:30628]	1	p36.22	9415960	Normal	Normal	Normal	Normal	Normal	Normal	Normal	Normal	loss
SLC25A33	solute carrier family 25 member 33 [Source:HGNC Symbol;Acc:HGNC:29681]	1	p36.22	9613776	Normal	Normal	Normal	Normal	Normal	Normal	Normal	Normal	loss
TMEM201	transmembrane protein 201 [Source:HGNC Symbol;Acc:HGNC:33719]	1	p36.22	9655879	Normal	Normal	Normal	Normal	Normal	Normal	Normal	Normal	loss
PIK3CD_C1orf200		1		9713815	Normal	Normal	Normal	Normal	Normal	Normal	Normal	Normal	loss
PIK3CD	phosphatidylinositol-4,5-bisphosphate 3-kinase catalytic subunit delta [Source:HGNC Symbol;Acc:HGNC:8977]	1	p36.22	9770540	Normal	Normal	Normal	Normal	Normal	Normal	Normal	Normal	loss
CLSTN1	calsyntenin 1 [Source:HGNC Symbol;Acc:HGNC:17447]	1	p36.22	9790617	Normal	Normal	Normal	Normal	Normal	Normal	Normal	Normal	loss
CTNNBIP1	catenin beta interacting protein 1 [Source:HGNC Symbol;Acc:HGNC:16913]	1	p36.22	9910726	Normal	Normal	Normal	Normal	Normal	Normal	Normal	Normal	loss
LZIC	leucine zipper and CTNNBIP1 domain containing [Source:HGNC Symbol;Acc:HGNC:17497]	1	p36.22	9990392	Normal	Normal	Normal	Normal	Normal	Normal	Normal	Normal	loss
NMNAT1_MIR5697		1		10027370	Normal	Normal	Normal	Normal	Normal	Normal	Normal	Normal	loss
NMNAT1	nicotinamide nucleotide adenylyltransferase 1 [Source:HGNC Symbol;Acc:HGNC:17877]	1	p36.22	10032140	Normal	Normal	Normal	Normal	Normal	Normal	Normal	Normal	loss
RBP7	retinol binding protein 7 [Source:HGNC Symbol;Acc:HGNC:30316]	1	p36.22	10057287	Normal	Normal	Normal	Normal	Normal	Normal	Normal	Normal	loss
UBE4B	ubiquitination factor E4B [Source:HGNC Symbol;Acc:HGNC:12500]	1	p36.22	10093681	Normal	Normal	Normal	Normal	Normal	Normal	Normal	Normal	loss
KIF1B	kinesin family member 1B [Source:HGNC Symbol;Acc:HGNC:16636]	1	p36.22	10292343	Normal	Normal	Normal	Normal	Normal	Normal	Normal	Normal	loss
PGD	phosphogluconate dehydrogenase [Source:HGNC Symbol;Acc:HGNC:8891]	1	p36.22	10459576	Normal	Normal	Normal	Normal	Normal	Normal	Normal	Normal	loss
APITD1_APITD1-CORT		1		10491345	Normal	Normal	Normal	Normal	Normal	Normal	Normal	Normal	loss
APITD1_CORT_APITD1-CORT		1		10510090	Normal	Normal	Normal	Normal	Normal	Normal	Normal	Normal	loss
DFFA	DNA fragmentation factor subunit alpha [Source:HGNC Symbol;Acc:HGNC:2772]	1	p36.22	10521492	Normal	Normal	Normal	Normal	Normal	Normal	Normal	Normal	loss
PEX14_DFFA		1		10532372	Normal	Normal	Normal	Normal	Normal	Normal	Normal	Normal	loss
PEX14	peroxisomal biogenesis factor 14 [Source:HGNC Symbol;Acc:HGNC:8856]	1	p36.22	10534906	Normal	Normal	Normal	Normal	Normal	Normal	Normal	Normal	loss
CASZ1	castor zinc finger 1 [Source:HGNC Symbol;Acc:HGNC:26002]	1	p36.22	10699328	Normal	Normal	Normal	Normal	Normal	Normal	Normal	Normal	loss
C1orf127	chromosome 1 open reading frame 127 [Source:HGNC Symbol;Acc:HGNC:26730]	1	p36.22	11007701	Normal	Normal	Normal	Normal	Normal	Normal	Normal	Normal	loss
TARDBP	TAR DNA binding protein [Source:HGNC Symbol;Acc:HGNC:11571]	1	p36.22	11073698	Normal	Normal	Normal	Normal	Normal	Normal	Normal	Normal	loss
MASP2	mannan binding lectin serine peptidase 2 [Source:HGNC Symbol;Acc:HGNC:6902]	1	p36.22	11086959	Normal	Normal	Normal	Normal	Normal	Normal	Normal	Normal	loss
SRM	spermidine synthase [Source:HGNC Symbol;Acc:HGNC:11296]	1	p36.22	11115820	Normal	Normal	Normal	Normal	Normal	Normal	Normal	Normal	loss
EXOSC10	exosome component 10 [Source:HGNC Symbol;Acc:HGNC:9138]	1	p36.22	11126656	Normal	Normal	Normal	Normal	Normal	Normal	Normal	Normal	loss
MTOR	mechanistic target of rapamycin kinase [Source:HGNC Symbol;Acc:HGNC:3942]	1	p36.22	11167008	Normal	Normal	Normal	Normal	Normal	Normal	Normal	Normal	loss
MTOR_MTOR-AS1		1		11204688	Normal	Normal	Normal	Normal	Normal	Normal	Normal	Normal	loss
ANGPTL7_MTOR		1		11249623	Normal	Normal	Normal	Normal	Normal	Normal	Normal	Normal	loss
UBIAD1	UbiA prenyltransferase domain containing 1 [Source:HGNC Symbol;Acc:HGNC:30791]	1	p36.22	11333616	Normal	Normal	Normal	Normal	Normal	Normal	Normal	Normal	loss
PTCHD2		1		11560997	Normal	Normal	Normal	Normal	Normal	Normal	Normal	Normal	loss
FBXO2	F-box protein 2 [Source:HGNC Symbol;Acc:HGNC:13581]	1	p36.22	11708247	Normal	Normal	Normal	Normal	Normal	Normal	Normal	Normal	loss
FBXO2_FBXO44		1		11715810	Normal	Normal	Normal	Normal	Normal	Normal	Normal	Normal	loss
FBXO44	F-box protein 44 [Source:HGNC Symbol;Acc:HGNC:24847]	1	p36.22	11716030	Normal	Normal	Normal	Normal	Normal	Normal	Normal	Normal	loss
FBXO6	F-box protein 6 [Source:HGNC Symbol;Acc:HGNC:13585]	1	p36.22	11728664	Normal	Normal	Normal	Normal	Normal	Normal	Normal	Normal	loss
MAD2L2	mitotic arrest deficient 2 like 2 [Source:HGNC Symbol;Acc:HGNC:6764]	1	p36.22	11734788	Normal	Normal	Normal	Normal	Normal	Normal	Normal	Normal	loss
DRAXIN	dorsal inhibitory axon guidance protein [Source:HGNC Symbol;Acc:HGNC:25054]	1	p36.22	11766281	Normal	Normal	Normal	Normal	Normal	Normal	Normal	Normal	loss
AGTRAP	angiotensin II receptor associated protein [Source:HGNC Symbol;Acc:HGNC:13539]	1	p36.22	11796234	Normal	Normal	Normal	Normal	Normal	Normal	Normal	Normal	loss
C1orf167	chromosome 1 open reading frame 167 [Source:HGNC Symbol;Acc:HGNC:25262]	1	p36.22	11821863	Normal	Normal	Normal	Normal	Normal	Normal	Normal	Normal	loss
MTHFR_C1orf167		1		11847417	Normal	Normal	Normal	Normal	Normal	Normal	Normal	Normal	loss
MTHFR	methylenetetrahydrofolate reductase [Source:HGNC Symbol;Acc:HGNC:7436]	1	p36.22	11850760	Normal	Normal	Normal	Normal	Normal	Normal	Normal	Normal	loss
CLCN6_MTHFR		1		11866203	Normal	Normal	Normal	Normal	Normal	Normal	Normal	Normal	loss
CLCN6	chloride voltage-gated channel 6 [Source:HGNC Symbol;Acc:HGNC:2024]	1	p36.22	11867083	Normal	Normal	Normal	Normal	Normal	Normal	Normal	Normal	loss
NPPA_NPPA-AS1		1		11906005	Normal	Normal	Normal	Normal	Normal	Normal	Normal	Normal	loss
NPPB	natriuretic peptide B [Source:HGNC Symbol;Acc:HGNC:7940]	1	p36.22	11917600	Normal	Normal	Normal	Normal	Normal	Normal	Normal	Normal	loss
KIAA2013	KIAA2013 [Source:HGNC Symbol;Acc:HGNC:28513]	1	p36.22	11980357	Normal	Normal	Normal	Normal	Normal	Normal	Normal	Normal	loss
PLOD1	procollagen-lysine,2-oxoglutarate 5-dioxygenase 1 [Source:HGNC Symbol;Acc:HGNC:9081]	1	p36.22	11994808	Normal	Normal	Normal	Normal	Normal	Normal	Normal	Normal	loss
MFN2	mitofusin 2 [Source:HGNC Symbol;Acc:HGNC:16877]	1	p36.22	12049181	Normal	Normal	Normal	Normal	Normal	Normal	Normal	Normal	loss
MIIP	migration and invasion inhibitory protein [Source:HGNC Symbol;Acc:HGNC:25715]	1	p36.22	12081882	Normal	Normal	Normal	Normal	Normal	Normal	Normal	Normal	loss
TNFRSF8	TNF receptor superfamily member 8 [Source:HGNC Symbol;Acc:HGNC:11923]	1	p36.22	12144405	Normal	Normal	Normal	Normal	Normal	Normal	Normal	Normal	loss
TNFRSF1B	TNF receptor superfamily member 1B [Source:HGNC Symbol;Acc:HGNC:11917]	1	p36.22	12227518	Normal	Normal	Normal	Normal	Normal	Normal	Normal	Normal	loss
TNFRSF1B_MIR4632		1		12251729	Normal	Normal	Normal	Normal	Normal	Normal	Normal	Normal	loss
VPS13D	vacuolar protein sorting 13 homolog D [Source:HGNC Symbol;Acc:HGNC:23595]	1	p36.22	12294290	Normal	Normal	Normal	Normal	Normal	Normal	Normal	Normal	loss
VPS13D_SNORA59A		1		12567223	Normal	Normal	Normal	Normal	Normal	Normal	Normal	Normal	loss
DHRS3	dehydrogenase/reductase 3 [Source:HGNC Symbol;Acc:HGNC:17693]	1	p36.21	12628329	Normal	Normal	Normal	Normal	Normal	Normal	Normal	Normal	loss
AADACL4	arylacetamide deacetylase like 4 [Source:HGNC Symbol;Acc:HGNC:32038]	1	p36.21	12704605	Normal	Normal	Normal	Normal	Normal	Normal	Normal	Normal	loss
AADACL3	arylacetamide deacetylase like 3 [Source:HGNC Symbol;Acc:HGNC:32037]	1	p36.21	12776302	Normal	Normal	Normal	Normal	Normal	Normal	Normal	Normal	loss
C1orf158	chromosome 1 open reading frame 158 [Source:HGNC Symbol;Acc:HGNC:28567]	1	p36.21	12806330	Normal	Normal	Normal	Normal	Normal	Normal	Normal	Normal	loss
PRAMEF12	PRAME family member 12 [Source:HGNC Symbol;Acc:HGNC:22125]	1	p36.21	12835114	Normal	Normal	Normal	Normal	Normal	Normal	Normal	Normal	loss
PRAMEF1	PRAME family member 1 [Source:HGNC Symbol;Acc:HGNC:28840]	1	p36.21	12854458	Normal	Normal	Normal	Normal	Normal	Normal	Normal	Normal	loss
PRAMEF11	PRAME family member 11 [Source:HGNC Symbol;Acc:HGNC:14086]	1	p36.21	12884810	Normal	Normal	Normal	Normal	Normal	Normal	Normal	Normal	loss
HNRNPCL1	heterogeneous nuclear ribonucleoprotein C-like 1 [Source:HGNC Symbol;Acc:HGNC:29295]	1	p36.21	12907322	Normal	Normal	Normal	Normal	Normal	Normal	Normal	Normal	loss
PRAMEF2	PRAME family member 2 [Source:HGNC Symbol;Acc:HGNC:28841]	1	p36.21	12919006	Normal	Normal	Normal	Normal	Normal	Normal	Normal	Normal	loss
PRAMEF22_PRAMEF6		1		13037811	Normal	Normal	Normal	Normal	Normal	Normal	loss	Normal	loss
HNRNPCP5		1		13182992	Normal	Normal	Normal	Normal	Normal	Normal	loss	Normal	loss
PRAMEF3		1		13329280	Normal	Normal	Normal	Normal	Normal	Normal	loss	Normal	loss
PRAMEF18	PRAME family member 18 [Source:HGNC Symbol;Acc:HGNC:30693]	1		13475133	Normal	Normal	Normal	Normal	Normal	Normal	loss	Normal	loss
PRAMEF21		1		13523880	Normal	Normal	Normal	Normal	Normal	Normal	Normal	Normal	loss
PRAMEF19	PRAME family member 19 [Source:HGNC Symbol;Acc:HGNC:24908]	1	p36.21	13695969	Normal	Normal	Normal	Normal	Normal	Normal	Normal	Normal	loss
PRAMEF20	PRAME family member 20 [Source:HGNC Symbol;Acc:HGNC:25224]	1	p36.21	13742951	Normal	Normal	Normal	Normal	Normal	Normal	Normal	Normal	loss
LRRC38	leucine rich repeat containing 38 [Source:HGNC Symbol;Acc:HGNC:27005]	1	p36.21	13802347	Normal	Normal	Normal	Normal	Normal	Normal	Normal	Normal	loss
PDPN	podoplanin [Source:HGNC Symbol;Acc:HGNC:29602]	1	p36.21	13910285	Normal	Normal	Normal	Normal	Normal	Normal	Normal	Normal	loss
PRDM2	PR/SET domain 2 [Source:HGNC Symbol;Acc:HGNC:9347]	1	p36.21	14042051	Normal	Normal	Normal	Normal	Normal	Normal	Normal	Normal	loss
KAZN	kazrin, periplakin interacting protein [Source:HGNC Symbol;Acc:HGNC:29173]	1	p36.21	14925441	Normal	Normal	Normal	Normal	Normal	Normal	Normal	Normal	loss
TMEM51_C1orf195		1		15490835	Normal	Normal	Normal	Normal	Normal	Normal	Normal	Normal	loss
TMEM51	transmembrane protein 51 [Source:HGNC Symbol;Acc:HGNC:25488]	1	p36.21	15541508	Normal	Normal	Normal	Normal	Normal	Normal	Normal	Normal	loss
FHAD1	forkhead associated phosphopeptide binding domain 1 [Source:HGNC Symbol;Acc:HGNC:29408]	1	p36.21	15578278	Normal	Normal	Normal	Normal	Normal	Normal	Normal	Normal	loss
EFHD2	EF-hand domain family member D2 [Source:HGNC Symbol;Acc:HGNC:28670]	1	p36.21	15736534	Normal	Normal	Normal	Normal	Normal	Normal	Normal	Normal	loss
CTRC	chymotrypsin C [Source:HGNC Symbol;Acc:HGNC:2523]	1	p36.21	15764840	Normal	Normal	Normal	Normal	Normal	Normal	Normal	Normal	loss
CELA2A	chymotrypsin like elastase family member 2A [Source:HGNC Symbol;Acc:HGNC:24609]	1	p36.21	15783096	Normal	Normal	Normal	Normal	Normal	Normal	Normal	Normal	loss
CELA2A_CELA2B		1		15792524	Normal	Normal	Normal	Normal	Normal	Normal	Normal	Normal	loss
CELA2B	chymotrypsin like elastase family member 2B [Source:HGNC Symbol;Acc:HGNC:29995]	1	p36.21	15802468	Normal	Normal	Normal	Normal	Normal	Normal	Normal	Normal	loss
CASP9_CELA2B		1		15817742	Normal	Normal	Normal	Normal	Normal	Normal	Normal	Normal	loss
CASP9	caspase 9 [Source:HGNC Symbol;Acc:HGNC:1511]	1	p36.21	15819420	Normal	Normal	Normal	Normal	Normal	Normal	Normal	Normal	loss
DNAJC16	DnaJ heat shock protein family (Hsp40) member C16 [Source:HGNC Symbol;Acc:HGNC:29157]	1	p36.21	15855631	Normal	Normal	Normal	Normal	Normal	Normal	Normal	Normal	loss
DNAJC16_AGMAT		1		15900060	Normal	Normal	Normal	Normal	Normal	Normal	Normal	Normal	loss
DDI2	DNA damage inducible 1 homolog 2 [Source:HGNC Symbol;Acc:HGNC:24578]	1	p36.21	15944180	Normal	Normal	Normal	Normal	Normal	Normal	Normal	Normal	loss
DDI2_RSC1A1		1		15986334	Normal	Normal	Normal	Normal	Normal	Normal	Normal	Normal	loss
PLEKHM2	pleckstrin homology and RUN domain containing M2 [Source:HGNC Symbol;Acc:HGNC:29131]	1	p36.21	16042660	Normal	Normal	Normal	Normal	Normal	Normal	Normal	Normal	loss
SLC25A34	solute carrier family 25 member 34 [Source:HGNC Symbol;Acc:HGNC:27653]	1	p36.21	16063040	Normal	Normal	Normal	Normal	Normal	Normal	Normal	Normal	loss
TMEM82	transmembrane protein 82 [Source:HGNC Symbol;Acc:HGNC:32350]	1	p36.21	16068961	Normal	Normal	Normal	Normal	Normal	Normal	Normal	Normal	loss
FBLIM1	filamin binding LIM protein 1 [Source:HGNC Symbol;Acc:HGNC:24686]	1	p36.21	16091511	Normal	Normal	Normal	Normal	Normal	Normal	Normal	Normal	loss
SPEN	spen family transcriptional repressor [Source:HGNC Symbol;Acc:HGNC:17575]	1	p36.21	16174521	Normal	Normal	Normal	Normal	Normal	Normal	Normal	Normal	loss
ZBTB17	zinc finger and BTB domain containing 17 [Source:HGNC Symbol;Acc:HGNC:12936]	1	p36.13	16268412	Normal	Normal	Normal	Normal	Normal	Normal	Normal	Normal	loss
C1orf64		1		16330726	Normal	Normal	Normal	Normal	Normal	Normal	Normal	Normal	loss
HSPB7	heat shock protein family B (small) member 7 [Source:HGNC Symbol;Acc:HGNC:5249]	1	p36.13	16342002	Normal	Normal	Normal	Normal	Normal	Normal	Normal	Normal	loss
HSPB7_CLCNKA		1		16345643	Normal	Normal	Normal	Normal	Normal	Normal	Normal	Normal	loss
CLCNKA	chloride voltage-gated channel Ka [Source:HGNC Symbol;Acc:HGNC:2026]	1	p36.13	16349114	Normal	Normal	Normal	Normal	Normal	Normal	Normal	Normal	loss
CLCNKB	chloride voltage-gated channel Kb [Source:HGNC Symbol;Acc:HGNC:2027]	1	p36.13	16370987	Normal	Normal	Normal	Normal	Normal	Normal	Normal	Normal	loss
FAM131C	family with sequence similarity 131 member C [Source:HGNC Symbol;Acc:HGNC:26717]	1	p36.13	16385872	Normal	Normal	Normal	Normal	Normal	Normal	Normal	Normal	loss
EPHA2	EPH receptor A2 [Source:HGNC Symbol;Acc:HGNC:3386]	1	p36.13	16451603	Normal	Normal	Normal	Normal	Normal	Normal	Normal	Normal	loss
ARHGEF19	Rho guanine nucleotide exchange factor 19 [Source:HGNC Symbol;Acc:HGNC:26604]	1	p36.13	16525064	Normal	Normal	Normal	Normal	Normal	Normal	Normal	Normal	loss
ANO7P1		1		16542402	Normal	Normal	Normal	Normal	Normal	Normal	Normal	Normal	loss
C1orf134		1		16555335	Normal	Normal	Normal	Normal	Normal	Normal	Normal	Normal	loss
FBXO42	F-box protein 42 [Source:HGNC Symbol;Acc:HGNC:29249]	1	p36.13	16577179	Normal	Normal	Normal	Normal	Normal	Normal	Normal	Normal	loss
SZRD1_SPATA21		1		16713640	Normal	Normal	Normal	Normal	Normal	Normal	Normal	Normal	loss
SPATA21	spermatogenesis associated 21 [Source:HGNC Symbol;Acc:HGNC:28026]	1	p36.13	16725214	Normal	Normal	Normal	Normal	Normal	Normal	Normal	Normal	loss
NECAP2	NECAP endocytosis associated 2 [Source:HGNC Symbol;Acc:HGNC:25528]	1	p36.13	16767204	Normal	Normal	Normal	Normal	Normal	Normal	Normal	Normal	loss
CROCCP3	ciliary rootlet coiled-coil, rootletin pseudogene 3 [Source:HGNC Symbol;Acc:HGNC:29405]	1	p36.13	16802421	Normal	Normal	Normal	Normal	Normal	Normal	Normal	Normal	loss
CROCCP2	ciliary rootlet coiled-coil, rootletin pseudogene 2 [Source:HGNC Symbol;Acc:HGNC:28170]	1	p36.13	16948484	gain	gain	gain	gain	gain	gain	gain	gain	Normal
MST1P2	macrophage stimulating 1 pseudogene 2 [Source:HGNC Symbol;Acc:HGNC:7383]	1	p36.13	16972036	gain	gain	gain	gain	gain	gain	gain	gain	Normal
FAM231A	family with sequence similarity 231 member A [Source:HGNC Symbol;Acc:HGNC:49427]	1	p36.13	16999694	gain	gain	gain	gain	gain	gain	Normal	gain	Normal
ESPNP	espin pseudogene [Source:HGNC Symbol;Acc:HGNC:23285]	1	p36.13	17017582	Normal	gain	gain	gain	gain	Normal	Normal	Normal	Normal
FAM231C	family with sequence similarity 231 member C [Source:HGNC Symbol;Acc:HGNC:49508]	1	p36.13	17060646	Normal	gain	gain	gain	gain	Normal	Normal	gain	gain
CROCC_MST1L		1		17083744	gain	gain	gain	gain	gain	gain	gain	gain	gain
CROCC	ciliary rootlet coiled-coil, rootletin [Source:HGNC Symbol;Acc:HGNC:21299]	1	p36.13	17197512	Normal	Normal	loss	loss	loss	loss	Normal	Normal	loss
MFAP2	microfibril associated protein 2 [Source:HGNC Symbol;Acc:HGNC:7033]	1	p36.13	17301509	Normal	Normal	Normal	Normal	Normal	Normal	Normal	Normal	loss
ATP13A2	ATPase 13A2 [Source:HGNC Symbol;Acc:HGNC:30213]	1	p36.13	17312449	Normal	Normal	Normal	Normal	Normal	Normal	Normal	Normal	loss
SDHB	succinate dehydrogenase complex iron sulfur subunit B [Source:HGNC Symbol;Acc:HGNC:10681]	1	p36.13	17345336	Normal	Normal	Normal	Normal	Normal	Normal	Normal	Normal	loss
PADI2	peptidyl arginine deiminase 2 [Source:HGNC Symbol;Acc:HGNC:18341]	1	p36.13	17395538	Normal	Normal	Normal	Normal	Normal	Normal	Normal	Normal	loss
PADI1	peptidyl arginine deiminase 1 [Source:HGNC Symbol;Acc:HGNC:18367]	1	p36.13	17531681	Normal	Normal	Normal	Normal	Normal	Normal	Normal	Normal	loss
PADI3	peptidyl arginine deiminase 3 [Source:HGNC Symbol;Acc:HGNC:18337]	1	p36.13	17575616	Normal	Normal	Normal	Normal	Normal	Normal	Normal	Normal	loss
PADI3_MIR3972		1		17604317	Normal	Normal	Normal	Normal	Normal	Normal	Normal	Normal	loss
PADI4	peptidyl arginine deiminase 4 [Source:HGNC Symbol;Acc:HGNC:18368]	1	p36.13	17634717	Normal	Normal	Normal	Normal	Normal	Normal	Normal	Normal	loss
PADI6	peptidyl arginine deiminase 6 [Source:HGNC Symbol;Acc:HGNC:20449]	1	p36.13	17698734	Normal	Normal	Normal	Normal	Normal	Normal	Normal	Normal	loss
RCC2	regulator of chromosome condensation 2 [Source:HGNC Symbol;Acc:HGNC:30297]	1	p36.13	17735657	Normal	Normal	Normal	Normal	Normal	Normal	Normal	Normal	loss
ARHGEF10L	Rho guanine nucleotide exchange factor 10 like [Source:HGNC Symbol;Acc:HGNC:25540]	1	p36.13	17906975	Normal	Normal	Normal	Normal	Normal	Normal	Normal	Normal	loss
ACTL8	actin like 8 [Source:HGNC Symbol;Acc:HGNC:24018]	1	p36.13	18149508	Normal	Normal	Normal	Normal	Normal	Normal	Normal	Normal	loss
IGSF21	immunoglobin superfamily member 21 [Source:HGNC Symbol;Acc:HGNC:28246]	1	p36.13	18554356	Normal	Normal	Normal	loss	Normal	Normal	Normal	Normal	loss
KLHDC7A	kelch domain containing 7A [Source:HGNC Symbol;Acc:HGNC:26791]	1	p36.13	18807475	Normal	Normal	Normal	loss	Normal	Normal	Normal	Normal	loss
PAX7	paired box 7 [Source:HGNC Symbol;Acc:HGNC:8621]	1	p36.13	18957980	Normal	Normal	Normal	loss	Normal	Normal	Normal	Normal	loss
TAS1R2	taste 1 receptor member 2 [Source:HGNC Symbol;Acc:HGNC:14905]	1	p36.13	19166087	Normal	Normal	Normal	gain	Normal	Normal	Normal	Normal	loss
ALDH4A1	aldehyde dehydrogenase 4 family member A1 [Source:HGNC Symbol;Acc:HGNC:406]	1	p36.13	19199353	Normal	Normal	Normal	Normal	Normal	Normal	Normal	Normal	loss
ALDH4A1_MIR4695		1		19209559	Normal	Normal	Normal	Normal	Normal	Normal	Normal	Normal	loss
IFFO2	intermediate filament family orphan 2 [Source:HGNC Symbol;Acc:HGNC:27006]	1	p36.13	19235059	Normal	Normal	Normal	Normal	Normal	Normal	Normal	Normal	loss
UBR4	ubiquitin protein ligase E3 component n-recognin 4 [Source:HGNC Symbol;Acc:HGNC:30313]	1	p36.13	19401315	Normal	Normal	Normal	Normal	Normal	Normal	Normal	Normal	loss
EMC1	ER membrane protein complex subunit 1 [Source:HGNC Symbol;Acc:HGNC:28957]	1	p36.13	19545788	Normal	Normal	Normal	Normal	Normal	Normal	Normal	Normal	loss
MRTO4	MRT4 homolog, ribosome maturation factor [Source:HGNC Symbol;Acc:HGNC:18477]	1	p36.13	19578256	Normal	Normal	Normal	Normal	Normal	Normal	Normal	Normal	loss
AKR7L	aldo-keto reductase family 7 like (gene/pseudogene) [Source:HGNC Symbol;Acc:HGNC:24056]	1	p36.13	19593702	Normal	Normal	Normal	Normal	Normal	Normal	Normal	Normal	loss
AKR7A3	aldo-keto reductase family 7 member A3 [Source:HGNC Symbol;Acc:HGNC:390]	1	p36.13	19609198	Normal	Normal	Normal	Normal	Normal	Normal	Normal	Normal	loss
AKR7A2	aldo-keto reductase family 7 member A2 [Source:HGNC Symbol;Acc:HGNC:389]	1	p36.13	19630687	Normal	Normal	Normal	Normal	Normal	Normal	Normal	Normal	loss
PQLC2	PQ loop repeat containing 2 [Source:HGNC Symbol;Acc:HGNC:26001]	1	p36.13	19644159	Normal	Normal	Normal	Normal	Normal	Normal	Normal	Normal	loss
CAPZB	capping actin protein of muscle Z-line beta subunit [Source:HGNC Symbol;Acc:HGNC:1491]	1	p36.13	19665965	Normal	Normal	Normal	Normal	Normal	Normal	Normal	Normal	loss
MINOS1_MINOS1-NBL1		1		19923409	Normal	Normal	Normal	Normal	Normal	Normal	Normal	Normal	loss
MINOS1_RPS14P3_MINOS1-NBL1		1		19934546	Normal	Normal	Normal	Normal	Normal	Normal	Normal	Normal	loss
NBL1_MINOS1-NBL1		1		19969802	Normal	Normal	Normal	Normal	Normal	Normal	Normal	Normal	loss
HTR6	5-hydroxytryptamine receptor 6 [Source:HGNC Symbol;Acc:HGNC:5301]	1	p36.13	19992214	Normal	Normal	Normal	Normal	Normal	Normal	Normal	Normal	loss
TMCO4	transmembrane and coiled-coil domains 4 [Source:HGNC Symbol;Acc:HGNC:27393]	1	p36.13	20009122	Normal	Normal	Normal	Normal	Normal	Normal	Normal	Normal	loss
RNF186	ring finger protein 186 [Source:HGNC Symbol;Acc:HGNC:25978]	1	p36.13	20140843	Normal	Normal	Normal	Normal	Normal	Normal	Normal	Normal	loss
OTUD3	OTU deubiquitinase 3 [Source:HGNC Symbol;Acc:HGNC:29038]	1	p36.13	20216835	Normal	Normal	Normal	Normal	Normal	Normal	Normal	Normal	loss
PLA2G2E	phospholipase A2 group IIE [Source:HGNC Symbol;Acc:HGNC:13414]	1	p36.13	20246821	Normal	Normal	Normal	Normal	Normal	Normal	Normal	Normal	loss
PLA2G2A	phospholipase A2 group IIA [Source:HGNC Symbol;Acc:HGNC:9031]	1	p36.13	20302213	Normal	Normal	Normal	Normal	Normal	Normal	Normal	Normal	loss
PLA2G5	phospholipase A2 group V [Source:HGNC Symbol;Acc:HGNC:9038]	1	p36.13	20395442	Normal	Normal	Normal	Normal	Normal	Normal	Normal	Normal	loss
PLA2G2D	phospholipase A2 group IID [Source:HGNC Symbol;Acc:HGNC:9033]	1	p36.12	20440632	Normal	Normal	Normal	Normal	Normal	Normal	Normal	Normal	loss
PLA2G2F	phospholipase A2 group IIF [Source:HGNC Symbol;Acc:HGNC:30040]	1	p36.12	20465872	Normal	Normal	Normal	Normal	Normal	Normal	Normal	Normal	loss
PLA2G2C	phospholipase A2 group IIC [Source:HGNC Symbol;Acc:HGNC:9032]	1	p36.12	20490431	Normal	Normal	Normal	Normal	Normal	Normal	Normal	Normal	loss
UBXN10	UBX domain protein 10 [Source:HGNC Symbol;Acc:HGNC:26354]	1	p36.12	20517048	Normal	Normal	Normal	Normal	Normal	Normal	Normal	Normal	loss
VWA5B1	von Willebrand factor A domain containing 5B1 [Source:HGNC Symbol;Acc:HGNC:26538]	1	p36.12	20637103	Normal	Normal	Normal	Normal	Normal	Normal	Normal	Normal	loss
CAMK2N1	calcium/calmodulin dependent protein kinase II inhibitor 1 [Source:HGNC Symbol;Acc:HGNC:24190]	1	p36.12	20810049	Normal	Normal	Normal	Normal	Normal	Normal	Normal	Normal	loss
MUL1	mitochondrial E3 ubiquitin protein ligase 1 [Source:HGNC Symbol;Acc:HGNC:25762]	1	p36.12	20827220	Normal	Normal	Normal	Normal	Normal	Normal	Normal	Normal	loss
FAM43B	family with sequence similarity 43 member B [Source:HGNC Symbol;Acc:HGNC:31791]	1	p36.12	20879466	Normal	Normal	Normal	Normal	Normal	Normal	Normal	Normal	loss
CDA	cytidine deaminase [Source:HGNC Symbol;Acc:HGNC:1712]	1	p36.12	20915615	Normal	Normal	Normal	Normal	Normal	Normal	Normal	Normal	loss
PINK1	PTEN induced putative kinase 1 [Source:HGNC Symbol;Acc:HGNC:14581]	1	p36.12	20964388	Normal	Normal	Normal	Normal	Normal	Normal	Normal	Normal	loss
PINK1-AS_PINK1		1		20970913	Normal	Normal	Normal	Normal	Normal	Normal	Normal	Normal	loss
DDOST	dolichyl-diphosphooligosaccharide--protein glycosyltransferase non-catalytic subunit [Source:HGNC Symbol;Acc:HGNC:2728]	1	p36.12	20978875	Normal	Normal	Normal	Normal	Normal	Normal	Normal	Normal	loss
KIF17	kinesin family member 17 [Source:HGNC Symbol;Acc:HGNC:19167]	1	p36.12	20992606	Normal	Normal	Normal	Normal	Normal	Normal	Normal	Normal	loss
SH2D5	SH2 domain containing 5 [Source:HGNC Symbol;Acc:HGNC:28819]	1	p36.12	21048336	Normal	Normal	Normal	Normal	Normal	Normal	Normal	Normal	loss
HP1BP3	heterochromatin protein 1 binding protein 3 [Source:HGNC Symbol;Acc:HGNC:24973]	1	p36.12	21071271	Normal	Normal	Normal	Normal	Normal	Normal	Normal	Normal	loss
EIF4G3	eukaryotic translation initiation factor 4 gamma 3 [Source:HGNC Symbol;Acc:HGNC:3298]	1	p36.12	21133780	Normal	Normal	Normal	Normal	Normal	Normal	Normal	Normal	loss
EIF4G3_MIR1256		1		21314727	Normal	Normal	Normal	Normal	Normal	Normal	Normal	Normal	loss
ECE1	endothelin converting enzyme 1 [Source:HGNC Symbol;Acc:HGNC:3146]	1	p36.12	21546426	Normal	Normal	Normal	Normal	Normal	Normal	Normal	Normal	loss
NBPF2P		1		21751184	Normal	Normal	Normal	Normal	Normal	Normal	Normal	Normal	loss
HS6ST1P1		1		21755485	Normal	Normal	Normal	Normal	Normal	Normal	Normal	Normal	loss
NBPF3	NBPF member 3 [Source:HGNC Symbol;Acc:HGNC:25076]	1	p36.12	21795271	Normal+	Normal+	Normal+	Normal+	Normal+	Normal+	Normal+	Normal	loss
ALPL	alkaline phosphatase, liver/bone/kidney [Source:HGNC Symbol;Acc:HGNC:438]	1	p36.12	21887056	Normal	Normal+	Normal	Normal	Normal	Normal	Normal	Normal	loss
RAP1GAP	RAP1 GTPase activating protein [Source:HGNC Symbol;Acc:HGNC:9858]	1	p36.12	21924058	Normal	Normal	Normal	Normal	Normal	Normal	Normal	Normal	loss
USP48	ubiquitin specific peptidase 48 [Source:HGNC Symbol;Acc:HGNC:18533]	1	p36.12	22005762	Normal	Normal	Normal	Normal	Normal	Normal	Normal	Normal	loss
LDLRAD2	low density lipoprotein receptor class A domain containing 2 [Source:HGNC Symbol;Acc:HGNC:32071]	1	p36.12	22138921	Normal	Normal	Normal	Normal	Normal	Normal	Normal	Normal	loss
HSPG2_LDLRAD2		1		22148659	Normal	Normal	Normal	Normal	Normal	Normal	Normal	Normal	loss
HSPG2	heparan sulfate proteoglycan 2 [Source:HGNC Symbol;Acc:HGNC:5273]	1	p36.12	22154389	Normal	Normal	Normal	Normal	Normal	Normal	Normal	Normal	loss
CELA3B	chymotrypsin like elastase family member 3B [Source:HGNC Symbol;Acc:HGNC:15945]	1	p36.12	22303504	Normal	Normal	Normal	Normal	Normal	Normal	Normal	Normal	loss
CELA3A	chymotrypsin like elastase family member 3A [Source:HGNC Symbol;Acc:HGNC:15944]	1	p36.12	22328139	Normal	Normal	Normal	Normal	Normal	Normal	Normal	Normal	loss
CDC42	cell division cycle 42 [Source:HGNC Symbol;Acc:HGNC:1736]	1	p36.12	22405070	Normal	Normal	Normal	Normal	Normal	Normal	Normal	Normal	loss
WNT4	Wnt family member 4 [Source:HGNC Symbol;Acc:HGNC:12783]	1	p36.12	22446598	Normal	Normal	Normal	Normal	Normal	Normal	Normal	Normal	loss
MIR4418	microRNA 4418 [Source:HGNC Symbol;Acc:HGNC:41789]	1	p36.12	22592681	Normal	Normal	Normal	Normal	Normal	Normal	Normal	Normal	loss
ZBTB40	zinc finger and BTB domain containing 40 [Source:HGNC Symbol;Acc:HGNC:29045]	1	p36.12	22816493	Normal	Normal	Normal	Normal	Normal	Normal	Normal	Normal	loss
ZBTB40_ZBTB40-IT1		1		22843858	Normal	Normal	Normal	Normal	Normal	Normal	Normal	Normal	loss
EPHA8	EPH receptor A8 [Source:HGNC Symbol;Acc:HGNC:3391]	1	p36.12	22895737	Normal	Normal	Normal	Normal	Normal	Normal	Normal	Normal	loss
C1QA	complement C1q A chain [Source:HGNC Symbol;Acc:HGNC:1241]	1	p36.12	22964055	Normal	Normal	Normal	Normal	Normal	Normal	Normal	Normal	loss
C1QC	complement C1q C chain [Source:HGNC Symbol;Acc:HGNC:1245]	1	p36.12	22970547	Normal	Normal	Normal	Normal	Normal	Normal	Normal	Normal	loss
C1QB	complement C1q B chain [Source:HGNC Symbol;Acc:HGNC:1242]	1	p36.12	22985941	Normal	Normal	Normal	Normal	Normal	Normal	Normal	Normal	loss
EPHB2_MIR4684		1		23045889	Normal	Normal	Normal	Normal	Normal	Normal	Normal	Normal	loss
EPHB2	EPH receptor B2 [Source:HGNC Symbol;Acc:HGNC:3393]	1	p36.12	23101635	Normal	Normal	Normal	Normal	Normal	Normal	Normal	Normal	loss
EPHB2_MIR4253		1		23189477	Normal	Normal	Normal	Normal	Normal	Normal	Normal	Normal	loss
LACTBL1	lactamase beta like 1 [Source:HGNC Symbol;Acc:HGNC:35445]	1	p36.12	23280273	Normal	Normal	Normal	Normal	Normal	Normal	Normal	Normal	loss
C1orf234		1		23337426	Normal	Normal	Normal	Normal	Normal	Normal	Normal	Normal	loss
KDM1A	lysine demethylase 1A [Source:HGNC Symbol;Acc:HGNC:29079]	1	p36.12	23346087	Normal	Normal	Normal	Normal	Normal	Normal	Normal	Normal	loss
KDM1A_MIR3115		1		23370734	Normal	Normal	Normal	Normal	Normal	Normal	Normal	Normal	loss
LUZP1	leucine zipper protein 1 [Source:HGNC Symbol;Acc:HGNC:14985]	1	p36.12	23415421	Normal	Normal	Normal	Normal	Normal	Normal	Normal	Normal	loss
HTR1D	5-hydroxytryptamine receptor 1D [Source:HGNC Symbol;Acc:HGNC:5289]	1	p36.12	23519527	Normal	Normal	Normal	Normal	Normal	Normal	Normal	Normal	loss
HNRNPR	heterogeneous nuclear ribonucleoprotein R [Source:HGNC Symbol;Acc:HGNC:5047]	1	p36.12	23636999	Normal	Normal	Normal	Normal	Normal	Normal	Normal	Normal	loss
ZNF436	zinc finger protein 436 [Source:HGNC Symbol;Acc:HGNC:20814]	1	p36.12	23688393	Normal	Normal	Normal	Normal	Normal	Normal	Normal	Normal	loss
ZNF436_C1orf213		1		23695790	Normal	Normal	Normal	Normal	Normal	Normal	Normal	Normal	loss
C1orf213		1		23697512	Normal	Normal	Normal	Normal	Normal	Normal	Normal	Normal	loss
TCEA3	transcription elongation factor A3 [Source:HGNC Symbol;Acc:HGNC:11615]	1	p36.12	23707838	Normal	Normal	Normal	Normal	Normal	Normal	Normal	Normal	loss
ASAP3	ArfGAP with SH3 domain, ankyrin repeat and PH domain 3 [Source:HGNC Symbol;Acc:HGNC:14987]	1	p36.12	23755299	Normal	Normal	Normal	Normal	Normal	Normal	Normal	Normal	loss
E2F2	E2F transcription factor 2 [Source:HGNC Symbol;Acc:HGNC:3114]	1	p36.12	23836371	Normal	Normal	Normal	Normal	Normal	Normal	Normal	Normal	loss
ID3	inhibitor of DNA binding 3, HLH protein [Source:HGNC Symbol;Acc:HGNC:5362]	1	p36.12	23885353	Normal	Normal	Normal	Normal	Normal	Normal	Normal	Normal	loss
MDS2	myelodysplastic syndrome 2 translocation associated [Source:HGNC Symbol;Acc:HGNC:29633]	1	p36.12	23908014	Normal	Normal	Normal	Normal	Normal	Normal	Normal	Normal	loss
RPL11	ribosomal protein L11 [Source:HGNC Symbol;Acc:HGNC:10301]	1	p36.11	24018193	Normal	Normal	Normal	Normal	Normal	Normal	Normal	Normal	loss
TCEB3		1		24069950	Normal	Normal	Normal	Normal	Normal	Normal	Normal	Normal	loss
PITHD1	PITH domain containing 1 [Source:HGNC Symbol;Acc:HGNC:25022]	1	p36.11	24105868	Normal	Normal	Normal	Normal	Normal	Normal	Normal	Normal	loss
LYPLA2	lysophospholipase II [Source:HGNC Symbol;Acc:HGNC:6738]	1	p36.11	24119228	Normal	Normal	Normal	Normal	Normal	Normal	Normal	Normal	loss
GALE	UDP-galactose-4-epimerase [Source:HGNC Symbol;Acc:HGNC:4116]	1	p36.11	24122406	Normal	Normal	Normal	Normal	Normal	Normal	Normal	Normal	loss
HMGCL	3-hydroxymethyl-3-methylglutaryl-CoA lyase [Source:HGNC Symbol;Acc:HGNC:5005]	1	p36.11	24128958	Normal	Normal	Normal	Normal	Normal	Normal	Normal	Normal	loss
FUCA1	alpha-L-fucosidase 1 [Source:HGNC Symbol;Acc:HGNC:4006]	1	p36.11	24172133	Normal	Normal	Normal	Normal	Normal	Normal	Normal	Normal	loss
CNR2	cannabinoid receptor 2 [Source:HGNC Symbol;Acc:HGNC:2160]	1	p36.11	24200937	Normal	Normal	Normal	Normal	Normal	Normal	Normal	Normal	loss
CNR2_MIR378F		1		24255556	Normal	Normal	Normal	Normal	Normal	Normal	Normal	Normal	loss
PNRC2	proline rich nuclear receptor coactivator 2 [Source:HGNC Symbol;Acc:HGNC:23158]	1	p36.11	24287970	Normal	Normal	Normal	Normal	Normal	Normal	Normal	Normal	loss
SRSF10	serine and arginine rich splicing factor 10 [Source:HGNC Symbol;Acc:HGNC:16713]	1	p36.11	24294196	Normal	gain	Normal	Normal	Normal	Normal	Normal	Normal	loss
MYOM3	myomesin 3 [Source:HGNC Symbol;Acc:HGNC:26679]	1	p36.11	24383888	Normal	Normal	Normal	Normal	Normal	Normal	Normal	Normal	loss
IL22RA1	interleukin 22 receptor subunit alpha 1 [Source:HGNC Symbol;Acc:HGNC:13700]	1	p36.11	24447238	Normal	Normal	Normal	Normal	Normal	Normal	Normal	Normal	loss
IFNLR1	interferon lambda receptor 1 [Source:HGNC Symbol;Acc:HGNC:18584]	1	p36.11	24483661	Normal	Normal	Normal	Normal	Normal	Normal	Normal	Normal	loss
GRHL3	grainyhead like transcription factor 3 [Source:HGNC Symbol;Acc:HGNC:25839]	1	p36.11	24645894	Normal	Normal	Normal	Normal	Normal	Normal	Normal	Normal	loss
STPG1_GRHL3		1		24684130	Normal	Normal	Normal	Normal	Normal	Normal	Normal	Normal	loss
STPG1	sperm tail PG-rich repeat containing 1 [Source:HGNC Symbol;Acc:HGNC:28070]	1	p36.11	24695706	Normal	Normal	Normal	Normal	Normal	Normal	Normal	Normal	loss
NIPAL3	NIPA like domain containing 3 [Source:HGNC Symbol;Acc:HGNC:25233]	1	p36.11	24746041	Normal	Normal	Normal	Normal	Normal	Normal	Normal	Normal	loss
RCAN3	RCAN family member 3 [Source:HGNC Symbol;Acc:HGNC:3042]	1	p36.11	24840821	Normal	Normal	Normal	Normal	Normal	Normal	Normal	Normal	loss
NCMAP	non-compact myelin associated protein [Source:HGNC Symbol;Acc:HGNC:29332]	1	p36.11	24921879	Normal	Normal	Normal	Normal	Normal	Normal	Normal	Normal	loss
SRRM1	serine and arginine repetitive matrix 1 [Source:HGNC Symbol;Acc:HGNC:16638]	1	p36.11	24969786	Normal	Normal	Normal	Normal	Normal	Normal	Normal	Normal	loss
CLIC4	chloride intracellular channel 4 [Source:HGNC Symbol;Acc:HGNC:13518]	1	p36.11	25098298	Normal	Normal	Normal	Normal	Normal	Normal	Normal	Normal	loss
RUNX3	runt related transcription factor 3 [Source:HGNC Symbol;Acc:HGNC:10473]	1	p36.11	25228665	Normal	Normal	Normal	Normal	Normal	Normal	Normal	Normal	loss
SYF2	SYF2 pre-mRNA splicing factor [Source:HGNC Symbol;Acc:HGNC:19824]	1	p36.11	25549718	Normal	Normal	Normal	Normal	Normal	Normal	Normal	Normal	loss
C1orf63		1		25568982	Normal	Normal	Normal	Normal	Normal	Normal	Normal	Normal	loss
C1orf63_RHD		1		25599066	gain	gain	gain	gain	gain	gain	gain	gain	gain
TMEM50A	transmembrane protein 50A [Source:HGNC Symbol;Acc:HGNC:30590]	1	p36.11	25666959	Normal	Normal	Normal	Normal	Normal	Normal	Normal	Normal	loss
TMEM50A_RHCE		1		25688836	Normal	Normal	Normal	Normal	Normal	Normal	Normal	Normal	loss
RHCE	Rh blood group CcEe antigens [Source:HGNC Symbol;Acc:HGNC:10008]	1	p36.11	25688971	Normal	Normal	Normal	Normal	Normal	Normal	Normal	Normal	loss
TMEM57	transmembrane protein 57 [Source:HGNC Symbol;Acc:HGNC:25572]	1	p36.11	25757576	Normal	Normal	Normal	Normal	Normal	Normal	Normal	Normal	loss
LDLRAP1	low density lipoprotein receptor adaptor protein 1 [Source:HGNC Symbol;Acc:HGNC:18640]	1	p36.11	25880385	Normal	Normal	Normal	Normal	Normal	Normal	Normal	Normal	loss
MAN1C1	mannosidase alpha class 1C member 1 [Source:HGNC Symbol;Acc:HGNC:19080]	1	p36.11	25944346	Normal	Normal	Normal	Normal	Normal	Normal	Normal	Normal	loss
SEPN1		1		26127510	Normal	Normal	Normal	Normal	Normal	Normal	Normal	Normal	loss
MTFR1L	mitochondrial fission regulator 1 like [Source:HGNC Symbol;Acc:HGNC:28836]	1	p36.11	26146710	Normal	Normal	Normal	Normal	Normal	Normal	Normal	Normal	loss
MTFR1L_AUNIP		1		26158439	Normal	Normal	Normal	Normal	Normal	Normal	Normal	Normal	loss
AUNIP	aurora kinase A and ninein interacting protein [Source:HGNC Symbol;Acc:HGNC:28363]	1	p36.11	26161477	Normal	Normal	Normal	Normal	Normal	Normal	Normal	Normal	loss
PAQR7	progestin and adipoQ receptor family member 7 [Source:HGNC Symbol;Acc:HGNC:23146]	1	p36.11	26189288	Normal	Normal	Normal	Normal	Normal	Normal	Normal	Normal	loss
STMN1	stathmin 1 [Source:HGNC Symbol;Acc:HGNC:6510]	1	p36.11	26212157	Normal	Normal	Normal	Normal	Normal	Normal	Normal	Normal	loss
STMN1_MIR3917		1		26232834	Normal	Normal	Normal	Normal	Normal	Normal	Normal	Normal	loss
PAFAH2	platelet activating factor acetylhydrolase 2 [Source:HGNC Symbol;Acc:HGNC:8579]	1	p36.11	26288483	Normal	Normal	Normal	Normal	Normal	Normal	Normal	Normal	loss
EXTL1	exostosin like glycosyltransferase 1 [Source:HGNC Symbol;Acc:HGNC:3515]	1	p36.11	26349109	Normal	Normal	Normal	Normal	Normal	Normal	Normal	Normal	loss
SLC30A2	solute carrier family 30 member 2 [Source:HGNC Symbol;Acc:HGNC:11013]	1	p36.11	26365437	Normal	Normal	Normal	Normal	Normal	Normal	Normal	Normal	loss
TRIM63	tripartite motif containing 63 [Source:HGNC Symbol;Acc:HGNC:16007]	1	p36.11	26380300	Normal	Normal	Normal	Normal	Normal	Normal	Normal	Normal	loss
PDIK1L	PDLIM1 interacting kinase 1 like [Source:HGNC Symbol;Acc:HGNC:18981]	1	p36.11	26440744	Normal	Normal	Normal	Normal	Normal	Normal	Normal	Normal	loss
FAM110D	family with sequence similarity 110 member D [Source:HGNC Symbol;Acc:HGNC:25860]	1	p36.11	26487800	Normal	Normal	Normal	Normal	Normal	Normal	Normal	Normal	loss
ZNF593	zinc finger protein 593 [Source:HGNC Symbol;Acc:HGNC:30943]	1	p36.11	26496449	Normal	Normal	Normal	Normal	Normal	Normal	Normal	Normal	loss
CNKSR1	connector enhancer of kinase suppressor of Ras 1 [Source:HGNC Symbol;Acc:HGNC:19700]	1	p36.11	26504003	Normal	Normal	Normal	Normal	Normal	Normal	Normal	Normal	loss
CATSPER4	cation channel sperm associated 4 [Source:HGNC Symbol;Acc:HGNC:23220]	1	p36.11	26517063	Normal	Normal	Normal	Normal	Normal	Normal	Normal	Normal	loss
CEP85	centrosomal protein 85 [Source:HGNC Symbol;Acc:HGNC:25309]	1	p36.11	26566216	Normal	Normal	Normal	Normal	Normal	Normal	Normal	Normal	loss
SH3BGRL3	SH3 domain binding glutamate rich protein like 3 [Source:HGNC Symbol;Acc:HGNC:15568]	1	p36.11	26606181	Normal	Normal	Normal	Normal	Normal	Normal	Normal	Normal	loss
UBXN11	UBX domain protein 11 [Source:HGNC Symbol;Acc:HGNC:30600]	1	p36.11	26608689	Normal	Normal	Normal	Normal	Normal	Normal	Normal	Normal	loss
UBXN11_CD52		1		26644413	Normal	Normal	Normal	Normal	Normal	Normal	Normal	Normal	loss
CD52	CD52 molecule [Source:HGNC Symbol;Acc:HGNC:1804]	1	p36.11	26646593	Normal	Normal	Normal	Normal	Normal	Normal	Normal	Normal	loss
AIM1L		1		26648390	Normal	Normal	Normal	Normal	Normal	Normal	Normal	Normal	loss
ZNF683	zinc finger protein 683 [Source:HGNC Symbol;Acc:HGNC:28495]	1	p36.11	26688133	Normal	Normal	Normal	Normal	Normal	Normal	Normal	Normal	loss
LIN28A	lin-28 homolog A [Source:HGNC Symbol;Acc:HGNC:15986]	1	p36.11	26737403	Normal	Normal	Normal	Normal	Normal	Normal	Normal	Normal	loss
DHDDS	dehydrodolichyl diphosphate synthase subunit [Source:HGNC Symbol;Acc:HGNC:20603]	1	p36.11	26759361	Normal	Normal	Normal	Normal	Normal	Normal	Normal	Normal	loss
HMGN2	high mobility group nucleosomal binding domain 2 [Source:HGNC Symbol;Acc:HGNC:4986]	1	p36.11	26800032	Normal	Normal	Normal	Normal	Normal	Normal	Normal	Normal	loss
RPS6KA1	ribosomal protein S6 kinase A1 [Source:HGNC Symbol;Acc:HGNC:10430]	1	p36.11	26857199	Normal	Normal	Normal	Normal	Normal	Normal	Normal	Normal	loss
RPS6KA1_MIR1976		1		26881041	Normal	Normal	Normal	Normal	Normal	Normal	Normal	Normal	loss
ARID1A	AT-rich interaction domain 1A [Source:HGNC Symbol;Acc:HGNC:11110]	1	p36.11	27023318	Normal	Normal	Normal	Normal	Normal	Normal	Normal	Normal	loss
PIGV	phosphatidylinositol glycan anchor biosynthesis class V [Source:HGNC Symbol;Acc:HGNC:26031]	1	p36.11	27117190	Normal	Normal	Normal	Normal	Normal	Normal	Normal	Normal	loss
ZDHHC18	zinc finger DHHC-type containing 18 [Source:HGNC Symbol;Acc:HGNC:20712]	1	p36.11	27158911	Normal	Normal	Normal	Normal	Normal	Normal	Normal	Normal	loss
SFN	stratifin [Source:HGNC Symbol;Acc:HGNC:10773]	1	p36.11	27189733	Normal	Normal	Normal	Normal	Normal	Normal	Normal	Normal	loss
GPN2	GPN-loop GTPase 2 [Source:HGNC Symbol;Acc:HGNC:25513]	1	p36.11	27206130	Normal	Normal	Normal	Normal	Normal	Normal	Normal	Normal	loss
GPATCH3	G-patch domain containing 3 [Source:HGNC Symbol;Acc:HGNC:25720]	1	p36.11	27217183	Normal	Normal	Normal	Normal	Normal	Normal	Normal	Normal	loss
NUDC_GPATCH3		1		27226563	Normal	Normal	Normal	Normal	Normal	Normal	Normal	Normal	loss
NUDC	nuclear distribution C, dynein complex regulator [Source:HGNC Symbol;Acc:HGNC:8045]	1	p36.11	27237557	Normal	Normal	Normal	Normal	Normal	Normal	Normal	Normal	loss
NUDC_NR0B2		1		27238283	Normal	Normal	Normal	Normal	Normal	Normal	Normal	Normal	loss
C1orf172		1		27276559	Normal	Normal	Normal	Normal	Normal	Normal	Normal	Normal	loss
FAM46B	family with sequence similarity 46 member B [Source:HGNC Symbol;Acc:HGNC:28273]	1	p36.11	27332405	Normal	Normal	Normal	Normal	Normal	Normal	Normal	Normal	loss
SLC9A1	solute carrier family 9 member A1 [Source:HGNC Symbol;Acc:HGNC:11071]	1	p36.11	27426744	Normal	Normal	Normal	Normal	Normal	Normal	Normal	Normal	loss
WDTC1	WD and tetratricopeptide repeats 1 [Source:HGNC Symbol;Acc:HGNC:29175]	1	p36.11	27587437	Normal	Normal	Normal	Normal	Normal	Normal	Normal	Normal	loss
TMEM222	transmembrane protein 222 [Source:HGNC Symbol;Acc:HGNC:25363]	1	p36.11	27648743	Normal	Normal	Normal	Normal	Normal	Normal	Normal	Normal	loss
SYTL1	synaptotagmin like 1 [Source:HGNC Symbol;Acc:HGNC:15584]	1	p36.11	27671845	Normal	Normal	Normal	Normal	Normal	Normal	Normal	Normal	loss
MAP3K6	mitogen-activated protein kinase kinase kinase 6 [Source:HGNC Symbol;Acc:HGNC:6858]	1	p36.11	27681801	Normal	Normal	Normal	Normal	Normal	Normal	Normal	Normal	loss
FCN3	ficolin 3 [Source:HGNC Symbol;Acc:HGNC:3625]	1	p36.11	27695684	Normal	Normal	Normal	Normal	Normal	Normal	Normal	Normal	loss
CD164L2	CD164 molecule like 2 [Source:HGNC Symbol;Acc:HGNC:32043]	1	p36.11	27705917	Normal	Normal	Normal	Normal	Normal	Normal	Normal	Normal	loss
GPR3	G protein-coupled receptor 3 [Source:HGNC Symbol;Acc:HGNC:4484]	1	p36.11	27720253	Normal	Normal	Normal	Normal	Normal	Normal	Normal	Normal	loss
WASF2	WAS protein family member 2 [Source:HGNC Symbol;Acc:HGNC:12733]	1	p36.11	27734764	Normal	Normal	Normal	Normal	Normal	Normal	Normal	Normal	loss
AHDC1	AT-hook DNA binding motif containing 1 [Source:HGNC Symbol;Acc:HGNC:25230]	1	p35.3	27873827	Normal	Normal	Normal	Normal	Normal	Normal	Normal	Normal	loss
FGR	FGR proto-oncogene, Src family tyrosine kinase [Source:HGNC Symbol;Acc:HGNC:3697]	1	p35.3	27939473	Normal	Normal	Normal	Normal	Normal	Normal	Normal	Normal	loss
IFI6	interferon alpha inducible protein 6 [Source:HGNC Symbol;Acc:HGNC:4054]	1	p35.3	27992812	Normal	Normal	Normal	Normal	Normal	Normal	Normal	Normal	loss
FAM76A	family with sequence similarity 76 member A [Source:HGNC Symbol;Acc:HGNC:28530]	1	p35.3	28053873	Normal	Normal	Normal	Normal	Normal	Normal	Normal	Normal	loss
STX12	syntaxin 12 [Source:HGNC Symbol;Acc:HGNC:11430]	1	p35.3	28099725	Normal	Normal	Normal	Normal	Normal	Normal	Normal	Normal	loss
PPP1R8	protein phosphatase 1 regulatory subunit 8 [Source:HGNC Symbol;Acc:HGNC:9296]	1	p35.3	28157292	Normal	Normal	Normal	Normal	Normal	Normal	Normal	Normal	loss
PPP1R8_SCARNA1		1		28160926	Normal	Normal	Normal	Normal	Normal	Normal	Normal	Normal	loss
THEMIS2	thymocyte selection associated family member 2 [Source:HGNC Symbol;Acc:HGNC:16839]	1	p35.3	28203047	Normal	Normal	Normal	Normal	Normal	Normal	Normal	Normal	loss
RPA2	replication protein A2 [Source:HGNC Symbol;Acc:HGNC:10290]	1	p35.3	28218719	Normal	Normal	Normal	Normal	Normal	Normal	Normal	Normal	loss
SMPDL3B	sphingomyelin phosphodiesterase acid like 3B [Source:HGNC Symbol;Acc:HGNC:21416]	1	p35.3	28261565	Normal	Normal	Normal	Normal	Normal	Normal	Normal	Normal	loss
XKR8	XK related 8 [Source:HGNC Symbol;Acc:HGNC:25508]	1	p35.3	28293088	Normal	Normal	Normal	Normal	Normal	Normal	Normal	Normal	loss
EYA3	EYA transcriptional coactivator and phosphatase 3 [Source:HGNC Symbol;Acc:HGNC:3521]	1	p35.3	28300974	Normal	Normal	Normal	Normal	Normal	Normal	Normal	Normal	loss
SPCS2P4		1		28422227	Normal	Normal	Normal	Normal	Normal	Normal	Normal	Normal	loss
PTAFR	platelet activating factor receptor [Source:HGNC Symbol;Acc:HGNC:9582]	1	p35.3	28476502	Normal	Normal	Normal	Normal	Normal	Normal	Normal	Normal	loss
DNAJC8	DnaJ heat shock protein family (Hsp40) member C8 [Source:HGNC Symbol;Acc:HGNC:15470]	1	p35.3	28526938	Normal	Normal	Normal	Normal	Normal	Normal	Normal	Normal	loss
ATPIF1	ATPase inhibitory factor 1 [Source:HGNC Symbol;Acc:HGNC:871]	1	p35.3	28562666	Normal	Normal	Normal	Normal	Normal	Normal	Normal	Normal	loss
SESN2	sestrin 2 [Source:HGNC Symbol;Acc:HGNC:20746]	1	p35.3	28586281	Normal	Normal	Normal	Normal	Normal	Normal	Normal	Normal	loss
MED18	mediator complex subunit 18 [Source:HGNC Symbol;Acc:HGNC:25944]	1	p35.3	28657153	Normal	Normal	Normal	Normal	Normal	Normal	Normal	Normal	loss
PHACTR4	phosphatase and actin regulator 4 [Source:HGNC Symbol;Acc:HGNC:25793]	1	p35.3	28696248	Normal	Normal	Normal	Normal	Normal	Normal	Normal	Normal	loss
RCC1_SNHG3		1		28832513	Normal	Normal	Normal	Normal	Normal	Normal	Normal	Normal	loss
RCC1_SNORA73B_SNHG3		1		28834998	Normal	Normal	Normal	Normal	Normal	Normal	Normal	Normal	loss
RCC1	regulator of chromosome condensation 1 [Source:HGNC Symbol;Acc:HGNC:1913]	1	p35.3	28843283	Normal	Normal	Normal	Normal	Normal	Normal	Normal	Normal	loss
TRNAU1AP	tRNA selenocysteine 1 associated protein 1 [Source:HGNC Symbol;Acc:HGNC:30813]	1	p35.3	28879594	Normal	Normal	Normal	Normal	Normal	Normal	Normal	Normal	loss
SNHG12_SNORD99		1		28905090	Normal	Normal	Normal	Normal	Normal	Normal	Normal	Normal	loss
SNHG12	small nucleolar RNA host gene 12 [Source:HGNC Symbol;Acc:HGNC:30062]	1	p35.3	28905973	Normal	Normal	Normal	Normal	Normal	Normal	Normal	Normal	loss
TAF12_RAB42		1		28920119	Normal	Normal	Normal	Normal	Normal	Normal	Normal	Normal	loss
TAF12	TATA-box binding protein associated factor 12 [Source:HGNC Symbol;Acc:HGNC:11545]	1	p35.3	28929980	Normal	Normal	Normal	Normal	Normal	Normal	Normal	Normal	loss
GMEB1	glucocorticoid modulatory element binding protein 1 [Source:HGNC Symbol;Acc:HGNC:4370]	1	p35.3	29010110	Normal	Normal	Normal	Normal	Normal	Normal	Normal	Normal	loss
YTHDF2	YTH N6-methyladenosine RNA binding protein 2 [Source:HGNC Symbol;Acc:HGNC:31675]	1	p35.3	29063520	Normal	Normal	Normal	Normal	Normal	Normal	Normal	Normal	loss
OPRD1	opioid receptor delta 1 [Source:HGNC Symbol;Acc:HGNC:8153]	1	p35.3	29138891	Normal	Normal	Normal	Normal	Normal	Normal	Normal	Normal	loss
EPB41	erythrocyte membrane protein band 4.1 [Source:HGNC Symbol;Acc:HGNC:3377]	1	p35.3	29313932	Normal	Normal	Normal	Normal	Normal	Normal	Normal	Normal	loss
TMEM200B	transmembrane protein 200B [Source:HGNC Symbol;Acc:HGNC:33785]	1	p35.3	29447398	Normal	Normal	Normal	Normal	Normal	Normal	Normal	Normal	loss
SRSF4	serine and arginine rich splicing factor 4 [Source:HGNC Symbol;Acc:HGNC:10786]	1	p35.3	29474514	Normal	Normal	Normal	Normal	Normal	Normal	Normal	Normal	loss
MECR	mitochondrial trans-2-enoyl-CoA reductase [Source:HGNC Symbol;Acc:HGNC:19691]	1	p35.3	29520486	Normal	Normal	Normal	Normal	Normal	Normal	Normal	Normal	loss
PTPRU	protein tyrosine phosphatase, receptor type U [Source:HGNC Symbol;Acc:HGNC:9683]	1	p35.3	29563149	Normal	Normal	Normal	Normal	Normal	Normal	Normal	Normal	loss
MATN1	matrilin 1, cartilage matrix protein [Source:HGNC Symbol;Acc:HGNC:6907]	1	p35.2	31186351	Normal	Normal	Normal	Normal	Normal	Normal	Normal	Normal	loss
MATN1_MATN1-AS1		1		31191584	Normal	Normal	Normal	Normal	Normal	Normal	Normal	Normal	loss
LAPTM5	lysosomal protein transmembrane 5 [Source:HGNC Symbol;Acc:HGNC:29612]	1	p35.2	31206331	Normal	Normal	Normal	Normal	Normal	Normal	Normal	Normal	loss
SDC3	syndecan 3 [Source:HGNC Symbol;Acc:HGNC:10660]	1	p35.2	31346056	Normal	Normal	Normal	Normal	Normal	Normal	Normal	Normal	loss
PUM1	pumilio RNA binding family member 1 [Source:HGNC Symbol;Acc:HGNC:14957]	1	p35.2	31406059	Normal	Normal	Normal	Normal	Normal	Normal	Normal	Normal	loss
PUM1_SNORD103A		1		31408518	Normal	Normal	Normal	Normal	Normal	Normal	Normal	Normal	loss
PUM1_SNORD103B		1		31421947	Normal	Normal	Normal	Normal	Normal	Normal	Normal	Normal	loss
PUM1_SNORD85		1		31440995	Normal	Normal	Normal	Normal	Normal	Normal	Normal	Normal	loss
NKAIN1	sodium/potassium transporting ATPase interacting 1 [Source:HGNC Symbol;Acc:HGNC:25743]	1	p35.2	31654489	Normal	Normal	Normal	Normal	Normal	Normal	Normal	Normal	loss
SNRNP40	small nuclear ribonucleoprotein U5 subunit 40 [Source:HGNC Symbol;Acc:HGNC:30857]	1	p35.2	31732479	Normal	Normal	Normal	Normal	Normal	Normal	Normal	Normal	loss
ZCCHC17	zinc finger CCHC-type containing 17 [Source:HGNC Symbol;Acc:HGNC:30246]	1	p35.2	31782922	Normal	Normal	Normal	Normal	Normal	Normal	Normal	Normal	loss
FABP3	fatty acid binding protein 3 [Source:HGNC Symbol;Acc:HGNC:3557]	1	p35.2	31838635	Normal	Normal	Normal	Normal	Normal	Normal	Normal	Normal	loss
SERINC2	serine incorporator 2 [Source:HGNC Symbol;Acc:HGNC:23231]	1	p35.2	31882544	Normal	Normal	Normal	Normal	Normal	Normal	Normal	Normal	loss
TINAGL1	tubulointerstitial nephritis antigen like 1 [Source:HGNC Symbol;Acc:HGNC:19168]	1	p35.2	32042793	Normal	Normal	Normal	Normal	Normal	Normal	Normal	Normal	loss
HCRTR1	hypocretin receptor 1 [Source:HGNC Symbol;Acc:HGNC:4848]	1	p35.2	32084820	Normal	Normal	Normal	Normal	Normal	Normal	Normal	Normal	loss
HCRTR1_PEF1		1		32096308	Normal	Normal	Normal	Normal	Normal	Normal	Normal	Normal	loss
PEF1	penta-EF-hand domain containing 1 [Source:HGNC Symbol;Acc:HGNC:30009]	1	p35.2	32098735	Normal	Normal	Normal	Normal	Normal	Normal	Normal	Normal	loss
COL16A1	collagen type XVI alpha 1 chain [Source:HGNC Symbol;Acc:HGNC:2193]	1	p35.2	32118191	Normal	Normal	Normal	Normal	Normal	Normal	Normal	Normal	loss
BAI2		1		32192951	Normal	Normal	Normal	Normal	Normal	Normal	Normal	Normal	loss
BAI2_MIR4254		1		32224235	Normal	Normal	Normal	Normal	Normal	Normal	Normal	Normal	loss
SPOCD1	SPOC domain containing 1 [Source:HGNC Symbol;Acc:HGNC:26338]	1	p35.2	32256194	Normal	Normal	Normal	Normal	Normal	Normal	Normal	Normal	loss
PTP4A2	protein tyrosine phosphatase type IVA, member 2 [Source:HGNC Symbol;Acc:HGNC:9635]	1	p35.2	32374526	Normal	Normal	Normal	Normal	Normal	Normal	Normal	Normal	loss
KHDRBS1	KH RNA binding domain containing, signal transduction associated 1 [Source:HGNC Symbol;Acc:HGNC:18116]	1	p35.2	32495912	Normal	Normal	Normal	Normal	Normal	Normal	Normal	Normal	loss
TMEM39B	transmembrane protein 39B [Source:HGNC Symbol;Acc:HGNC:25510]	1	p35.2	32538538	Normal	Normal	Normal	Normal	Normal	Normal	Normal	Normal	loss
KPNA6	karyopherin subunit alpha 6 [Source:HGNC Symbol;Acc:HGNC:6399]	1	p35.2	32573571	Normal	Normal	Normal	Normal	Normal	Normal	Normal	Normal	loss
TXLNA	taxilin alpha [Source:HGNC Symbol;Acc:HGNC:30685]	1	p35.2	32645869	Normal	Normal	Normal	Normal	Normal	Normal	Normal	Normal	loss
CCDC28B	coiled-coil domain containing 28B [Source:HGNC Symbol;Acc:HGNC:28163]	1	p35.2	32667535	Normal	Normal	Normal	Normal	Normal	Normal	Normal	Normal	loss
IQCC	IQ motif containing C [Source:HGNC Symbol;Acc:HGNC:25545]	1	p35.2	32671298	Normal	Normal	Normal	Normal	Normal	Normal	Normal	Normal	loss
DCDC2B	doublecortin domain containing 2B [Source:HGNC Symbol;Acc:HGNC:32576]	1	p35.2	32674719	Normal	Normal	Normal	Normal	Normal	Normal	Normal	Normal	loss
TMEM234_DCDC2B		1		32680339	Normal	Normal	Normal	Normal	Normal	Normal	Normal	Normal	loss
TMEM234	transmembrane protein 234 [Source:HGNC Symbol;Acc:HGNC:28837]	1	p35.2	32681943	Normal	Normal	Normal	Normal	Normal	Normal	Normal	Normal	loss
EIF3I_TMEM234		1		32687393	Normal	Normal	Normal	Normal	Normal	Normal	Normal	Normal	loss
EIF3I	eukaryotic translation initiation factor 3 subunit I [Source:HGNC Symbol;Acc:HGNC:3272]	1	p35.2	32689516	Normal	Normal	Normal	Normal	Normal	Normal	Normal	Normal	loss
FAM167B	family with sequence similarity 167 member B [Source:HGNC Symbol;Acc:HGNC:28133]	1	p35.2	32712957	Normal	Normal	Normal	Normal	Normal	Normal	Normal	Normal	loss
LCK	LCK proto-oncogene, Src family tyrosine kinase [Source:HGNC Symbol;Acc:HGNC:6524]	1	p35.2	32739753	Normal	Normal	Normal	Normal	Normal	Normal	Normal	Normal	loss
HDAC1	histone deacetylase 1 [Source:HGNC Symbol;Acc:HGNC:4852]	1	p35.2	32768144	Normal	Normal	Normal	Normal	Normal	Normal	Normal	Normal	loss
MARCKSL1	MARCKS like 1 [Source:HGNC Symbol;Acc:HGNC:7142]	1	p35.1	32800221	Normal	Normal	Normal	Normal	Normal	Normal	Normal	Normal	loss
TSSK3_FAM229A		1		32827056	Normal	Normal	Normal	Normal	Normal	Normal	Normal	Normal	loss
BSDC1	BSD domain containing 1 [Source:HGNC Symbol;Acc:HGNC:25501]	1	p35.1	32831884	Normal	Normal	Normal	Normal	Normal	Normal	Normal	Normal	loss
ZBTB8B	zinc finger and BTB domain containing 8B [Source:HGNC Symbol;Acc:HGNC:37057]	1	p35.1	32936236	Normal	Normal	Normal	Normal	Normal	Normal	Normal	Normal	loss
ZBTB8A	zinc finger and BTB domain containing 8A [Source:HGNC Symbol;Acc:HGNC:24172]	1	p35.1	33058481	Normal	Normal	Normal	Normal	Normal	Normal	Normal	Normal	loss
ZBTB8A_ZBTB8OS		1		33065669	Normal	Normal	Normal	Normal	Normal	Normal	Normal	Normal	loss
ZBTB8OS	zinc finger and BTB domain containing 8 opposite strand [Source:HGNC Symbol;Acc:HGNC:24094]	1	p35.1	33099639	Normal	Normal	Normal	Normal	Normal	Normal	Normal	Normal	loss
RBBP4	RB binding protein 4, chromatin remodeling factor [Source:HGNC Symbol;Acc:HGNC:9887]	1	p35.1	33117626	Normal	Normal	Normal	Normal	Normal	Normal	Normal	Normal	loss
SYNC_RBBP4		1		33146068	Normal	Normal	Normal	Normal	Normal	Normal	Normal	Normal	loss
SYNC	syncoilin, intermediate filament protein [Source:HGNC Symbol;Acc:HGNC:28897]	1	p35.1	33160481	Normal	Normal	Normal	Normal	Normal	Normal	Normal	Normal	loss
KIAA1522	KIAA1522 [Source:HGNC Symbol;Acc:HGNC:29301]	1	p35.1	33231315	Normal	Normal	Normal	Normal	Normal	Normal	Normal	Normal	loss
YARS	tyrosyl-tRNA synthetase [Source:HGNC Symbol;Acc:HGNC:12840]	1	p35.1	33241595	Normal	Normal	Normal	Normal	Normal	Normal	Normal	Normal	loss
S100PBP_YARS		1		33282693	Normal	Normal	Normal	Normal	Normal	Normal	Normal	Normal	loss
S100PBP	S100P binding protein [Source:HGNC Symbol;Acc:HGNC:25768]	1	p35.1	33291647	Normal	Normal	Normal	Normal	Normal	Normal	Normal	Normal	loss
FNDC5	fibronectin type III domain containing 5 [Source:HGNC Symbol;Acc:HGNC:20240]	1	p35.1	33329304	Normal	Normal	Normal	Normal	Normal	Normal	Normal	Normal	loss
HPCA	hippocalcin [Source:HGNC Symbol;Acc:HGNC:5144]	1	p35.1	33354549	Normal	Normal	Normal	Normal	Normal	Normal	Normal	Normal	loss
TMEM54_HPCA		1		33360300	Normal	Normal	Normal	Normal	Normal	Normal	Normal	Normal	loss
RNF19B	ring finger protein 19B [Source:HGNC Symbol;Acc:HGNC:26886]	1	p35.1	33402384	Normal	Normal	Normal	Normal	Normal	Normal	Normal	Normal	loss
AK2	adenylate kinase 2 [Source:HGNC Symbol;Acc:HGNC:362]	1	p35.1	33476395	Normal	Normal	Normal	Normal	Normal	Normal	Normal	Normal	loss
ADC		1		33547776	Normal	Normal	Normal	Normal	Normal	Normal	Normal	Normal	loss
TRIM62	tripartite motif containing 62 [Source:HGNC Symbol;Acc:HGNC:25574]	1	p35.1	33611436	Normal	Normal	Normal	Normal	Normal	Normal	Normal	Normal	loss
ZNF362	zinc finger protein 362 [Source:HGNC Symbol;Acc:HGNC:18079]	1	p35.1	33736052	Normal	Normal	Normal	Normal	Normal	Normal	Normal	Normal	loss
A3GALT2	alpha 1,3-galactosyltransferase 2 [Source:HGNC Symbol;Acc:HGNC:30005]	1	p35.1	33772391	Normal	Normal	Normal	Normal	Normal	Normal	Normal	Normal	loss
PHC2	polyhomeotic homolog 2 [Source:HGNC Symbol;Acc:HGNC:3183]	1	p35.1	33790496	Normal	Normal	Normal	Normal	Normal	Normal	Normal	Normal	loss
PHC2_MIR3605		1		33797861	Normal	Normal	Normal	Normal	Normal	Normal	Normal	Normal	loss
ZSCAN20	zinc finger and SCAN domain containing 20 [Source:HGNC Symbol;Acc:HGNC:13093]	1	p35.1	33944808	Normal	Normal	Normal	Normal	Normal	Normal	Normal	Normal	loss
CSMD2	CUB and Sushi multiple domains 2 [Source:HGNC Symbol;Acc:HGNC:19290]	1	p35.1	33985161	Normal	Normal	Normal	Normal	Normal	Normal	Normal+	Normal	loss
CSMD2_HMGB4		1		34329860	Normal	Normal	Normal	Normal	Normal	Normal	Normal	Normal	loss
C1orf94	chromosome 1 open reading frame 94 [Source:HGNC Symbol;Acc:HGNC:28250]	1	p35.1	34643368	Normal	Normal	Normal	Normal	Normal	Normal	Normal	Normal	loss
MIR552	microRNA 552 [Source:HGNC Symbol;Acc:HGNC:32808]	1	p34.3	35135140	Normal	Normal	Normal	Normal	Normal	Normal	Normal	Normal	loss
SMIM12	small integral membrane protein 12 [Source:HGNC Symbol;Acc:HGNC:25154]	1	p34.3	35183846	Normal	Normal	Normal	Normal	Normal	Normal	Normal	Normal	loss
SMIM12_GJB5		1		35222905	Normal	Normal	Normal	Normal	Normal	Normal	Normal	Normal	loss
SMIM12_GJB4		1		35226856	Normal	Normal	Normal	Normal	Normal	Normal	Normal	Normal	loss
SMIM12_GJB3		1		35250313	Normal	Normal	Normal	Normal	Normal	Normal	Normal	Normal	loss
SMIM12_GJA4		1		35259806	Normal	Normal	Normal	Normal	Normal	Normal	Normal	Normal	loss
DLGAP3	DLG associated protein 3 [Source:HGNC Symbol;Acc:HGNC:30368]	1	p34.3	35331517	Normal	Normal	Normal	Normal	Normal	Normal	Normal	Normal	loss
ZMYM6_ZMYM6NB		1		35449363	Normal	Normal	Normal	Normal	Normal	Normal	Normal	Normal	loss
ZMYM6	zinc finger MYM-type containing 6 [Source:HGNC Symbol;Acc:HGNC:13050]	1	p34.3	35452709	Normal	Normal	Normal	Normal	Normal	Normal	Normal	Normal	loss
ZMYM1	zinc finger MYM-type containing 1 [Source:HGNC Symbol;Acc:HGNC:26253]	1	p34.3	35559525	Normal	Normal	Normal	Normal	Normal	Normal	Normal	Normal	loss
SFPQ	splicing factor proline and glutamine rich [Source:HGNC Symbol;Acc:HGNC:10774]	1	p34.3	35650023	Normal	Normal	Normal	Normal	Normal	Normal	Normal	Normal	loss
ZMYM4	zinc finger MYM-type containing 4 [Source:HGNC Symbol;Acc:HGNC:13055]	1	p34.3	35790842	Normal	Normal	Normal	Normal	Normal	Normal	Normal	Normal	loss
ZMYM4_ZMYM4-AS1		1		35824524	Normal	Normal	Normal	Normal	Normal	Normal	Normal	Normal	loss
KIAA0319L	KIAA0319 like [Source:HGNC Symbol;Acc:HGNC:30071]	1	p34.3	35900546	Normal	Normal	Normal	Normal	Normal	Normal	Normal	Normal	loss
NCDN_KIAA0319L		1		36023251	Normal	Normal	Normal	Normal	Normal	Normal	Normal	Normal	loss
NCDN	neurochondrin [Source:HGNC Symbol;Acc:HGNC:17597]	1	p34.3	36023647	Normal	Normal	Normal	Normal	Normal	Normal	Normal	Normal	loss
TFAP2E	transcription factor AP-2 epsilon [Source:HGNC Symbol;Acc:HGNC:30774]	1	p34.3	36040492	Normal	Normal	Normal	Normal	Normal	Normal	Normal	Normal	loss
PSMB2	proteasome subunit beta 2 [Source:HGNC Symbol;Acc:HGNC:9539]	1	p34.3	36068794	Normal	Normal	Normal	Normal	Normal	Normal	Normal	Normal	loss
C1orf216	chromosome 1 open reading frame 216 [Source:HGNC Symbol;Acc:HGNC:26800]	1	p34.3	36181191	Normal	Normal	Normal	Normal	Normal	Normal	Normal	Normal	loss
CLSPN	claspin [Source:HGNC Symbol;Acc:HGNC:19715]	1	p34.3	36186419	Normal	Normal	Normal	Normal	Normal	Normal	Normal	Normal	loss
AGO4	argonaute 4, RISC catalytic component [Source:HGNC Symbol;Acc:HGNC:18424]	1	p34.3	36282421	Normal	Normal	Normal	Normal	Normal	Normal	Normal	Normal	loss
AGO1	argonaute 1, RISC catalytic component [Source:HGNC Symbol;Acc:HGNC:3262]	1	p34.3	36348933	Normal	Normal	Normal	Normal	Normal	Normal	Normal	Normal	loss
AGO3	argonaute 3, RISC catalytic component [Source:HGNC Symbol;Acc:HGNC:18421]	1	p34.3	36396972	Normal	Normal	Normal	Normal	Normal	Normal	Normal	Normal	loss
TEKT2	tektin 2 [Source:HGNC Symbol;Acc:HGNC:11725]	1	p34.3	36550578	Normal	Normal	Normal	Normal	Normal	Normal	Normal	Normal	loss
ADPRHL2	ADP-ribosylhydrolase like 2 [Source:HGNC Symbol;Acc:HGNC:21304]	1	p34.3	36554563	Normal	Normal	Normal	Normal	Normal	Normal	Normal	Normal	loss
COL8A2	collagen type VIII alpha 2 chain [Source:HGNC Symbol;Acc:HGNC:2216]	1	p34.3	36563170	Normal	Normal	Normal	Normal	Normal	Normal	Normal	Normal	loss
TRAPPC3	trafficking protein particle complex 3 [Source:HGNC Symbol;Acc:HGNC:19942]	1	p34.3	36602735	Normal	Normal	Normal	Normal	Normal	Normal	Normal	Normal	loss
MAP7D1	MAP7 domain containing 1 [Source:HGNC Symbol;Acc:HGNC:25514]	1	p34.3	36636507	Normal	Normal	Normal	Normal	Normal	Normal	Normal	Normal	loss
THRAP3	thyroid hormone receptor associated protein 3 [Source:HGNC Symbol;Acc:HGNC:22964]	1	p34.3	36748191	Normal	Normal	Normal	Normal	Normal	Normal	Normal	Normal	loss
SH3D21	SH3 domain containing 21 [Source:HGNC Symbol;Acc:HGNC:26236]	1	p34.3	36771913	Normal	Normal	Normal	Normal	Normal	Normal	Normal	Normal	loss
EVA1B_SH3D21		1		36787888	Normal	Normal	Normal	Normal	Normal	Normal	Normal	Normal	loss
STK40	serine/threonine kinase 40 [Source:HGNC Symbol;Acc:HGNC:21373]	1	p34.3	36807423	Normal	Normal	Normal	Normal	Normal	Normal	Normal	Normal	loss
LSM10	LSM10, U7 small nuclear RNA associated [Source:HGNC Symbol;Acc:HGNC:17562]	1	p34.3	36859410	Normal	Normal	Normal	Normal	Normal	Normal	Normal	Normal	loss
OSCP1	organic solute carrier partner 1 [Source:HGNC Symbol;Acc:HGNC:29971]	1	p34.3	36881632	Normal	Normal	Normal	Normal	Normal	Normal	Normal	Normal	loss
MRPS15	mitochondrial ribosomal protein S15 [Source:HGNC Symbol;Acc:HGNC:14504]	1	p34.3	36921337	Normal	Normal	Normal	Normal	Normal	Normal	Normal	Normal	loss
CSF3R	colony stimulating factor 3 receptor [Source:HGNC Symbol;Acc:HGNC:2439]	1	p34.3	36931589	Normal	Normal	Normal	Normal	Normal	Normal	Normal	Normal	loss
GRIK3	glutamate ionotropic receptor kainate type subunit 3 [Source:HGNC Symbol;Acc:HGNC:4581]	1	p34.3	37267467	Normal	Normal	Normal	Normal	Normal	Normal	Normal	Normal	loss
MIR4255	microRNA 4255 [Source:HGNC Symbol;Acc:HGNC:38187]	1	p34.3	37627068	Normal	Normal	Normal	Normal	Normal	Normal	Normal	Normal	loss
ZC3H12A	zinc finger CCCH-type containing 12A [Source:HGNC Symbol;Acc:HGNC:26259]	1	p34.3	37941142	Normal	Normal	Normal	Normal	Normal	Normal	Normal	Normal	loss
MEAF6	MYST/Esa1 associated factor 6 [Source:HGNC Symbol;Acc:HGNC:25674]	1	p34.3	37959328	Normal	Normal	Normal	Normal	Normal	Normal	Normal	Normal	loss
MEAF6_MIR5581		1		37966480	Normal	Normal	Normal	Normal	Normal	Normal	Normal	Normal	loss
SNIP1	Smad nuclear interacting protein 1 [Source:HGNC Symbol;Acc:HGNC:30587]	1	p34.3	38003308	Normal	Normal	Normal	Normal	Normal	Normal	Normal	Normal	loss
DNALI1	dynein axonemal light intermediate chain 1 [Source:HGNC Symbol;Acc:HGNC:14353]	1	p34.3	38022524	Normal	Normal	Normal	Normal	Normal	Normal	Normal	Normal	loss
GNL2	G protein nucleolar 2 [Source:HGNC Symbol;Acc:HGNC:29925]	1	p34.3	38032488	Normal	Normal	Normal	Normal	Normal	Normal	Normal	Normal	loss
C1orf109	chromosome 1 open reading frame 109 [Source:HGNC Symbol;Acc:HGNC:26039]	1	p34.3	38148697	Normal	Normal	Normal	Normal	Normal	Normal	Normal	Normal	loss
CDCA8	cell division cycle associated 8 [Source:HGNC Symbol;Acc:HGNC:14629]	1	p34.3	38158401	Normal	Normal	Normal	Normal	Normal	Normal	Normal	Normal	loss
EPHA10	EPH receptor A10 [Source:HGNC Symbol;Acc:HGNC:19987]	1	p34.3	38181563	Normal	Normal	Normal	Normal	Normal	Normal	Normal	Normal	loss
MANEAL	mannosidase endo-alpha like [Source:HGNC Symbol;Acc:HGNC:26452]	1	p34.3	38260128	Normal	Normal	Normal	Normal	Normal	Normal	Normal	Normal	loss
YRDC	yrdC N6-threonylcarbamoyltransferase domain containing [Source:HGNC Symbol;Acc:HGNC:28905]	1	p34.3	38269590	Normal	Normal	Normal	Normal	Normal	Normal	Normal	Normal	loss
YRDC_C1orf122		1		38272561	Normal	Normal	Normal	Normal	Normal	Normal	Normal	Normal	loss
C1orf122	chromosome 1 open reading frame 122 [Source:HGNC Symbol;Acc:HGNC:24789]	1	p34.3	38274596	Normal	Normal	Normal	Normal	Normal	Normal	Normal	Normal	loss
MTF1	metal regulatory transcription factor 1 [Source:HGNC Symbol;Acc:HGNC:7428]	1	p34.3	38280853	Normal	Normal	Normal	Normal	Normal	Normal	Normal	Normal	loss
INPP5B	inositol polyphosphate-5-phosphatase B [Source:HGNC Symbol;Acc:HGNC:6077]	1	p34.3	38327995	Normal	Normal	Normal	Normal	Normal	Normal	Normal	Normal	loss
SF3A3	splicing factor 3a subunit 3 [Source:HGNC Symbol;Acc:HGNC:10767]	1	p34.3	38423931	Normal	Normal	Normal	Normal	Normal	Normal	Normal	Normal	loss
FHL3	four and a half LIM domains 3 [Source:HGNC Symbol;Acc:HGNC:3704]	1	p34.3	38462866	Normal	Normal	Normal	Normal	Normal	Normal	Normal	Normal	loss
UTP11L		1		38478432	Normal	Normal	Normal	Normal	Normal	Normal	Normal	Normal	loss
POU3F1	POU class 3 homeobox 1 [Source:HGNC Symbol;Acc:HGNC:9214]	1	p34.3	38511249	Normal	Normal	Normal	Normal	Normal	Normal	Normal	Normal	loss
RRAGC	Ras related GTP binding C [Source:HGNC Symbol;Acc:HGNC:19902]	1	p34.3	39305256	Normal	Normal	Normal	Normal	Normal	Normal	Normal	Normal	loss
GJA9_MYCBP		1		39330298	Normal	Normal	Normal	Normal	Normal	Normal	Normal	Normal	loss
RHBDL2	rhomboid like 2 [Source:HGNC Symbol;Acc:HGNC:16083]	1	p34.3	39352216	Normal	Normal	Normal	Normal	Normal	Normal	Normal	Normal	loss
AKIRIN1	akirin 1 [Source:HGNC Symbol;Acc:HGNC:25744]	1	p34.3	39463936	Normal	Normal	Normal	Normal	Normal	Normal	Normal	Normal	loss
NDUFS5	NADH:ubiquinone oxidoreductase subunit S5 [Source:HGNC Symbol;Acc:HGNC:7712]	1	p34.3	39494352	Normal	Normal	Normal	Normal	Normal	Normal	Normal	Normal	loss
MACF1	microtubule-actin crosslinking factor 1 [Source:HGNC Symbol;Acc:HGNC:13664]	1	p34.3	39549804	Normal	Normal	Normal	Normal	Normal	Normal	Normal	Normal	loss
MACF1_KIAA0754		1		39875898	Normal	Normal	Normal	Normal	Normal	Normal	Normal	Normal	loss
BMP8A	bone morphogenetic protein 8a [Source:HGNC Symbol;Acc:HGNC:21650]	1	p34.3	39976830	Normal	Normal	Normal	Normal	Normal	Normal	Normal	Normal	loss
BMP8A_OXCT2P1		1		39981089	Normal	Normal	Normal	Normal	Normal	Normal	Normal	Normal	loss
PABPC4	poly(A) binding protein cytoplasmic 4 [Source:HGNC Symbol;Acc:HGNC:8557]	1	p34.3	40026721	Normal	Normal	Normal	Normal	Normal	Normal	Normal	Normal	loss
PABPC4_SNORA55		1		40033011	Normal	Normal	Normal	Normal	Normal	Normal	Normal	Normal	loss
HEYL	hes related family bHLH transcription factor with YRPW motif-like [Source:HGNC Symbol;Acc:HGNC:4882]	1	p34.2	40092115	Normal	Normal	Normal	Normal	Normal	Normal	Normal	Normal	loss
NT5C1A	5'-nucleotidase, cytosolic IA [Source:HGNC Symbol;Acc:HGNC:17819]	1	p34.2	40124835	Normal	Normal	Normal	Normal	Normal	Normal	Normal	Normal	loss
HPCAL4	hippocalcin like 4 [Source:HGNC Symbol;Acc:HGNC:18212]	1	p34.2	40148206	Normal	Normal	Normal	Normal	Normal	Normal	Normal	Normal	loss
PPIE	peptidylprolyl isomerase E [Source:HGNC Symbol;Acc:HGNC:9258]	1	p34.2	40204522	Normal	Normal	Normal	Normal	Normal	Normal	Normal	Normal	loss
PPIE_BMP8B		1		40226181	Normal	Normal	Normal	Normal	Normal	Normal	Normal	Normal	loss
BMP8B	bone morphogenetic protein 8b [Source:HGNC Symbol;Acc:HGNC:1075]	1	p34.2	40230290	Normal	Normal	Normal	Normal	Normal	Normal	Normal	Normal	loss
BMP8B_OXCT2		1		40235359	Normal	Normal	Normal	Normal	Normal	Normal	Normal	Normal	loss
TRIT1	tRNA isopentenyltransferase 1 [Source:HGNC Symbol;Acc:HGNC:20286]	1	p34.2	40307430	Normal	Normal	Normal	Normal	Normal	Normal	Normal	Normal	loss
MYCL	MYCL proto-oncogene, bHLH transcription factor [Source:HGNC Symbol;Acc:HGNC:7555]	1	p34.2	40363039	Normal	Normal	Normal	Normal	Normal	Normal	Normal	Normal	loss
MFSD2A	major facilitator superfamily domain containing 2A [Source:HGNC Symbol;Acc:HGNC:25897]	1	p34.2	40421007	Normal	Normal	Normal	Normal	Normal	Normal	Normal	Normal	loss
CAP1	cyclase associated actin cytoskeleton regulatory protein 1 [Source:HGNC Symbol;Acc:HGNC:20040]	1	p34.2	40525108	Normal	Normal	Normal	Normal	Normal	Normal	Normal	Normal	loss
PPT1	palmitoyl-protein thioesterase 1 [Source:HGNC Symbol;Acc:HGNC:9325]	1	p34.2	40539684	Normal	Normal	Normal	Normal	Normal	Normal	Normal	Normal	loss
RLF	rearranged L-myc fusion [Source:HGNC Symbol;Acc:HGNC:10025]	1	p34.2	40627064	Normal	Normal	Normal	Normal	Normal	Normal	Normal	Normal	loss
TMCO2	transmembrane and coiled-coil domains 2 [Source:HGNC Symbol;Acc:HGNC:23312]	1	p34.2	40713582	Normal	Normal	Normal	Normal	Normal	Normal	Normal	Normal	loss
ZMPSTE24	zinc metallopeptidase STE24 [Source:HGNC Symbol;Acc:HGNC:12877]	1	p34.2	40723962	Normal	Normal	Normal	Normal	Normal	Normal	Normal	Normal	loss
COL9A2	collagen type IX alpha 2 chain [Source:HGNC Symbol;Acc:HGNC:2218]	1	p34.2	40766910	Normal	Normal	Normal	Normal	Normal	Normal	Normal	Normal	loss
SMAP2	small ArfGAP2 [Source:HGNC Symbol;Acc:HGNC:25082]	1	p34.2	40839792	Normal	Normal	Normal	Normal	Normal	Normal	Normal	Normal	loss
ZFP69B	ZFP69 zinc finger protein B [Source:HGNC Symbol;Acc:HGNC:28053]	1	p34.2	40916653	Normal	Normal	Normal	Normal	Normal	Normal	Normal	Normal	loss
ZFP69	ZFP69 zinc finger protein [Source:HGNC Symbol;Acc:HGNC:24708]	1	p34.2	40945053	Normal	Normal	Normal	Normal	Normal	Normal	Normal	Normal	loss
EXO5	exonuclease 5 [Source:HGNC Symbol;Acc:HGNC:26115]	1	p34.2	40980225	Normal	Normal	Normal	Normal	Normal	Normal	Normal	Normal	loss
ZNF684	zinc finger protein 684 [Source:HGNC Symbol;Acc:HGNC:28418]	1	p34.2	40998696	Normal	Normal	Normal	Normal	Normal	Normal	Normal	Normal	loss
RIMS3	regulating synaptic membrane exocytosis 3 [Source:HGNC Symbol;Acc:HGNC:21292]	1	p34.2	41092177	Normal	Normal	Normal	Normal	Normal	Normal	Normal	Normal	loss
NFYC_NFYC-AS1		1		41157360	Normal	Normal	Normal	Normal	Normal	Normal	Normal	Normal	loss
NFYC	nuclear transcription factor Y subunit gamma [Source:HGNC Symbol;Acc:HGNC:7806]	1	p34.2	41204526	Normal	Normal	Normal	Normal	Normal	Normal	Normal	Normal	loss
KCNQ4	potassium voltage-gated channel subfamily Q member 4 [Source:HGNC Symbol;Acc:HGNC:6298]	1	p34.2	41249969	Normal	Normal	Normal	Normal	Normal	Normal	Normal	Normal	loss
CITED4	Cbp/p300 interacting transactivator with Glu/Asp rich carboxy-terminal domain 4 [Source:HGNC Symbol;Acc:HGNC:18696]	1	p34.2	41327242	Normal	Normal	Normal	Normal	Normal	Normal	Normal	Normal	loss
CTPS1	CTP synthase 1 [Source:HGNC Symbol;Acc:HGNC:2519]	1	p34.2	41447549	Normal	Normal	Normal	Normal	Normal	Normal	Normal	Normal	loss
SLFNL1	schlafen like 1 [Source:HGNC Symbol;Acc:HGNC:26313]	1	p34.2	41481685	Normal	Normal	Normal	Normal	Normal	Normal	Normal	Normal	loss
SCMH1	Scm polycomb group protein homolog 1 [Source:HGNC Symbol;Acc:HGNC:19003]	1	p34.2	41493795	Normal	Normal	Normal	Normal	Normal	Normal	Normal	Normal	loss
FOXO6	forkhead box O6 [Source:HGNC Symbol;Acc:HGNC:24814]	1	p34.2	41827563	Normal	Normal	Normal	Normal	Normal	Normal	Normal	Normal	loss
EDN2	endothelin 2 [Source:HGNC Symbol;Acc:HGNC:3177]	1	p34.2	41944964	Normal	Normal	Normal	Normal	Normal	Normal	Normal	Normal	loss
HIVEP3	human immunodeficiency virus type I enhancer binding protein 3 [Source:HGNC Symbol;Acc:HGNC:13561]	1	p34.2	41976070	Normal	Normal	Normal	Normal	Normal	Normal	Normal	Normal	loss
GUCA2B	guanylate cyclase activator 2B [Source:HGNC Symbol;Acc:HGNC:4683]	1	p34.2	42619120	Normal	Normal	Normal	Normal	Normal	Normal	Normal	Normal	loss
GUCA2A	guanylate cyclase activator 2A [Source:HGNC Symbol;Acc:HGNC:4682]	1	p34.2	42628498	Normal	Normal	Normal	Normal	Normal	Normal	Normal	Normal	loss
FOXJ3	forkhead box J3 [Source:HGNC Symbol;Acc:HGNC:29178]	1	p34.2	42645317	Normal	Normal	Normal	Normal	Normal	Normal	Normal	Normal	loss
RIMKLA	ribosomal modification protein rimK like family member A [Source:HGNC Symbol;Acc:HGNC:28725]	1	p34.2	42865051	Normal	Normal	Normal	Normal	Normal	Normal	Normal	Normal	loss
ZMYND12	zinc finger MYND-type containing 12 [Source:HGNC Symbol;Acc:HGNC:21192]	1	p34.2	42896367	Normal	Normal	Normal	Normal	Normal	Normal	Normal	Normal	loss
PPCS	phosphopantothenoylcysteine synthetase [Source:HGNC Symbol;Acc:HGNC:25686]	1	p34.2	42922243	Normal	Normal	Normal	Normal	Normal	Normal	Normal	Normal	loss
CCDC30	coiled-coil domain containing 30 [Source:HGNC Symbol;Acc:HGNC:26103]	1	p34.2	42948357	Normal	Normal	Normal	Normal	Normal	Normal	Normal	Normal	loss
PPIH	peptidylprolyl isomerase H [Source:HGNC Symbol;Acc:HGNC:14651]	1	p34.2	43124065	Normal	Normal	Normal	Normal	Normal	Normal	Normal	Normal	loss
YBX1	Y-box binding protein 1 [Source:HGNC Symbol;Acc:HGNC:8014]	1	p34.2	43148710	Normal	Normal	Normal	Normal	Normal	Normal	Normal	Normal	loss
CLDN19	claudin 19 [Source:HGNC Symbol;Acc:HGNC:2040]	1	p34.2	43200641	Normal	Normal	Normal	Normal	Normal	Normal	Normal	Normal	loss
LEPRE1		1		43212390	Normal	Normal	Normal	Normal	Normal	Normal	Normal	Normal	loss
C1orf50	chromosome 1 open reading frame 50 [Source:HGNC Symbol;Acc:HGNC:28795]	1	p34.2	43233007	Normal	Normal	Normal	Normal	Normal	Normal	Normal	Normal	loss
CCDC23		1		43273085	Normal	Normal	Normal	Normal	Normal	Normal	Normal	Normal	loss
ERMAP_CCDC23		1		43282784	Normal	Normal	Normal	Normal	Normal	Normal	Normal	Normal	loss
ERMAP	erythroblast membrane associated protein (Scianna blood group) [Source:HGNC Symbol;Acc:HGNC:15743]	1	p34.2	43291332	Normal	Normal	Normal	Normal	Normal	Normal	Normal	Normal	loss
ZNF691	zinc finger protein 691 [Source:HGNC Symbol;Acc:HGNC:28028]	1	p34.2	43314922	Normal	Normal	Normal	Normal	Normal	Normal	Normal	Normal	loss
SLC2A1	solute carrier family 2 member 1 [Source:HGNC Symbol;Acc:HGNC:11005]	1	p34.2	43392273	Normal	Normal	Normal	Normal	Normal	Normal	Normal	Normal	loss
FAM183A	family with sequence similarity 183 member A [Source:HGNC Symbol;Acc:HGNC:34347]	1	p34.2	43610841	Normal	Normal	Normal	Normal	Normal	Normal	Normal	Normal	loss
EBNA1BP2	EBNA1 binding protein 2 [Source:HGNC Symbol;Acc:HGNC:15531]	1	p34.2	43630031	Normal	Normal	Normal	Normal	Normal	Normal	Normal	Normal	loss
EBNA1BP2_WDR65		1		43637559	Normal	Normal	Normal	Normal	Normal	Normal	Normal	Normal	loss
TMEM125	transmembrane protein 125 [Source:HGNC Symbol;Acc:HGNC:28275]	1	p34.2	43738491	Normal	Normal	Normal	Normal	Normal	Normal	Normal	Normal	loss
C1orf210	chromosome 1 open reading frame 210 [Source:HGNC Symbol;Acc:HGNC:28755]	1	p34.2	43748437	Normal	Normal	Normal	Normal	Normal	Normal	Normal	Normal	loss
TIE1	tyrosine kinase with immunoglobulin like and EGF like domains 1 [Source:HGNC Symbol;Acc:HGNC:11809]	1	p34.2	43766724	Normal	Normal	Normal	Normal	Normal	Normal	Normal	Normal	loss
MPL	MPL proto-oncogene, thrombopoietin receptor [Source:HGNC Symbol;Acc:HGNC:7217]	1	p34.2	43803514	Normal	Normal	Normal	Normal	Normal	Normal	Normal	Normal	loss
CDC20	cell division cycle 20 [Source:HGNC Symbol;Acc:HGNC:1723]	1	p34.2	43824980	Normal	Normal	Normal	Normal	Normal	Normal	Normal	Normal	loss
ELOVL1	ELOVL fatty acid elongase 1 [Source:HGNC Symbol;Acc:HGNC:14418]	1	p34.2	43829647	Normal	Normal	Normal	Normal	Normal	Normal	Normal	Normal	loss
MED8	mediator complex subunit 8 [Source:HGNC Symbol;Acc:HGNC:19971]	1	p34.2	43850036	Normal	Normal	Normal	Normal	Normal	Normal	Normal	Normal	loss
MED8_SZT2		1		43855299	Normal	Normal	Normal	Normal	Normal	Normal	Normal	Normal	loss
SZT2	SZT2, KICSTOR complex subunit [Source:HGNC Symbol;Acc:HGNC:29040]	1	p34.2	43868759	Normal	Normal	Normal	Normal	Normal	Normal	Normal	Normal	loss
SZT2_SZT2-AS1		1		43913467	Normal	Normal	Normal	Normal	Normal	Normal	Normal	Normal	loss
HYI_SZT2		1		43916522	Normal	Normal	Normal	Normal	Normal	Normal	Normal	Normal	loss
HYI	hydroxypyruvate isomerase (putative) [Source:HGNC Symbol;Acc:HGNC:26948]	1	p34.2	43918567	Normal	Normal	Normal	Normal	Normal	Normal	Normal	Normal	loss
PTPRF	protein tyrosine phosphatase, receptor type F [Source:HGNC Symbol;Acc:HGNC:9670]	1	p34.2	43998220	Normal	Normal	Normal	Normal	Normal	Normal	Normal	Normal	loss
KDM4A	lysine demethylase 4A [Source:HGNC Symbol;Acc:HGNC:22978]	1	p34.2	44118811	Normal	Normal	Normal	Normal	Normal	Normal	Normal	Normal	loss
KDM4A_KDM4A-AS1		1		44169303	Normal	Normal	Normal	Normal	Normal	Normal	Normal	Normal	loss
ST3GAL3	ST3 beta-galactoside alpha-2,3-sialyltransferase 3 [Source:HGNC Symbol;Acc:HGNC:10866]	1	p34.1	44201913	Normal	Normal	Normal	Normal	Normal	Normal	Normal	Normal	loss
ARTN	artemin [Source:HGNC Symbol;Acc:HGNC:727]	1	p34.1	44401229	Normal	Normal	Normal	Normal	Normal	Normal	Normal	Normal	loss
IPO13	importin 13 [Source:HGNC Symbol;Acc:HGNC:16853]	1	p34.1	44413268	Normal	Normal	Normal	Normal	Normal	Normal	Normal	Normal	loss
DPH2	DPH2 homolog [Source:HGNC Symbol;Acc:HGNC:3004]	1	p34.1	44435851	Normal	Normal	Normal	Normal	Normal	Normal	Normal	Normal	loss
ATP6V0B	ATPase H+ transporting V0 subunit b [Source:HGNC Symbol;Acc:HGNC:861]	1	p34.1	44440722	Normal	Normal	Normal	Normal	Normal	Normal	Normal	Normal	loss
B4GALT2	beta-1,4-galactosyltransferase 2 [Source:HGNC Symbol;Acc:HGNC:925]	1	p34.1	44445659	Normal	Normal	Normal	Normal	Normal	Normal	Normal	Normal	loss
CCDC24_SLC6A9		1		44457269	Normal	Normal	Normal	Normal	Normal	Normal	Normal	Normal	loss
SLC6A9	solute carrier family 6 member 9 [Source:HGNC Symbol;Acc:HGNC:11056]	1	p34.1	44463212	Normal	Normal	Normal	Normal	Normal	Normal	Normal	Normal	loss
KLF17	Kruppel like factor 17 [Source:HGNC Symbol;Acc:HGNC:18830]	1	p34.1	44584498	Normal	Normal	Normal	Normal	Normal	Normal	Normal	Normal	loss
DMAP1	DNA methyltransferase 1 associated protein 1 [Source:HGNC Symbol;Acc:HGNC:18291]	1	p34.1	44679436	Normal	Normal	Normal	Normal	Normal	Normal	Normal	Normal	loss
ERI3	ERI1 exoribonuclease family member 3 [Source:HGNC Symbol;Acc:HGNC:17276]	1	p34.1	44687227	Normal	Normal	Normal	Normal	Normal	Normal	Normal	Normal	loss
RNF220	ring finger protein 220 [Source:HGNC Symbol;Acc:HGNC:25552]	1	p34.1	44877770	Normal	Normal	Normal	Normal	Normal	Normal	Normal	Normal	loss
RNF220_MIR5584		1		45011081	Normal	Normal	Normal	Normal	Normal	Normal	Normal	Normal	loss
TMEM53_RNF220		1		45101136	Normal	Normal	Normal	Normal	Normal	Normal	Normal	Normal	loss
TMEM53	transmembrane protein 53 [Source:HGNC Symbol;Acc:HGNC:26186]	1	p34.1	45120216	Normal	Normal	Normal	Normal	Normal	Normal	Normal	Normal	loss
C1orf228	chromosome 1 open reading frame 228 [Source:HGNC Symbol;Acc:HGNC:34345]	1	p34.1	45155310	Normal	Normal	Normal	Normal	Normal	Normal	Normal	Normal	loss
KIF2C	kinesin family member 2C [Source:HGNC Symbol;Acc:HGNC:6393]	1	p34.1	45205502	Normal	Normal	Normal	Normal	Normal	Normal	Normal	Normal	loss
RPS8	ribosomal protein S8 [Source:HGNC Symbol;Acc:HGNC:10441]	1	p34.1	45241136	Normal	Normal	Normal	Normal	Normal	Normal	Normal	Normal	loss
RPS8_SNORD55		1		45241539	Normal	Normal	Normal	Normal	Normal	Normal	Normal	Normal	loss
RPS8_SNORD46		1		45242221	Normal	Normal	Normal	Normal	Normal	Normal	Normal	Normal	loss
RPS8_SNORD38A		1		45243455	Normal	Normal	Normal	Normal	Normal	Normal	Normal	Normal	loss
RPS8_SNORD38B		1		45244064	Normal	Normal	Normal	Normal	Normal	Normal	Normal	Normal	loss
BEST4	bestrophin 4 [Source:HGNC Symbol;Acc:HGNC:17106]	1	p34.1	45250290	Normal	Normal	Normal	Normal	Normal	Normal	Normal	Normal	loss
PLK3	polo like kinase 3 [Source:HGNC Symbol;Acc:HGNC:2154]	1	p34.1	45266503	Normal	Normal	Normal	Normal	Normal	Normal	Normal	Normal	loss
PLK3_TCTEX1D4		1		45271590	Normal	Normal	Normal	Normal	Normal	Normal	Normal	Normal	loss
BTBD19	BTB domain containing 19 [Source:HGNC Symbol;Acc:HGNC:27145]	1	p34.1	45274466	Normal	Normal	Normal	Normal	Normal	Normal	Normal	Normal	loss
PTCH2	patched 2 [Source:HGNC Symbol;Acc:HGNC:9586]	1	p34.1	45286012	Normal	Normal	Normal	Normal	Normal	Normal	Normal	Normal	loss
EIF2B3	eukaryotic translation initiation factor 2B subunit gamma [Source:HGNC Symbol;Acc:HGNC:3259]	1	p34.1	45316595	Normal	Normal	Normal	Normal	Normal	Normal	Normal	Normal	loss
HECTD3	HECT domain E3 ubiquitin protein ligase 3 [Source:HGNC Symbol;Acc:HGNC:26117]	1	p34.1	45469180	Normal	Normal	Normal	Normal	Normal	Normal	Normal	Normal	loss
UROD	uroporphyrinogen decarboxylase [Source:HGNC Symbol;Acc:HGNC:12591]	1	p34.1	45477898	Normal	Normal	Normal	Normal	Normal	Normal	Normal	Normal	loss
ZSWIM5	zinc finger SWIM-type containing 5 [Source:HGNC Symbol;Acc:HGNC:29299]	1	p34.1	45484171	Normal	Normal	Normal	Normal	Normal	Normal	Normal	Normal	loss
HPDL	4-hydroxyphenylpyruvate dioxygenase like [Source:HGNC Symbol;Acc:HGNC:28242]	1	p34.1	45792789	Normal	Normal	Normal	Normal	Normal	Normal	Normal	Normal	loss
MUTYH	mutY DNA glycosylase [Source:HGNC Symbol;Acc:HGNC:7527]	1	p34.1	45794901	Normal	Normal	Normal	Normal	Normal	Normal	Normal	Normal	loss
TOE1_MUTYH		1		45805445	Normal	Normal	Normal	Normal	Normal	Normal	Normal	Normal	loss
TOE1	target of EGR1, exonuclease [Source:HGNC Symbol;Acc:HGNC:15954]	1	p34.1	45806701	Normal	Normal	Normal	Normal	Normal	Normal	Normal	Normal	loss
TESK2	testis-specific kinase 2 [Source:HGNC Symbol;Acc:HGNC:11732]	1	p34.1	45810574	Normal	Normal	Normal	Normal	Normal	Normal	Normal	Normal	loss
CCDC163P		1		45960685	Normal	Normal	Normal	Normal	Normal	Normal	Normal	Normal	loss
MMACHC	methylmalonic aciduria (cobalamin deficiency) cblC type, with homocystinuria [Source:HGNC Symbol;Acc:HGNC:24525]	1	p34.1	45965904	Normal	Normal	Normal	Normal	Normal	Normal	Normal	Normal	loss
PRDX1	peroxiredoxin 1 [Source:HGNC Symbol;Acc:HGNC:9352]	1	p34.1	45977001	Normal	Normal	Normal	Normal	Normal	Normal	Normal	Normal	loss
AKR1A1	aldo-keto reductase family 1 member A1 [Source:HGNC Symbol;Acc:HGNC:380]	1	p34.1	46027376	Normal	Normal	Normal	Normal	Normal	Normal	Normal	Normal	loss
NASP	nuclear autoantigenic sperm protein [Source:HGNC Symbol;Acc:HGNC:7644]	1	p34.1	46049806	Normal	Normal	Normal	Normal	Normal	Normal	Normal	Normal	loss
CCDC17	coiled-coil domain containing 17 [Source:HGNC Symbol;Acc:HGNC:26574]	1	p34.1	46085945	Normal	Normal	Normal	Normal	Normal	Normal	Normal	Normal	loss
GPBP1L1	GC-rich promoter binding protein 1 like 1 [Source:HGNC Symbol;Acc:HGNC:28843]	1	p34.1	46093887	Normal	Normal	Normal	Normal	Normal	Normal	Normal	Normal	loss
TMEM69	transmembrane protein 69 [Source:HGNC Symbol;Acc:HGNC:28035]	1	p34.1	46156777	Normal	Normal	Normal	Normal	Normal	Normal	Normal	Normal	loss
TMEM69_IPP		1		46160094	Normal	Normal	Normal	Normal	Normal	Normal	Normal	Normal	loss
IPP	intracisternal A particle-promoted polypeptide [Source:HGNC Symbol;Acc:HGNC:6108]	1	p34.1	46165633	Normal	Normal	Normal	Normal	Normal	Normal	Normal	Normal	loss
MAST2	microtubule associated serine/threonine kinase 2 [Source:HGNC Symbol;Acc:HGNC:19035]	1	p34.1	46290123	Normal	Normal	Normal	Normal	Normal	Normal	Normal	Normal	loss
PIK3R3	phosphoinositide-3-kinase regulatory subunit 3 [Source:HGNC Symbol;Acc:HGNC:8981]	1	p34.1	46509363	Normal	Normal	Normal	Normal	Normal	Normal	Normal	Normal	loss
PIK3R3_TSPAN1		1		46641839	Normal	Normal	Normal	Normal	Normal	Normal	Normal	Normal	loss
TSPAN1	tetraspanin 1 [Source:HGNC Symbol;Acc:HGNC:20657]	1	p34.1	46646744	Normal	Normal	Normal	Normal	Normal	Normal	Normal	Normal	loss
POMGNT1	protein O-linked mannose N-acetylglucosaminyltransferase 1 (beta 1,2-) [Source:HGNC Symbol;Acc:HGNC:19139]	1	p34.1	46654364	Normal	Normal	Normal	Normal	Normal	Normal	Normal	Normal	loss
POMGNT1_LURAP1		1		46669128	Normal	Normal	Normal	Normal	Normal	Normal	Normal	Normal	loss
RAD54L	RAD54 like [Source:HGNC Symbol;Acc:HGNC:9826]	1	p34.1	46714127	Normal	Normal	Normal	Normal	Normal	Normal	Normal	Normal	loss
RAD54L_LRRC41		1		46726894	Normal	Normal	Normal	Normal	Normal	Normal	Normal	Normal	loss
LRRC41	leucine rich repeat containing 41 [Source:HGNC Symbol;Acc:HGNC:16917]	1	p33	46744412	Normal	Normal	Normal	Normal	Normal	Normal	Normal	Normal	loss
UQCRH	ubiquinol-cytochrome c reductase hinge protein [Source:HGNC Symbol;Acc:HGNC:12590]	1	p33	46769457	Normal	Normal	Normal	Normal	Normal	Normal	Normal	Normal	loss
NSUN4	NOP2/Sun RNA methyltransferase family member 4 [Source:HGNC Symbol;Acc:HGNC:31802]	1	p33	46806477	Normal	Normal	Normal	Normal	Normal	Normal	Normal	Normal	loss
FAAH	fatty acid amide hydrolase [Source:HGNC Symbol;Acc:HGNC:3553]	1	p33	46867715	Normal	Normal	Normal	Normal	Normal	Normal	Normal	Normal	loss
DMBX1	diencephalon/mesencephalon homeobox 1 [Source:HGNC Symbol;Acc:HGNC:19026]	1	p33	46972614	Normal	Normal	Normal	Normal	Normal	Normal	Normal	Normal	loss
KNCN_MKNK1-AS1		1		47012979	Normal	Normal	Normal	Normal	Normal	Normal	Normal	Normal	loss
MKNK1_MKNK1-AS1		1		47024225	Normal	Normal	Normal	Normal	Normal	Normal	Normal	Normal	loss
MKNK1	MAP kinase interacting serine/threonine kinase 1 [Source:HGNC Symbol;Acc:HGNC:7110]	1	p33	47037190	Normal	Normal	Normal	Normal	Normal	Normal	Normal	Normal	loss
MKNK1_MOB3C		1		47075278	Normal	Normal	Normal	Normal	Normal	Normal	Normal	Normal	loss
ATPAF1	ATP synthase mitochondrial F1 complex assembly factor 1 [Source:HGNC Symbol;Acc:HGNC:18803]	1	p33	47099381	Normal	Normal	Normal	Normal	Normal	Normal	Normal	Normal	loss
ATPAF1_EFCAB14		1		47124290	Normal	Normal	Normal	Normal	Normal	Normal	Normal	Normal	loss
ATPAF1_EFCAB14_TEX38		1		47135017	Normal	Normal	Normal	Normal	Normal	Normal	Normal	Normal	loss
EFCAB14_EFCAB14-AS1		1		47144117	Normal	Normal	Normal	Normal	Normal	Normal	Normal	Normal	loss
EFCAB14	EF-hand calcium binding domain 14 [Source:HGNC Symbol;Acc:HGNC:29051]	1	p33	47162133	Normal	Normal	Normal	Normal	Normal	Normal	Normal	Normal	loss
CYP4B1	cytochrome P450 family 4 subfamily B member 1 [Source:HGNC Symbol;Acc:HGNC:2644]	1	p33	47264772	Normal	Normal	Normal	Normal	Normal	Normal	Normal	Normal	loss
CYP4Z2P	cytochrome P450 family 4 subfamily Z member 2, pseudogene [Source:HGNC Symbol;Acc:HGNC:24426]	1	p33	47310149	Normal	Normal	Normal	Normal	Normal	Normal	Normal	Normal	loss
CYP4A11	cytochrome P450 family 4 subfamily A member 11 [Source:HGNC Symbol;Acc:HGNC:2642]	1	p33	47395745	Normal	Normal	Normal	Normal	Normal	Normal	Normal	Normal	loss
CYP4X1	cytochrome P450 family 4 subfamily X member 1 [Source:HGNC Symbol;Acc:HGNC:20244]	1	p33	47427206	Normal	Normal	Normal	Normal	Normal	Normal	Normal	Normal	loss
CYP4Z1	cytochrome P450 family 4 subfamily Z member 1 [Source:HGNC Symbol;Acc:HGNC:20583]	1	p33	47533171	Normal	Normal	Normal	Normal	Normal	Normal	Normal	Normal	loss
CYP4Z1_CYP4A22-AS1		1		47564765	Normal	Normal	Normal	gain	Normal	gain	Normal	Normal	loss
CYP4A22_CYP4A22-AS1		1		47603155	Normal	Normal	Normal	gain	Normal	Normal+	Normal	Normal	loss
PDZK1IP1	PDZK1 interacting protein 1 [Source:HGNC Symbol;Acc:HGNC:16887]	1	p33	47649614	Normal	Normal	Normal	Normal	Normal	Normal	Normal	Normal	loss
TAL1	TAL bHLH transcription factor 1, erythroid differentiation factor [Source:HGNC Symbol;Acc:HGNC:11556]	1	p33	47685029	Normal	Normal	Normal	Normal	Normal	Normal	Normal	Normal	loss
STIL	STIL, centriolar assembly protein [Source:HGNC Symbol;Acc:HGNC:10879]	1	p33	47716860	Normal	Normal	Normal	Normal	Normal	Normal	Normal	Normal	loss
CMPK1	cytidine/uridine monophosphate kinase 1 [Source:HGNC Symbol;Acc:HGNC:18170]	1	p33	47834096	Normal	Normal	Normal	Normal	Normal	Normal	Normal	Normal	loss
FOXD2	forkhead box D2 [Source:HGNC Symbol;Acc:HGNC:3803]	1	p33	47904203	Normal	Normal	Normal	Normal	Normal	Normal	Normal	Normal	loss
TRABD2B	TraB domain containing 2B [Source:HGNC Symbol;Acc:HGNC:44200]	1	p33	48231520	Normal	Normal	Normal	Normal	Normal	Normal	Normal	Normal	loss
SLC5A9	solute carrier family 5 member 9 [Source:HGNC Symbol;Acc:HGNC:22146]	1	p33	48688334	Normal	Normal	Normal	Normal	Normal	Normal	Normal	Normal	loss
SPATA6	spermatogenesis associated 6 [Source:HGNC Symbol;Acc:HGNC:18309]	1	p33	48764374	Normal	Normal	Normal	Normal	Normal	Normal	Normal	Normal	loss
AGBL4	ATP/GTP binding protein like 4 [Source:HGNC Symbol;Acc:HGNC:25892]	1	p33	48999711	Normal	Normal	Normal	Normal	Normal	Normal	Normal	Normal	loss
BEND5_AGBL4		1		49193476	Normal	Normal	Normal	Normal	Normal	Normal	Normal	Normal	loss
AGBL4_ZNF859P		1		50310320	Normal	Normal	Normal	Normal	Normal	Normal	Normal	Normal	loss
ELAVL4	ELAV like RNA binding protein 4 [Source:HGNC Symbol;Acc:HGNC:3315]	1	p33	50513732	Normal	Normal	Normal	Normal	Normal	Normal	Normal	Normal	loss
DMRTA2	DMRT like family A2 [Source:HGNC Symbol;Acc:HGNC:13908]	1	p32.3	50884823	Normal	Normal	Normal	Normal	Normal	Normal	Normal	Normal	loss
FAF1	Fas associated factor 1 [Source:HGNC Symbol;Acc:HGNC:3578]	1	p32.3	50907086	Normal	Normal	Normal	Normal	Normal	Normal	Normal	Normal	loss
CDKN2C	cyclin dependent kinase inhibitor 2C [Source:HGNC Symbol;Acc:HGNC:1789]	1	p32.3	51436062	Normal	Normal	Normal	Normal	Normal	Normal	Normal	Normal	loss
MIR4421	microRNA 4421 [Source:HGNC Symbol;Acc:HGNC:41879]	1	p32.3	51525492	Normal	Normal	Normal	Normal	Normal	Normal	Normal	Normal	loss
C1orf185	chromosome 1 open reading frame 185 [Source:HGNC Symbol;Acc:HGNC:28096]	1	p32.3	51567775	Normal	Normal	Normal	Normal	Normal	Normal	Normal	Normal	loss
RNF11	ring finger protein 11 [Source:HGNC Symbol;Acc:HGNC:10056]	1	p32.3	51702448	Normal	Normal	Normal	Normal	Normal	Normal	Normal	Normal	loss
TTC39A	tetratricopeptide repeat domain 39A [Source:HGNC Symbol;Acc:HGNC:18657]	1	p32.3	51753830	Normal	Normal	Normal	Normal	Normal	Normal	Normal	Normal	loss
EPS15	epidermal growth factor receptor pathway substrate 15 [Source:HGNC Symbol;Acc:HGNC:3419]	1	p32.3	51822351	Normal	Normal	Normal	Normal	Normal	Normal	Normal	Normal	loss
OSBPL9	oxysterol binding protein like 9 [Source:HGNC Symbol;Acc:HGNC:16386]	1	p32.3	52082725	Normal	Normal	Normal	Normal	Normal	Normal	Normal	Normal	loss
NRD1		1		52254906	Normal	Normal	Normal	Normal	Normal	Normal	Normal	Normal	loss
NRD1_MIR761		1		52301953	Normal	Normal	Normal	Normal	Normal	Normal	Normal	Normal	loss
RAB3B	RAB3B, member RAS oncogene family [Source:HGNC Symbol;Acc:HGNC:9778]	1	p32.3	52385648	Normal	Normal	Normal	Normal	Normal	Normal	Normal	Normal	loss
TXNDC12	thioredoxin domain containing 12 [Source:HGNC Symbol;Acc:HGNC:24626]	1	p32.3	52486537	Normal	Normal	Normal	Normal	Normal	Normal	Normal	Normal	loss
TXNDC12_KTI12		1		52498354	Normal	Normal	Normal	Normal	Normal	Normal	Normal	Normal	loss
TXNDC12_TXNDC12-AS1		1		52516560	Normal	Normal	Normal	Normal	Normal	Normal	Normal	Normal	loss
BTF3L4	basic transcription factor 3 like 4 [Source:HGNC Symbol;Acc:HGNC:30547]	1	p32.3	52525539	Normal	Normal	Normal	Normal	Normal	Normal	Normal	Normal	loss
ZFYVE9	zinc finger FYVE-type containing 9 [Source:HGNC Symbol;Acc:HGNC:6775]	1	p32.3	52698811	Normal	Normal	Normal	Normal	Normal	Normal	Normal	Normal	loss
CC2D1B_ZFYVE9		1		52811815	Normal	Normal	Normal	Normal	Normal	Normal	Normal	Normal	loss
CC2D1B	coiled-coil and C2 domain containing 1B [Source:HGNC Symbol;Acc:HGNC:29386]	1	p32.3	52818754	Normal	Normal	Normal	Normal	Normal	Normal	Normal	Normal	loss
ORC1	origin recognition complex subunit 1 [Source:HGNC Symbol;Acc:HGNC:8487]	1	p32.3	52838851	Normal	Normal	Normal	Normal	Normal	Normal	Normal	Normal	loss
PRPF38A	pre-mRNA processing factor 38A [Source:HGNC Symbol;Acc:HGNC:25930]	1	p32.3	52870432	Normal	Normal	Normal	Normal	Normal	Normal	Normal	Normal	loss
ZCCHC11_PRPF38A		1		52874032	Normal	Normal	Normal+	Normal	Normal	Normal	Normal	Normal	loss
ZCCHC11	zinc finger CCHC-type containing 11 [Source:HGNC Symbol;Acc:HGNC:28981]	1	p32.3	52889458	Normal	Normal	Normal+	Normal	Normal	Normal	Normal	Normal	loss
GPX7	glutathione peroxidase 7 [Source:HGNC Symbol;Acc:HGNC:4559]	1	p32.3	53068064	Normal	Normal	Normal	Normal	Normal	Normal	Normal	Normal	loss
FAM159A	family with sequence similarity 159 member A [Source:HGNC Symbol;Acc:HGNC:28757]	1	p32.3	53099214	Normal	Normal	Normal	Normal	Normal	Normal	Normal	Normal	loss
COA7	cytochrome c oxidase assembly factor 7 (putative) [Source:HGNC Symbol;Acc:HGNC:25716]	1	p32.3	53153390	Normal	Normal	Normal	Normal	Normal	Normal	Normal	Normal	loss
ZYG11B	zyg-11 family member B, cell cycle regulator [Source:HGNC Symbol;Acc:HGNC:25820]	1	p32.3	53222145	Normal	Normal	Normal	Normal	Normal	Normal	Normal	Normal	loss
ZYG11A	zyg-11 family member A, cell cycle regulator [Source:HGNC Symbol;Acc:HGNC:32058]	1	p32.3	53308498	Normal	Normal	Normal	Normal	Normal	Normal	Normal	Normal	loss
ECHDC2	enoyl-CoA hydratase domain containing 2 [Source:HGNC Symbol;Acc:HGNC:23408]	1	p32.3	53362068	Normal	Normal	Normal	Normal	Normal	Normal	Normal	Normal	loss
SCP2	sterol carrier protein 2 [Source:HGNC Symbol;Acc:HGNC:10606]	1	p32.3	53393056	Normal	Normal	Normal	Normal	Normal	Normal	Normal	Normal	loss
SCP2_MIR1273F		1		53394411	Normal	Normal	Normal	Normal	Normal	Normal	Normal	Normal	loss
SCP2_MIR1273G		1		53406074	Normal	Normal	Normal	Normal	Normal	Normal	Normal	Normal	loss
PODN	podocan [Source:HGNC Symbol;Acc:HGNC:23174]	1	p32.3	53532366	Normal	Normal	Normal	Normal	Normal	Normal	Normal	Normal	loss
SLC1A7	solute carrier family 1 member 7 [Source:HGNC Symbol;Acc:HGNC:10945]	1	p32.3	53553678	Normal	Normal	Normal	Normal	Normal	Normal	Normal	Normal	loss
CPT2	carnitine palmitoyltransferase 2 [Source:HGNC Symbol;Acc:HGNC:2330]	1	p32.3	53662648	Normal	Normal	Normal	Normal	Normal	Normal	Normal	Normal	loss
C1orf123	chromosome 1 open reading frame 123 [Source:HGNC Symbol;Acc:HGNC:26059]	1	p32.3	53680318	Normal	Normal	Normal	Normal	Normal	Normal	Normal	Normal	loss
MAGOH	mago homolog, exon junction complex core component [Source:HGNC Symbol;Acc:HGNC:6815]	1	p32.3	53694463	Normal	Normal	Normal	Normal	Normal	Normal	Normal	Normal	loss
LRP8	LDL receptor related protein 8 [Source:HGNC Symbol;Acc:HGNC:6700]	1	p32.3	53712559	Normal	Normal	Normal	Normal	Normal	Normal	Normal	Normal	loss
DMRTB1	DMRT like family B with proline rich C-terminal 1 [Source:HGNC Symbol;Acc:HGNC:13913]	1	p32.3	53927110	Normal	Normal	Normal	Normal	Normal	Normal	Normal	Normal	loss
GLIS1	GLIS family zinc finger 1 [Source:HGNC Symbol;Acc:HGNC:29525]	1	p32.3	53972247	Normal	Normal	Normal	Normal	Normal	Normal	Normal	Normal	loss
NDC1	NDC1 transmembrane nucleoporin [Source:HGNC Symbol;Acc:HGNC:25525]	1	p32.3	54233512	Normal	Normal	Normal	Normal	Normal	Normal	Normal	Normal	loss
YIPF1	Yip1 domain family member 1 [Source:HGNC Symbol;Acc:HGNC:25231]	1	p32.3	54325697	Normal	Normal	Normal	Normal	Normal	Normal	Normal	Normal	loss
DIO1	iodothyronine deiodinase 1 [Source:HGNC Symbol;Acc:HGNC:2883]	1	p32.3	54359913	Normal	Normal	Normal	Normal	Normal	Normal	Normal	Normal	loss
HSPB11	heat shock protein family B (small) member 11 [Source:HGNC Symbol;Acc:HGNC:25019]	1	p32.3	54387330	Normal	Normal	Normal	Normal	Normal	Normal	Normal	Normal	loss
LRRC42	leucine rich repeat containing 42 [Source:HGNC Symbol;Acc:HGNC:28792]	1	p32.3	54417729	Normal	Normal	Normal	Normal	Normal	Normal	Normal	Normal	loss
LDLRAD1	low density lipoprotein receptor class A domain containing 1 [Source:HGNC Symbol;Acc:HGNC:32069]	1	p32.3	54474580	Normal	Normal	Normal	Normal	Normal	Normal	Normal	Normal	loss
TMEM59	transmembrane protein 59 [Source:HGNC Symbol;Acc:HGNC:1239]	1	p32.3	54497816	Normal	Normal	Normal	Normal	Normal	Normal	Normal	Normal	loss
TCEANC2_MIR4781		1		54519692	Normal	Normal	Normal	Normal	Normal	Normal	Normal	Normal	loss
TCEANC2	transcription elongation factor A N-terminal and central domain containing 2 [Source:HGNC Symbol;Acc:HGNC:26494]	1	p32.3	54519962	Normal	Normal	Normal	Normal	Normal	Normal	Normal	Normal	loss
CDCP2	CUB domain containing protein 2 [Source:HGNC Symbol;Acc:HGNC:27297]	1	p32.3	54605177	Normal	Normal	Normal	Normal	Normal	Normal	Normal	Normal	loss
CYB5RL	cytochrome b5 reductase like [Source:HGNC Symbol;Acc:HGNC:32220]	1	p32.3	54640346	Normal	Normal	Normal	Normal	Normal	Normal	Normal	Normal	loss
MRPL37_CYB5RL		1		54649740	Normal	Normal	Normal	Normal	Normal	Normal	Normal	Normal	loss
MRPL37	mitochondrial ribosomal protein L37 [Source:HGNC Symbol;Acc:HGNC:14034]	1	p32.3	54665962	Normal	Normal	Normal	Normal	Normal	Normal	Normal	Normal	loss
SSBP3	single stranded DNA binding protein 3 [Source:HGNC Symbol;Acc:HGNC:15674]	1	p32.3	54694010	Normal	Normal	Normal	Normal	Normal	Normal	Normal	Normal	loss
SSBP3_SSBP3-AS1		1		54703734	Normal	Normal	Normal	Normal	Normal	Normal	Normal	Normal	loss
ACOT11	acyl-CoA thioesterase 11 [Source:HGNC Symbol;Acc:HGNC:18156]	1	p32.3	55013919	Normal	Normal	Normal	Normal	Normal	Normal	Normal	Normal	loss
ACOT11_FAM151A		1		55074931	Normal	Normal	Normal	Normal	Normal	Normal	Normal	Normal	loss
MROH7_MROH7-TTC4		1		55118543	Normal	Normal	Normal	Normal	Normal	Normal	Normal	Normal	loss
MROH7-TTC4	MROH7-TTC4 readthrough (NMD candidate) [Source:HGNC Symbol;Acc:HGNC:49180]	1	p32.3	55181105	Normal	Normal	Normal	Normal	Normal	Normal	Normal	Normal	loss
TTC4_MROH7-TTC4		1		55181638	Normal	Normal	Normal	Normal	Normal	Normal	Normal	Normal	loss
PARS2	prolyl-tRNA synthetase 2, mitochondrial [Source:HGNC Symbol;Acc:HGNC:30563]	1	p32.3	55223404	Normal	Normal	Normal	Normal	Normal	Normal	Normal	Normal	loss
TTC22	tetratricopeptide repeat domain 22 [Source:HGNC Symbol;Acc:HGNC:26067]	1	p32.3	55248032	Normal	Normal	Normal	Normal	Normal	Normal	Normal	Normal	loss
C1orf177		1		55271788	Normal	Normal	Normal	Normal	Normal	Normal	Normal	Normal	loss
DHCR24	24-dehydrocholesterol reductase [Source:HGNC Symbol;Acc:HGNC:2859]	1	p32.3	55317920	Normal	Normal	Normal	Normal	Normal	Normal	Normal	Normal	loss
TMEM61	transmembrane protein 61 [Source:HGNC Symbol;Acc:HGNC:27296]	1	p32.3	55446696	Normal	Normal	Normal	Normal	Normal	Normal	Normal	Normal	loss
BSND	barttin CLCNK type accessory beta subunit [Source:HGNC Symbol;Acc:HGNC:16512]	1	p32.3	55464794	Normal	Normal	Normal	Normal	Normal	Normal	Normal	Normal	loss
PCSK9	proprotein convertase subtilisin/kexin type 9 [Source:HGNC Symbol;Acc:HGNC:20001]	1	p32.3	55505547	Normal	Normal	Normal	Normal	Normal	Normal	Normal	Normal	loss
USP24	ubiquitin specific peptidase 24 [Source:HGNC Symbol;Acc:HGNC:12623]	1	p32.3	55534647	Normal+	Normal	Normal	Normal	Normal	Normal	Normal	Normal	loss
MIR4422	microRNA 4422 [Source:HGNC Symbol;Acc:HGNC:41654]	1	p32.3	55691257	gain	Normal	Normal	Normal	Normal	Normal	Normal	Normal	loss
PPAP2B		1		56962140	gain	Normal	Normal	Normal	Normal	Normal	Normal	Normal	loss
PRKAA2	protein kinase AMP-activated catalytic subunit alpha 2 [Source:HGNC Symbol;Acc:HGNC:9377]	1	p32.2	57111070	Normal	Normal	Normal	Normal	Normal	Normal	Normal	Normal	loss
C1orf168		1		57185209	Normal	Normal	Normal	Normal	Normal	Normal	Normal	Normal	loss
C8A	complement C8 alpha chain [Source:HGNC Symbol;Acc:HGNC:1352]	1	p32.2	57320531	Normal	Normal	Normal	Normal	Normal	Normal	Normal	Normal	loss
C8B	complement C8 beta chain [Source:HGNC Symbol;Acc:HGNC:1353]	1	p32.2	57395111	Normal	Normal	Normal	Normal	Normal	Normal	Normal	Normal	loss
DAB1	DAB1, reelin adaptor protein [Source:HGNC Symbol;Acc:HGNC:2661]	1	p32.1	57476287	Normal	Normal	Normal	Normal	Normal	Normal	Normal	Normal	loss
OMA1_DAB1		1		58939543	Normal	Normal	Normal	Normal	Normal	Normal	Normal	Normal	loss
TACSTD2	tumor associated calcium signal transducer 2 [Source:HGNC Symbol;Acc:HGNC:11530]	1	p32.1	59041830	Normal	Normal	Normal	Normal	Normal	Normal	Normal	Normal	loss
MYSM1	Myb like, SWIRM and MPN domains 1 [Source:HGNC Symbol;Acc:HGNC:29401]	1	p32.1	59125695	Normal	Normal	Normal	Normal	Normal	Normal	Normal	Normal	loss
JUN	Jun proto-oncogene, AP-1 transcription factor subunit [Source:HGNC Symbol;Acc:HGNC:6204]	1	p32.1	59247702	Normal	Normal	Normal	Normal	Normal	Normal	Normal	Normal	loss
LINC01135	long intergenic non-protein coding RNA 1135 [Source:HGNC Symbol;Acc:HGNC:49450]	1	p32.1	59250893	Normal	Normal	Normal	Normal	Normal	Normal	Normal	Normal	loss
FGGY	FGGY carbohydrate kinase domain containing [Source:HGNC Symbol;Acc:HGNC:25610]	1	p32.1	59787160	Normal	Normal	Normal	Normal	Normal	Normal	Normal	Normal	loss
FGGY_MIR4711		1		60198832	Normal	Normal	Normal	Normal	Normal	Normal	Normal	Normal	loss
HOOK1	hook microtubule tethering protein 1 [Source:HGNC Symbol;Acc:HGNC:19884]	1	p32.1	60280681	Normal	Normal	Normal	Normal	Normal	Normal	Normal	Normal	loss
CYP2J2	cytochrome P450 family 2 subfamily J member 2 [Source:HGNC Symbol;Acc:HGNC:2634]	1	p32.1	60359352	Normal	Normal	Normal	Normal	Normal	Normal	Normal	Normal	loss
C1orf87	chromosome 1 open reading frame 87 [Source:HGNC Symbol;Acc:HGNC:28547]	1	p32.1	60463242	Normal	Normal	Normal	Normal	Normal	Normal	Normal	Normal	loss
NFIA	nuclear factor I A [Source:HGNC Symbol;Acc:HGNC:7784]	1	p31.3	61330992	Normal	Normal	Normal	Normal	Normal	Normal	Normal	Normal	loss
TM2D1	TM2 domain containing 1 [Source:HGNC Symbol;Acc:HGNC:24142]	1	p31.3	62160309	Normal	Normal	Normal	Normal	Normal	Normal	Normal	Normal	loss
INADL		1		62228623	Normal	Normal	Normal	Normal	Normal	Normal	Normal	Normal	loss
L1TD1	LINE1 type transposase domain containing 1 [Source:HGNC Symbol;Acc:HGNC:25595]	1	p31.3	62672229	Normal	Normal	Normal	Normal	Normal	Normal	Normal	Normal	loss
KANK4	KN motif and ankyrin repeat domains 4 [Source:HGNC Symbol;Acc:HGNC:27263]	1	p31.3	62703958	Normal	Normal	Normal	Normal	Normal	Normal	Normal	Normal	loss
USP1	ubiquitin specific peptidase 1 [Source:HGNC Symbol;Acc:HGNC:12607]	1	p31.3	62905492	Normal	Normal	Normal	Normal	Normal	Normal	Normal	Normal	loss
DOCK7	dedicator of cytokinesis 7 [Source:HGNC Symbol;Acc:HGNC:19190]	1	p31.3	62920885	Normal	Normal	Normal	Normal	Normal	Normal	Normal	Normal	loss
DOCK7_ANGPTL3		1		63063172	Normal	Normal	Normal	Normal	Normal	Normal	Normal	Normal	loss
ATG4C	autophagy related 4C cysteine peptidase [Source:HGNC Symbol;Acc:HGNC:16040]	1	p31.3	63269373	Normal	Normal	Normal	Normal	Normal	Normal	Normal	Normal	loss
FOXD3	forkhead box D3 [Source:HGNC Symbol;Acc:HGNC:3804]	1	p31.3	63788688	Normal	Normal	Normal	Normal	Normal	Normal	Normal	Normal	loss
ALG6	ALG6, alpha-1,3-glucosyltransferase [Source:HGNC Symbol;Acc:HGNC:23157]	1	p31.3	63836561	Normal	Normal	Normal	Normal	Normal	Normal	Normal	Normal	loss
ITGB3BP	integrin subunit beta 3 binding protein [Source:HGNC Symbol;Acc:HGNC:6157]	1	p31.3	63912410	Normal	Normal	Normal	Normal	Normal	Normal	Normal	Normal	loss
ITGB3BP_EFCAB7		1		63991198	Normal	Normal	Normal	Normal	Normal	Normal	Normal	Normal	loss
DLEU2L_ITGB3BP_EFCAB7		1		64014847	Normal	Normal	Normal	Normal	Normal	Normal	Normal	Normal	loss
PGM1_ITGB3BP		1		64059111	Normal	Normal	Normal	Normal	Normal	Normal	Normal	Normal	loss
PGM1	phosphoglucomutase 1 [Source:HGNC Symbol;Acc:HGNC:8905]	1	p31.3	64089112	Normal	Normal	Normal	Normal	Normal	Normal	Normal	Normal	loss
ROR1	receptor tyrosine kinase like orphan receptor 1 [Source:HGNC Symbol;Acc:HGNC:10256]	1	p31.3	64474938	Normal	Normal	Normal	Normal	Normal	Normal	Normal	Normal	loss
UBE2U	ubiquitin conjugating enzyme E2 U (putative) [Source:HGNC Symbol;Acc:HGNC:28559]	1	p31.3	64669614	Normal	Normal	Normal	Normal	Normal	Normal	Normal	Normal	loss
CACHD1	cache domain containing 1 [Source:HGNC Symbol;Acc:HGNC:29314]	1	p31.3	64936485	Normal	Normal	Normal	Normal	Normal	Normal	Normal	Normal	loss
RAVER2	ribonucleoprotein, PTB binding 2 [Source:HGNC Symbol;Acc:HGNC:25577]	1	p31.3	65234229	Normal	Normal	Normal	Normal	Normal	Normal	Normal	Normal	loss
JAK1	Janus kinase 1 [Source:HGNC Symbol;Acc:HGNC:6190]	1	p31.3	65300182	Normal	Normal	Normal	Normal	Normal	Normal	Normal	Normal	loss
MIR3671	microRNA 3671 [Source:HGNC Symbol;Acc:HGNC:38925]	1	p31.3	65523341	Normal	Normal	Normal	Normal	Normal	Normal	Normal	Normal	loss
AK4	adenylate kinase 4 [Source:HGNC Symbol;Acc:HGNC:363]	1	p31.3	65614186	Normal	Normal	Normal	Normal	Normal	Normal	Normal	Normal	loss
DNAJC6	DnaJ heat shock protein family (Hsp40) member C6 [Source:HGNC Symbol;Acc:HGNC:15469]	1	p31.3	65720222	Normal	Normal	Normal	Normal	Normal	Normal	Normal	Normal	loss
LEPR_LEPROT		1		65886370	Normal	Normal	Normal	Normal	Normal	Normal	Normal	Normal	loss
LEPR	leptin receptor [Source:HGNC Symbol;Acc:HGNC:6554]	1	p31.3	66031193	Normal	Normal	Normal	Normal	Normal	Normal	Normal	Normal	loss
PDE4B	phosphodiesterase 4B [Source:HGNC Symbol;Acc:HGNC:8781]	1	p31.3	66378939	Normal	Normal	Normal	Normal	Normal	Normal	Normal	Normal	loss
SGIP1	SH3 domain GRB2 like endophilin interacting protein 1 [Source:HGNC Symbol;Acc:HGNC:25412]	1	p31.3	66999960	Normal	Normal	Normal	Normal	Normal	Normal	Normal	Normal	loss
SGIP1_MIR3117		1		67094022	Normal	Normal	Normal	Normal	Normal	Normal	Normal	Normal	loss
TCTEX1D1	Tctex1 domain containing 1 [Source:HGNC Symbol;Acc:HGNC:26882]	1	p31.3	67220291	Normal	Normal	Normal	Normal	Normal	Normal	Normal	Normal	loss
INSL5	insulin like 5 [Source:HGNC Symbol;Acc:HGNC:6088]	1	p31.3	67263627	Normal	Normal	Normal	Normal	Normal	Normal	Normal	Normal	loss
WDR78	WD repeat domain 78 [Source:HGNC Symbol;Acc:HGNC:26252]	1	p31.3	67279749	Normal	Normal	Normal	Normal	Normal	Normal	Normal	Normal	loss
MIER1	MIER1 transcriptional regulator [Source:HGNC Symbol;Acc:HGNC:29657]	1	p31.3	67390702	Normal	Normal	Normal	Normal	Normal	Normal	Normal	Normal	loss
SLC35D1	solute carrier family 35 member D1 [Source:HGNC Symbol;Acc:HGNC:20800]	1	p31.3	67469957	Normal	Normal	Normal	Normal	Normal	Normal	Normal	Normal	loss
C1orf141	chromosome 1 open reading frame 141 [Source:HGNC Symbol;Acc:HGNC:32044]	1	p31.3	67558731	Normal	Normal	Normal	Normal	Normal	Normal	Normal	Normal	loss
IL23R_C1orf141		1		67633756	Normal	Normal	Normal	Normal	Normal	Normal	Normal	Normal	loss
IL23R	interleukin 23 receptor [Source:HGNC Symbol;Acc:HGNC:19100]	1	p31.3	67702313	Normal	Normal	Normal	Normal	Normal	Normal	Normal	Normal	loss
IL12RB2	interleukin 12 receptor subunit beta 2 [Source:HGNC Symbol;Acc:HGNC:5972]	1	p31.3	67785930	Normal	Normal	Normal	Normal	Normal	Normal	Normal	Normal	loss
SERBP1	SERPINE1 mRNA binding protein 1 [Source:HGNC Symbol;Acc:HGNC:17860]	1	p31.3	67878911	Normal	Normal	Normal	Normal	Normal	Normal	Normal	Normal	loss
GADD45A	growth arrest and DNA damage inducible alpha [Source:HGNC Symbol;Acc:HGNC:4095]	1	p31.3	68151147	Normal	Normal	Normal	Normal	Normal	Normal	Normal	Normal	loss
GNG12	G protein subunit gamma 12 [Source:HGNC Symbol;Acc:HGNC:19663]	1	p31.3	68171133	Normal	Normal	Normal	Normal	Normal	Normal	Normal	Normal	loss
DIRAS3_GNG12-AS1		1		68512219	Normal	Normal	Normal	Normal	Normal	Normal	Normal	Normal	loss
WLS_GNG12-AS1		1		68564252	gain	Normal	Normal	gain	Normal	Normal	Normal	Normal	loss
WLS_MIR1262_GNG12-AS1		1		68649136	gain	Normal	Normal	gain	Normal	Normal	Normal	Normal	Normal
WLS	wntless Wnt ligand secretion mediator [Source:HGNC Symbol;Acc:HGNC:30238]	1	p31.3	68693892	gain	Normal	Normal	gain	Normal	Normal	Normal	Normal	Normal
RPE65	RPE65, retinoid isomerohydrolase [Source:HGNC Symbol;Acc:HGNC:10294]	1	p31.3	68895426	gain	Normal	Normal	gain	Normal	Normal	Normal	Normal	Normal
DEPDC1	DEP domain containing 1 [Source:HGNC Symbol;Acc:HGNC:22949]	1	p31.3	68942706	Normal+	Normal	Normal	Normal+	Normal	Normal	Normal	Normal	Normal
LRRC7	leucine rich repeat containing 7 [Source:HGNC Symbol;Acc:HGNC:18531]	1	p31.1	70034164	Normal	Normal	Normal	Normal	Normal	Normal	Normal	Normal	Normal
LRRC7_LRRC40		1		70611458	Normal	Normal	Normal	Normal	Normal	Normal	Normal	Normal	Normal
LRRC40	leucine rich repeat containing 40 [Source:HGNC Symbol;Acc:HGNC:26004]	1	p31.1	70618114	Normal	Normal	Normal	Normal	Normal	Normal	Normal	Normal	Normal
SRSF11	serine and arginine rich splicing factor 11 [Source:HGNC Symbol;Acc:HGNC:10782]	1	p31.1	70687319	Normal	Normal	Normal	Normal	Normal	Normal	Normal	Normal	Normal
ANKRD13C	ankyrin repeat domain 13C [Source:HGNC Symbol;Acc:HGNC:25374]	1	p31.1	70728315	Normal	Normal	Normal	Normal	Normal	Normal	Normal	Normal	Normal
HHLA3	HERV-H LTR-associating 3 [Source:HGNC Symbol;Acc:HGNC:4906]	1	p31.1	70820649	Normal	Normal	Normal	Normal	Normal	Normal	Normal	Normal	Normal
CTH	cystathionine gamma-lyase [Source:HGNC Symbol;Acc:HGNC:2501]	1	p31.1	70877033	Normal	Normal	Normal	Normal	Normal	Normal	Normal	Normal	Normal
PTGER3	prostaglandin E receptor 3 [Source:HGNC Symbol;Acc:HGNC:9595]	1	p31.1	71318398	Normal	Normal	Normal	Normal	Normal	Normal	Normal	Normal	Normal
ZRANB2_ZRANB2-AS1		1		71530709	Normal	Normal	Normal	Normal	Normal	Normal	Normal	Normal	Normal
ZRANB2	zinc finger RANBP2-type containing 2 [Source:HGNC Symbol;Acc:HGNC:13058]	1	p31.1	71534879	Normal	Normal	Normal	Normal	Normal	Normal	Normal	Normal	Normal
NEGR1_ZRANB2-AS2		1		71873106	Normal	Normal	Normal	Normal	Normal	Normal	Normal	Normal	Normal
NEGR1	neuronal growth regulator 1 [Source:HGNC Symbol;Acc:HGNC:17302]	1	p31.1	72058421	Normal	Normal	Normal	Normal	Normal	Normal	Normal	Normal	Normal
LRRIQ3	leucine rich repeats and IQ motif containing 3 [Source:HGNC Symbol;Acc:HGNC:28318]	1	p31.1	74506927	Normal	Normal	Normal	Normal	Normal	Normal	Normal	Normal	Normal
TNNI3K_FPGT_FPGT-TNNI3K		1		74663981	Normal	Normal	Normal	Normal	Normal	Normal	Normal	Normal	Normal
TNNI3K_FPGT-TNNI3K		1		74700996	Normal	Normal	Normal	Normal	Normal	Normal	Normal	Normal	Normal
TNNI3K_LRRC53_FPGT-TNNI3K		1		74935577	Normal	Normal	Normal	Normal	Normal	Normal	Normal	Normal	Normal
C1orf173		1		75036746	Normal	Normal	Normal	Normal	Normal	Normal	Normal	Normal	Normal
CRYZ	crystallin zeta [Source:HGNC Symbol;Acc:HGNC:2419]	1	p31.1	75171992	Normal	Normal	Normal	Normal	Normal	Normal	Normal	Normal	Normal
CRYZ_TYW3		1		75198944	Normal	Normal	Normal	Normal	Normal	Normal	Normal	Normal	Normal
TYW3	tRNA-yW synthesizing protein 3 homolog [Source:HGNC Symbol;Acc:HGNC:24757]	1	p31.1	75204290	Normal	Normal	Normal	Normal	Normal	Normal	Normal	Normal	Normal
LHX8	LIM homeobox 8 [Source:HGNC Symbol;Acc:HGNC:28838]	1	p31.1	75596358	Normal	Normal	Normal	Normal	Normal	Normal	Normal	Normal	Normal
SLC44A5	solute carrier family 44 member 5 [Source:HGNC Symbol;Acc:HGNC:28524]	1	p31.1	75669331	Normal	Normal	Normal	Normal	Normal	Normal	Normal	Normal	Normal
ACADM	acyl-CoA dehydrogenase medium chain [Source:HGNC Symbol;Acc:HGNC:89]	1	p31.1	76190376	Normal	Normal	Normal	Normal	Normal	Normal	Normal	Normal	Normal
ACADM_RABGGTB		1		76251909	Normal	Normal	Normal	Normal	Normal	Normal	Normal	Normal	Normal
ACADM_RABGGTB_SNORD45C		1		76252653	Normal	Normal	Normal	Normal	Normal	Normal	Normal	Normal	Normal
RABGGTB_SNORD45A		1		76253473	Normal	Normal	Normal	Normal	Normal	Normal	Normal	Normal	Normal
RABGGTB	Rab geranylgeranyltransferase beta subunit [Source:HGNC Symbol;Acc:HGNC:9796]	1	p31.1	76254830	Normal	Normal	Normal	Normal	Normal	Normal	Normal	Normal	Normal
RABGGTB_SNORD45B		1		76255000	Normal	Normal	Normal	Normal	Normal	Normal	Normal	Normal	Normal
MSH4	mutS homolog 4 [Source:HGNC Symbol;Acc:HGNC:7327]	1	p31.1	76262588	Normal	Normal	Normal	Normal	Normal	Normal	Normal	Normal	Normal
ASB17	ankyrin repeat and SOCS box containing 17 [Source:HGNC Symbol;Acc:HGNC:19769]	1	p31.1	76384588	Normal	Normal	Normal	Normal	Normal	Normal	Normal	Normal	Normal
ST6GALNAC3	ST6 N-acetylgalactosaminide alpha-2,6-sialyltransferase 3 [Source:HGNC Symbol;Acc:HGNC:19343]	1	p31.1	76540520	Normal	Normal	Normal	Normal	Normal	Normal	Normal	Normal	Normal
ST6GALNAC5	ST6 N-acetylgalactosaminide alpha-2,6-sialyltransferase 5 [Source:HGNC Symbol;Acc:HGNC:19342]	1	p31.1	77333277	Normal	Normal	Normal	Normal	Normal	Normal	Normal	Normal	Normal
PIGK	phosphatidylinositol glycan anchor biosynthesis class K [Source:HGNC Symbol;Acc:HGNC:8965]	1	p31.1	77558070	Normal	Normal	Normal	Normal	Normal	Normal	Normal	Normal	Normal
AK5	adenylate kinase 5 [Source:HGNC Symbol;Acc:HGNC:365]	1	p31.1	77747943	Normal	Normal	Normal	Normal	Normal	Normal	Normal	Normal	Normal
ZZZ3	zinc finger ZZ-type containing 3 [Source:HGNC Symbol;Acc:HGNC:24523]	1	p31.1	78031275	Normal	Normal	Normal	Normal	Normal	Normal	Normal	Normal	Normal
USP33	ubiquitin specific peptidase 33 [Source:HGNC Symbol;Acc:HGNC:20059]	1	p31.1	78162985	Normal	Normal	Normal	Normal	Normal	Normal	Normal	Normal	Normal
FAM73A		1		78245223	Normal	Normal	Normal	Normal	Normal	Normal	Normal	Normal	Normal
NEXN	nexilin F-actin binding protein [Source:HGNC Symbol;Acc:HGNC:29557]	1	p31.1	78383253	Normal	Normal	Normal	Normal	Normal	Normal	Normal	Normal	Normal
FUBP1	far upstream element binding protein 1 [Source:HGNC Symbol;Acc:HGNC:4004]	1	p31.1	78413116	Normal	Normal	Normal	Normal	Normal	Normal	Normal	Normal	Normal
GIPC2_DNAJB4		1		78470784	Normal	Normal	Normal	Normal	Normal	Normal	Normal	Normal	Normal
GIPC2	GIPC PDZ domain containing family member 2 [Source:HGNC Symbol;Acc:HGNC:18177]	1	p31.1	78511763	Normal	Normal	Normal	Normal	Normal	Normal	Normal	Normal	Normal
PTGFR	prostaglandin F receptor [Source:HGNC Symbol;Acc:HGNC:9600]	1	p31.1	78958441	Normal	Normal	Normal	Normal	Normal	Normal	Normal	Normal	Normal
IFI44L	interferon induced protein 44 like [Source:HGNC Symbol;Acc:HGNC:17817]	1	p31.1	79093590	Normal	Normal	Normal	Normal	Normal	Normal	Normal	Normal	Normal
IFI44	interferon induced protein 44 [Source:HGNC Symbol;Acc:HGNC:16938]	1	p31.1	79115855	Normal	Normal	Normal	Normal	Normal	Normal	Normal	Normal	Normal
ELTD1		1		79355391	Normal	Normal	Normal	Normal	Normal	Normal	Normal	Normal	Normal
LPHN2		1		81967538	Normal	Normal	Normal	Normal	Normal	Normal	Normal	Normal	Normal
TTLL7	tubulin tyrosine ligase like 7 [Source:HGNC Symbol;Acc:HGNC:26242]	1	p31.1	84335582	Normal	Normal	Normal	Normal	Normal	Normal	Normal	Normal	Normal
PRKACB	protein kinase cAMP-activated catalytic subunit beta [Source:HGNC Symbol;Acc:HGNC:9381]	1	p31.1	84543897	Normal	Normal	Normal	Normal	Normal	Normal	Normal	Normal	Normal
SAMD13	sterile alpha motif domain containing 13 [Source:HGNC Symbol;Acc:HGNC:24582]	1	p31.1	84764203	Normal	Normal	Normal	Normal	Normal	Normal	Normal	Normal	Normal
SAMD13_UOX		1		84853957	Normal	Normal	Normal	Normal	Normal	Normal	Normal	Normal	Normal
DNASE2B	deoxyribonuclease 2 beta [Source:HGNC Symbol;Acc:HGNC:28875]	1	p31.1	84864181	Normal	Normal	Normal	Normal	Normal	Normal	Normal	Normal	Normal
RPF1	ribosome production factor 1 homolog [Source:HGNC Symbol;Acc:HGNC:30350]	1	p22.3	84944889	Normal	Normal	Normal	Normal	Normal	Normal	Normal	Normal	Normal
GNG5	G protein subunit gamma 5 [Source:HGNC Symbol;Acc:HGNC:4408]	1	p22.3	84967617	Normal	Normal	Normal	Normal	Normal	Normal	Normal	Normal	Normal
SPATA1	spermatogenesis associated 1 [Source:HGNC Symbol;Acc:HGNC:14682]	1	p22.3	84981965	Normal	Normal	Normal	Normal	Normal	Normal	Normal	Normal	Normal
CTBS_SPATA1		1		85016045	Normal	Normal	Normal	Normal	Normal	Normal	Normal	Normal	Normal
CTBS	chitobiase [Source:HGNC Symbol;Acc:HGNC:2496]	1	p22.3	85035674	Normal	Normal	Normal	Normal	Normal	Normal	Normal	Normal	Normal
C1orf180		1		85096325	Normal	Normal	Normal	Normal	Normal	Normal	Normal	Normal	Normal
SSX2IP	SSX family member 2 interacting protein [Source:HGNC Symbol;Acc:HGNC:16509]	1	p22.3	85113132	Normal	Normal	Normal	Normal	Normal	Normal	Normal	Normal	Normal
LPAR3	lysophosphatidic acid receptor 3 [Source:HGNC Symbol;Acc:HGNC:14298]	1	p22.3	85279466	Normal	Normal	Normal	Normal	Normal	Normal	Normal	Normal	Normal
MCOLN2	mucolipin 2 [Source:HGNC Symbol;Acc:HGNC:13357]	1	p22.3	85392244	Normal	Normal	Normal	Normal	Normal	Normal	Normal	Normal	Normal
MCOLN3_WDR63		1		85484817	Normal	Normal	Normal	Normal	Normal	Normal	Normal	Normal	Normal
WDR63	WD repeat domain 63 [Source:HGNC Symbol;Acc:HGNC:30711]	1	p22.3	85537552	Normal	Normal	Normal	Normal	Normal	Normal	Normal	Normal	Normal
MIR4423	microRNA 4423 [Source:HGNC Symbol;Acc:HGNC:41784]	1	p22.3	85599474	Normal	Normal	Normal	Normal	Normal	Normal	Normal	Normal	Normal
SYDE2	synapse defective Rho GTPase homolog 2 [Source:HGNC Symbol;Acc:HGNC:25841]	1	p22.3	85624448	Normal	Normal	Normal	Normal	Normal	Normal	Normal	Normal	Normal
C1orf52	chromosome 1 open reading frame 52 [Source:HGNC Symbol;Acc:HGNC:24871]	1	p22.3	85718235	Normal	Normal	Normal	Normal	Normal	Normal	Normal	Normal	Normal
BCL10	B-cell CLL/lymphoma 10 [Source:HGNC Symbol;Acc:HGNC:989]	1	p22.3	85733303	Normal	Normal	Normal	Normal	Normal	Normal	Normal	Normal	Normal
DDAH1	dimethylarginine dimethylaminohydrolase 1 [Source:HGNC Symbol;Acc:HGNC:2715]	1	p22.3	85787131	Normal	Normal	Normal	Normal	Normal	Normal	Normal	Normal	Normal
CYR61	cysteine rich angiogenic inducer 61 [Source:HGNC Symbol;Acc:HGNC:2654]	1	p22.3	86046650	Normal	Normal	Normal	Normal	Normal	Normal	Normal	Normal	Normal
ZNHIT6	zinc finger HIT-type containing 6 [Source:HGNC Symbol;Acc:HGNC:26089]	1	p22.3	86119664	Normal	Normal	Normal	Normal	Normal	Normal	Normal	Normal	Normal
COL24A1	collagen type XXIV alpha 1 chain [Source:HGNC Symbol;Acc:HGNC:20821]	1	p22.3	86196173	Normal	Normal	Normal	Normal	Normal	Normal	Normal	Normal	Normal
ODF2L	outer dense fiber of sperm tails 2 like [Source:HGNC Symbol;Acc:HGNC:29225]	1	p22.3	86814440	Normal	Normal	Normal	Normal	Normal	Normal	Normal	Normal	Normal
CLCA2	chloride channel accessory 2 [Source:HGNC Symbol;Acc:HGNC:2016]	1	p22.3	86889957	Normal	Normal	Normal	Normal	Normal	Normal	Normal	Normal	Normal
CLCA1	chloride channel accessory 1 [Source:HGNC Symbol;Acc:HGNC:2015]	1	p22.3	86934644	Normal	Normal	Normal	Normal	Normal	Normal	Normal	Normal	Normal
CLCA4	chloride channel accessory 4 [Source:HGNC Symbol;Acc:HGNC:2018]	1	p22.3	87012753	Normal	Normal	Normal	Normal	Normal	Normal	Normal	Normal	Normal
CLCA3P	chloride channel accessory 3, pseudogene [Source:HGNC Symbol;Acc:HGNC:2017]	1	p22.3	87099928	Normal	Normal	Normal	Normal	Normal	Normal	Normal	Normal	Normal
SH3GLB1	SH3 domain containing GRB2 like, endophilin B1 [Source:HGNC Symbol;Acc:HGNC:10833]	1	p22.3	87170524	Normal	Normal	Normal	Normal	Normal	Normal	Normal	Normal	Normal
HS2ST1	heparan sulfate 2-O-sulfotransferase 1 [Source:HGNC Symbol;Acc:HGNC:5193]	1	p22.3	87380692	Normal	Normal	Normal	Normal	Normal	Normal	Normal	Normal	Normal
HS2ST1_LINC01140		1		87597800	Normal	Normal	Normal	Normal	Normal	Normal	Normal	Normal	Normal
LINC01140	long intergenic non-protein coding RNA 1140 [Source:HGNC Symbol;Acc:HGNC:27922]	1	p22.3	87633772	Normal	Normal	Normal	Normal	Normal	Normal	Normal	Normal	Normal
LMO4	LIM domain only 4 [Source:HGNC Symbol;Acc:HGNC:6644]	1	p22.3	87797732	Normal	Normal	Normal	Normal	Normal	Normal	Normal	Normal	Normal
PKN2	protein kinase N2 [Source:HGNC Symbol;Acc:HGNC:9406]	1	p22.2	89206616	Normal	Normal	Normal	Normal	Normal	Normal	Normal	Normal	loss
GTF2B	general transcription factor IIB [Source:HGNC Symbol;Acc:HGNC:4648]	1	p22.2	89318849	Normal	Normal	Normal	Normal	Normal	Normal	Normal	Normal	loss
CCBL2		1		89401772	Normal	Normal	Normal	Normal	Normal	Normal	Normal	Normal	loss
CCBL2_RBMXL1		1		89447278	Normal	Normal	Normal	Normal	Normal	Normal	Normal	Normal	loss
GBP3	guanylate binding protein 3 [Source:HGNC Symbol;Acc:HGNC:4184]	1	p22.2	89473417	Normal	Normal	Normal	Normal	Normal	Normal	Normal	Normal	loss
GBP1	guanylate binding protein 1 [Source:HGNC Symbol;Acc:HGNC:4182]	1	p22.2	89520374	Normal	Normal	Normal	Normal	Normal	Normal	Normal	Normal	loss
GBP2	guanylate binding protein 2 [Source:HGNC Symbol;Acc:HGNC:4183]	1	p22.2	89573769	Normal	Normal	Normal	Normal	Normal	Normal	Normal	Normal	loss
GBP2_GBP7		1		89597834	Normal	Normal	Normal	Normal	Normal	Normal	Normal	Normal	loss
GBP7	guanylate binding protein 7 [Source:HGNC Symbol;Acc:HGNC:29606]	1	p22.2	89617911	Normal	Normal	Normal	Normal	Normal	Normal	Normal	Normal	loss
GBP4	guanylate binding protein 4 [Source:HGNC Symbol;Acc:HGNC:20480]	1	p22.2	89650918	Normal	Normal	Normal	Normal	Normal	Normal	Normal	Normal	loss
GBP5	guanylate binding protein 5 [Source:HGNC Symbol;Acc:HGNC:19895]	1	p22.2	89726374	Normal	Normal	Normal	Normal	Normal	Normal	Normal	Normal	loss
GBP6	guanylate binding protein family member 6 [Source:HGNC Symbol;Acc:HGNC:25395]	1	p22.2	89834083	Normal	Normal	Normal	Normal	Normal	Normal	Normal	Normal	loss
GBP1P1	guanylate binding protein 1 pseudogene 1 [Source:HGNC Symbol;Acc:HGNC:39561]	1	p22.2	89885707	Normal	Normal	Normal	Normal	Normal	Normal	Normal	Normal	loss
LRRC8B	leucine rich repeat containing 8 VRAC subunit B [Source:HGNC Symbol;Acc:HGNC:30692]	1	p22.2	90048208	Normal	Normal	Normal	Normal	Normal	Normal	Normal	Normal	loss
LRRC8C	leucine rich repeat containing 8 VRAC subunit C [Source:HGNC Symbol;Acc:HGNC:25075]	1	p22.2	90151969	Normal	Normal	Normal	Normal	Normal	Normal	Normal	Normal	loss
LRRC8D	leucine rich repeat containing 8 VRAC subunit D [Source:HGNC Symbol;Acc:HGNC:16992]	1	p22.2	90309102	Normal	Normal	Normal	Normal	Normal	Normal	Normal	Normal	loss
ZNF326	zinc finger protein 326 [Source:HGNC Symbol;Acc:HGNC:14104]	1	p22.2	90460723	Normal	Normal	Normal	Normal	Normal	Normal	Normal	Normal	loss
BARHL2	BarH like homeobox 2 [Source:HGNC Symbol;Acc:HGNC:954]	1	p22.2	91177808	Normal	Normal	Normal	Normal	Normal	Normal	Normal	Normal	loss
ZNF644	zinc finger protein 644 [Source:HGNC Symbol;Acc:HGNC:29222]	1	p22.2	91382387	Normal	Normal	Normal	Normal	Normal	Normal	Normal	Normal	loss
HFM1	HFM1, ATP dependent DNA helicase homolog [Source:HGNC Symbol;Acc:HGNC:20193]	1	p22.2	91727810	Normal	Normal	Normal	Normal	Normal	Normal	Normal	Normal	loss
HFM1_FEN1P1		1		91793958	Normal	Normal	Normal	Normal	Normal	Normal	Normal	Normal	loss
CDC7	cell division cycle 7 [Source:HGNC Symbol;Acc:HGNC:1745]	1	p22.1	91967169	Normal	Normal	Normal	Normal	Normal	Normal	Normal	Normal	loss
HSP90B3P		1		92100544	Normal	Normal	Normal	Normal	Normal	Normal	Normal	Normal	loss
TGFBR3	transforming growth factor beta receptor 3 [Source:HGNC Symbol;Acc:HGNC:11774]	1	p22.1	92149313	Normal	Normal	Normal	Normal	Normal	Normal	Normal	Normal	loss
BRDT	bromodomain testis associated [Source:HGNC Symbol;Acc:HGNC:1105]	1	p22.1	92428273	Normal	Normal	Normal	Normal	Normal	Normal	Normal	Normal	loss
EPHX4	epoxide hydrolase 4 [Source:HGNC Symbol;Acc:HGNC:23758]	1	p22.1	92495598	Normal	Normal	Normal	Normal	Normal	Normal	Normal	Normal	loss
BTBD8	BTB domain containing 8 [Source:HGNC Symbol;Acc:HGNC:21019]	1	p22.1	92546161	Normal	Normal	Normal	Normal	Normal	Normal	Normal	Normal	loss
KIAA1107	KIAA1107 [Source:HGNC Symbol;Acc:HGNC:29192]	1	p22.1	92632516	Normal	Normal	Normal	Normal	Normal	Normal	Normal	Normal	loss
C1orf146	chromosome 1 open reading frame 146 [Source:HGNC Symbol;Acc:HGNC:24032]	1	p22.1	92696903	Normal	Normal	Normal	Normal	Normal	Normal	Normal	Normal	loss
GLMN	glomulin, FKBP associated protein [Source:HGNC Symbol;Acc:HGNC:14373]	1	p22.1	92712095	Normal	Normal	Normal	Normal	Normal	Normal	Normal	Normal	loss
RPAP2	RNA polymerase II associated protein 2 [Source:HGNC Symbol;Acc:HGNC:25791]	1	p22.1	92764615	Normal	Normal	Normal	Normal	Normal	Normal	Normal	Normal	loss
GFI1	growth factor independent 1 transcriptional repressor [Source:HGNC Symbol;Acc:HGNC:4237]	1	p22.1	92941573	Normal	Normal	Normal	Normal	Normal	Normal	Normal	Normal	loss
EVI5	ecotropic viral integration site 5 [Source:HGNC Symbol;Acc:HGNC:3501]	1	p22.1	92979162	Normal	Normal	Normal	Normal	Normal	Normal	Normal	Normal	loss
RPL5	ribosomal protein L5 [Source:HGNC Symbol;Acc:HGNC:10360]	1	p22.1	93297630	Normal	Normal	Normal	Normal	Normal	Normal	Normal	Normal	loss
RPL5_SNORD21		1		93302818	Normal	Normal	Normal	Normal	Normal	Normal	Normal	Normal	loss
RPL5_SNORA66		1		93306184	Normal	Normal	Normal	Normal	Normal	Normal	Normal	Normal	loss
FAM69A	family with sequence similarity 69 member A [Source:HGNC Symbol;Acc:HGNC:32213]	1	p22.1	93309006	Normal	Normal	Normal	Normal	Normal	Normal	Normal	Normal	loss
MTF2	metal response element binding transcription factor 2 [Source:HGNC Symbol;Acc:HGNC:29535]	1	p22.1	93545033	Normal	Normal	Normal	Normal	Normal	Normal	Normal	Normal	loss
TMED5	transmembrane p24 trafficking protein 5 [Source:HGNC Symbol;Acc:HGNC:24251]	1	p22.1	93620274	Normal	Normal	Normal	Normal	Normal	Normal	Normal	Normal	loss
TMED5_CCDC18		1		93645576	Normal	Normal	Normal	Normal	Normal	Normal	Normal	Normal	loss
CCDC18	coiled-coil domain containing 18 [Source:HGNC Symbol;Acc:HGNC:30370]	1	p22.1	93648920	Normal	Normal	Normal	Normal	Normal	Normal	Normal	Normal	loss
DR1	down-regulator of transcription 1 [Source:HGNC Symbol;Acc:HGNC:3017]	1	p22.1	93812258	Normal	Normal	Normal	Normal	Normal	Normal	Normal	Normal	loss
FNBP1L	formin binding protein 1 like [Source:HGNC Symbol;Acc:HGNC:20851]	1	p22.1	93964951	Normal	Normal	Normal	Normal	Normal	Normal	Normal	Normal	loss
BCAR3	breast cancer anti-estrogen resistance 3 [Source:HGNC Symbol;Acc:HGNC:973]	1	p22.1	94027728	Normal	Normal	Normal	Normal	Normal	Normal	Normal	Normal	loss
BCAR3_MIR760		1		94312364	Normal	Normal	Normal	Normal	Normal	Normal	Normal	Normal	loss
DNTTIP2	deoxynucleotidyltransferase terminal interacting protein 2 [Source:HGNC Symbol;Acc:HGNC:24013]	1	p22.1	94335228	Normal	Normal	Normal	Normal	Normal	Normal	Normal	Normal	loss
GCLM	glutamate-cysteine ligase modifier subunit [Source:HGNC Symbol;Acc:HGNC:4312]	1	p22.1	94354536	Normal	Normal	Normal	Normal	Normal	Normal	Normal	Normal	loss
ABCA4	ATP binding cassette subfamily A member 4 [Source:HGNC Symbol;Acc:HGNC:34]	1	p22.1	94458752	Normal	Normal	Normal	Normal	Normal	Normal	Normal	Normal	Normal
ARHGAP29	Rho GTPase activating protein 29 [Source:HGNC Symbol;Acc:HGNC:30207]	1	p22.1	94620044	Normal	Normal	Normal	Normal	Normal	Normal	Normal	Normal	Normal
ABCD3	ATP binding cassette subfamily D member 3 [Source:HGNC Symbol;Acc:HGNC:67]	1	p21.3	94884000	Normal	Normal	Normal	Normal	Normal	Normal	Normal	Normal	Normal
F3	coagulation factor III, tissue factor [Source:HGNC Symbol;Acc:HGNC:3541]	1	p21.3	94995938	Normal	Normal	Normal	Normal	Normal	Normal	Normal	Normal	Normal
LINC01057_MIR378G		1		95211357	Normal	Normal	Normal	Normal	Normal	Normal	Normal	Normal	Normal
SLC44A3	solute carrier family 44 member 3 [Source:HGNC Symbol;Acc:HGNC:28689]	1	p21.3	95286466	Normal	Normal	Normal	Normal	Normal	Normal	Normal	Normal	Normal
CNN3	calponin 3 [Source:HGNC Symbol;Acc:HGNC:2157]	1	p21.3	95363258	Normal	Normal	Normal	Normal	Normal	Normal	Normal	Normal	Normal
ALG14	ALG14, UDP-N-acetylglucosaminyltransferase subunit [Source:HGNC Symbol;Acc:HGNC:28287]	1	p21.3	95448569	Normal	Normal	Normal	Normal	Normal	Normal	Normal	Normal	Normal
TMEM56_TMEM56-RWDD3		1		95609395	Normal	Normal	Normal	Normal	Normal	Normal	Normal	Normal	Normal
TMEM56-RWDD3	TMEM56-RWDD3 readthrough [Source:HGNC Symbol;Acc:HGNC:49388]	1	p21.3	95696422	Normal	Normal	Normal	Normal	Normal	Normal	Normal	Normal	Normal
RWDD3_TMEM56-RWDD3		1		95699759	Normal	Normal	Normal	Normal	Normal	Normal	Normal	Normal	Normal
PTBP2	polypyrimidine tract binding protein 2 [Source:HGNC Symbol;Acc:HGNC:17662]	1	p21.3	97187313	Normal	Normal	Normal	Normal	Normal	Normal	Normal	Normal	Normal
DPYD	dihydropyrimidine dehydrogenase [Source:HGNC Symbol;Acc:HGNC:3012]	1	p21.3	97544490	Normal	Normal	Normal	Normal	Normal	Normal	Normal	Normal	Normal
DPYD_DPYD-AS1		1		97564060	Normal	Normal	Normal	Normal	Normal	Normal	Normal	Normal	Normal
MIR137HG	MIR137 host gene [Source:HGNC Symbol;Acc:HGNC:42871]	1	p21.3	98510428	Normal	Normal	Normal	Normal	Normal	Normal	Normal	Normal	Normal
SNX7	sorting nexin 7 [Source:HGNC Symbol;Acc:HGNC:14971]	1	p21.3	99128245	Normal	Normal	Normal	Normal	Normal	Normal	Normal	Normal	Normal
PALMD	palmdelphin [Source:HGNC Symbol;Acc:HGNC:15846]	1	p21.2	100111814	Normal	Normal	Normal	Normal	Normal	Normal	Normal	Normal	loss
FRRS1	ferric chelate reductase 1 [Source:HGNC Symbol;Acc:HGNC:27622]	1	p21.2	100174421	Normal	Normal	Normal	Normal	Normal	Normal	Normal	Normal	loss
AGL	amylo-alpha-1, 6-glucosidase, 4-alpha-glucanotransferase [Source:HGNC Symbol;Acc:HGNC:321]	1	p21.2	100316573	Normal	Normal	Normal	Normal	Normal	Normal	Normal	Normal	loss
SLC35A3	solute carrier family 35 member A3 [Source:HGNC Symbol;Acc:HGNC:11023]	1	p21.2	100436071	Normal	Normal	Normal	Normal	Normal	Normal	Normal	Normal	loss
HIAT1		1		100503768	Normal	Normal	Normal	Normal	Normal	Normal	Normal	Normal	loss
SASS6	SAS-6 centriolar assembly protein [Source:HGNC Symbol;Acc:HGNC:25403]	1	p21.2	100550857	Normal	Normal	Normal	Normal	Normal	Normal	Normal	Normal	loss
TRMT13	tRNA methyltransferase 13 homolog [Source:HGNC Symbol;Acc:HGNC:25502]	1	p21.2	100598707	Normal	Normal	Normal	Normal	Normal	Normal	Normal	Normal	loss
TRMT13_LRRC39		1		100614490	Normal	Normal	Normal	Normal	Normal	Normal	Normal	Normal	loss
LRRC39	leucine rich repeat containing 39 [Source:HGNC Symbol;Acc:HGNC:28228]	1	p21.2	100617928	Normal	Normal	Normal	Normal	Normal	Normal	Normal	Normal	loss
DBT	dihydrolipoamide branched chain transacylase E2 [Source:HGNC Symbol;Acc:HGNC:2698]	1	p21.2	100661852	Normal	Normal	Normal	Normal	Normal	Normal	Normal	Normal	loss
RTCA	RNA 3'-terminal phosphate cyclase [Source:HGNC Symbol;Acc:HGNC:17981]	1	p21.2	100731946	Normal	Normal	Normal	Normal	Normal	Normal	Normal	Normal	loss
RTCA_MIR553		1		100746758	Normal	Normal	Normal	Normal	Normal	Normal	Normal	Normal	loss
CDC14A	cell division cycle 14A [Source:HGNC Symbol;Acc:HGNC:1718]	1	p21.2	100817284	Normal	Normal	Normal	Normal	Normal	Normal	Normal	Normal	loss
GPR88	G protein-coupled receptor 88 [Source:HGNC Symbol;Acc:HGNC:4539]	1	p21.2	101004480	Normal	Normal	Normal	Normal	Normal	Normal	Normal	Normal	loss
VCAM1	vascular cell adhesion molecule 1 [Source:HGNC Symbol;Acc:HGNC:12663]	1	p21.2	101185349	Normal	Normal	Normal	Normal	Normal	Normal	Normal	Normal	loss
EXTL2	exostosin like glycosyltransferase 2 [Source:HGNC Symbol;Acc:HGNC:3516]	1	p21.2	101339440	Normal	Normal	Normal	Normal	Normal	Normal	Normal	Normal	loss
SLC30A7	solute carrier family 30 member 7 [Source:HGNC Symbol;Acc:HGNC:19306]	1	p21.2	101361767	Normal	Normal	Normal	Normal	Normal	Normal	Normal	Normal	loss
DPH5	diphthamide biosynthesis 5 [Source:HGNC Symbol;Acc:HGNC:24270]	1	p21.2	101455995	Normal	Normal	Normal	Normal	Normal	Normal	Normal	Normal	loss
S1PR1	sphingosine-1-phosphate receptor 1 [Source:HGNC Symbol;Acc:HGNC:3165]	1	p21.2	101704562	Normal	Normal	Normal	Normal	Normal	Normal	Normal	Normal	loss
OLFM3	olfactomedin 3 [Source:HGNC Symbol;Acc:HGNC:17990]	1	p21.1	102269762	Normal	Normal	Normal	Normal	Normal	Normal	Normal	Normal	loss
COL11A1	collagen type XI alpha 1 chain [Source:HGNC Symbol;Acc:HGNC:2186]	1	p21.1	103343501	Normal	Normal	Normal	Normal	Normal	Normal	Normal	Normal	loss
RNPC3	RNA binding region (RNP1, RRM) containing 3 [Source:HGNC Symbol;Acc:HGNC:18666]	1	p21.1	104068626	Normal	Normal	Normal	Normal	Normal	Normal	Normal	Normal	Normal
AMY2B	amylase, alpha 2B (pancreatic) [Source:HGNC Symbol;Acc:HGNC:478]	1	p21.1	104115814	Normal	Normal	Normal	Normal	Normal	Normal	Normal	Normal	Normal
AMY2A	amylase, alpha 2A (pancreatic) [Source:HGNC Symbol;Acc:HGNC:477]	1	p21.1	104162380	gain	gain	gain	gain	gain	gain	gain	gain	gain
AMY1A	amylase, alpha 1A (salivary) [Source:HGNC Symbol;Acc:HGNC:474]	1	p21.1	104203084	gain	gain	gain	gain	gain	gain	gain	gain	gain
AMYP1		1		104256549	gain	gain	gain	gain	gain	gain	gain	gain	gain
AMY1C	amylase, alpha 1C (salivary) [Source:HGNC Symbol;Acc:HGNC:476]	1	p21.1	104297223	gain	gain	gain	Normal	Normal	gain	Normal	Normal	loss
PRMT6	protein arginine methyltransferase 6 [Source:HGNC Symbol;Acc:HGNC:18241]	1	p13.3	107599337	Normal	Normal	Normal	Normal	Normal	Normal	Normal	Normal	loss
NTNG1	netrin G1 [Source:HGNC Symbol;Acc:HGNC:23319]	1	p13.3	107691212	Normal	Normal	Normal	Normal	Normal	Normal	Normal	Normal	loss
VAV3	vav guanine nucleotide exchange factor 3 [Source:HGNC Symbol;Acc:HGNC:12659]	1	p13.3	108115830	Normal	Normal	Normal	Normal	Normal	Normal	Normal	Normal	loss
VAV3_VAV3-AS1		1		108507283	Normal	Normal	Normal	Normal	Normal	Normal	Normal	Normal	loss
SLC25A24	solute carrier family 25 member 24 [Source:HGNC Symbol;Acc:HGNC:20662]	1	p13.3	108679269	Normal	Normal	Normal	Normal	Normal	Normal	Normal	Normal	loss
[truncated: 21,130 more rows]
