# Supplementary material for: Acquired resistance to combined BET and CDK4/6 inhibition in triple-negative breast cancer
Source: Nat Commun. 2020 May 11;11:2350. doi: 10.1038/s41467-020-16170-3 (PMC7214447; doi:10.1038/s41467-020-16170-3)
Supplement: Supplementary file 4 — Supplementary Data 2 [file 41467_2020_16170_MOESM4_ESM.xlsx]

## Sheet: JQ1-B vs. DMSO
Table S2: Related to Figure 6
Gene	log2FoldChange	padj
SLC37A2	3.83282	2.26526e-97
IGFBP2	2.78445	2.45768e-84
IL7R	-3.15709	3.16083e-75
ACSL5	-1.67857	3.11032e-67
IRF1	-1.98547	2.72695e-62
ICAM1	-3.43025	9.07132e-54
MCAM	1.64666	1.39312e-45
ADAMTS9	-1.7488	1.38868e-42
VSTM2L	2.49551	1.38868e-42
ADI1	0.989975	1.21692e-40
GALNT14	-5.27261	1.07505e-39
MAGEC1	1.83983	2.99095e-38
RIN3	-4.27031	2.99095e-38
NR2F1	3.23595	7.5909e-38
SUV39H1	-1.34219	2.81053e-36
PIK3R3	1.52939	1.04943e-35
DCXR	1.30174	1.42053e-35
SEMA6B	-3.32447	2.95481e-35
C1R	-3.37815	5.29243e-34
CARD11	-2.94126	5.46849e-33
FAM89B	1.26461	3.12838e-32
AOX1	-1.85422	6.08453e-32
TNNT1	-3.06144	1.03354e-31
TUBA1A	0.925765	5.45055e-31
PRSS23	-1.8987	3.05524e-30
GALC	-2.41939	1.05602e-29
TMEM2	1.4616	2.744e-29
DDX60	-2.27203	7.98065e-29
MEGF6	3.20248	2.21703e-28
NRCAM	1.74637	2.23386e-28
STARD8	-2.95456	2.81625e-28
ESYT1	0.913697	3.70028e-27
DLG3	-2.05404	5.17055e-27
PXYLP1	-2.34159	5.92889e-27
FLVCR2	1.33483	6.82253e-27
HCFC1R1	1.60901	7.01813e-27
PNPLA2	1.28648	1.31563e-26
KANK2	0.931048	1.33453e-26
MYRF	-2.50736	1.40459e-26
APOL6	-1.21983	3.13923e-26
CCBE1	-2.3189	3.20103e-26
GPX4	0.978297	5.88743e-26
IFITM1	-2.27855	6.73002e-26
C1S	-3.36561	1.49515e-25
ABI3BP	-1.44076	2.5995e-25
FAM234A	1.30381	3.58507e-25
IFI44L	-2.54457	3.58507e-25
HEXIM1	1.05986	3.90944e-25
TP53I3	1.87394	3.90944e-25
ARHGEF6	-2.33224	1.72023e-24
CSF2	-3.04065	4.39419e-24
ADCY7	-1.7301	1.2355e-23
MARCKSL1	1.29965	1.27905e-23
SPTBN2	-1.52431	1.99729e-23
TBCD	0.843622	2.35126e-23
LRP3	-3.16847	2.60846e-23
NFE2L3	-2.14403	3.99798e-23
EGLN3	-1.60516	4.9422e-23
POSTN	-1.86937	6.66039e-23
APOL1	-1.7192	1.28783e-22
CLU	1.17387	3.0701e-22
CD33	1.77456	4.80437e-22
OASL	-2.55131	4.91747e-22
CASP1	-1.7641	5.0388e-22
CTPS2	-1.60466	1.00103e-21
ERAP2	-1.18755	1.00633e-21
DCN	-1.61776	4.98777e-21
PTPRF	-1.71288	1.04791e-20
FMNL1	-1.80372	1.10777e-20
ADAMTS7	1.75036	1.45564e-20
SPTAN1	0.793653	1.97973e-20
IL18R1	-3.19361	2.57403e-20
EMP1	0.688217	4.51173e-20
SMS	-0.900039	4.63433e-20
RAB10	0.724931	6.66378e-20
IL32	-4.48997	8.32915e-20
MID1	-1.42394	1.45568e-19
P3H3	-1.93852	1.45568e-19
ZNF532	-2.16218	1.50449e-19
MRC2	1.60375	1.81791e-19
TTC3	0.783302	1.81791e-19
FGD1	-1.26159	2.6438e-19
ETS2	-0.71056	2.81428e-19
RFTN1	-1.83409	2.81428e-19
ZDHHC9	-0.782165	2.81428e-19
CD24	3.24041	4.55319e-19
FYN	1.65492	5.22214e-19
NFKBIZ	-1.68145	6.70317e-19
FBN1	0.96326	7.52161e-19
BTN3A2	-1.30606	7.74745e-19
DDX17	0.923237	8.23066e-19
SRPX	-1.11234	8.23066e-19
SAYSD1	1.88365	1.34376e-18
ELF4	-0.966348	1.87052e-18
CACNA2D1	4.88251	3.56953e-18
IRAK1	-0.966161	3.56953e-18
PACSIN3	-1.61857	4.25378e-18
LAS1L	-0.835868	9.82661e-18
PYGB	0.790251	1.02727e-17
TRIML2	-5.46875	1.02727e-17
TYRO3	-1.27188	1.03505e-17
CDC42EP1	-2.07711	1.21336e-17
DPYSL3	3.30429	1.21336e-17
SOCS3	-2.18651	1.21547e-17
MFSD6	1.11534	1.41567e-17
ZNF22	1.5115	1.45224e-17
PEG10	2.05212	1.71344e-17
CCND1	1.00325	1.87004e-17
DNAJC5	0.75934	1.89374e-17
PRCAT47	-1.83421	2.65498e-17
SAMD5	3.69401	3.15156e-17
MORF4L2	-0.615016	3.30728e-17
AIFM1	-0.867922	3.34952e-17
PRPS1	-0.775082	3.96555e-17
TNFAIP3	-2.29656	3.9853e-17
RNF40	0.615742	5.07847e-17
PTPN13	0.970047	6.82268e-17
RTN3	0.754545	8.31906e-17
IL13RA1	-1.05531	9.56369e-17
LRRK1	-1.30352	1.04633e-16
TNFRSF9	-3.95646	1.18981e-16
PRDX4	-0.868071	1.35209e-16
PLEKHA4	-1.28298	1.47411e-16
DPYSL2	0.814946	1.63352e-16
PNMA1	0.858033	1.67867e-16
STAP2	-2.69359	1.99814e-16
TSPAN8	-3.13484	2.41536e-16
GDF11	1.08662	2.64437e-16
PARP9	-1.3302	3.1165e-16
HERC5	-3.54742	3.21809e-16
ZNF300	-1.62929	3.96421e-16
NQO1	1.34921	3.97577e-16
NEK9	0.885665	4.9502e-16
BCL6	0.834555	5.07926e-16
SIPA1L2	1.43468	5.21062e-16
INSC	-2.14727	6.68449e-16
CXCL2	-2.10766	7.59498e-16
OCRL	-0.916391	8.30848e-16
KIAA1644	-0.974205	9.14932e-16
PRMT2	0.844454	1.33923e-15
TTC7B	-1.47917	1.33923e-15
TCF25	0.857455	1.50827e-15
FTH1	1.07249	2.09023e-15
TEX2	0.774591	2.09023e-15
FNBP1	0.848102	2.37287e-15
NFKBIA	-1.3434	2.52596e-15
PIR	-1.79995	2.7443e-15
PLAT	1.08533	3.51914e-15
SRC	-1.1664	3.88591e-15
PCYOX1	0.785958	4.19856e-15
IFIT1	-1.57736	4.53821e-15
SRD5A1	0.949933	5.72195e-15
CLIC2	-3.15845	1.06285e-14
IFIT3	-1.52608	1.12396e-14
NUAK2	-2.62132	1.22222e-14
LAMB3	-1.35052	1.22484e-14
LPXN	-1.3431	1.31326e-14
ESYT2	0.643555	1.60473e-14
PIK3R1	0.780449	1.63148e-14
PPP1R15A	-1.23079	2.09188e-14
MXD4	1.16721	2.16896e-14
PLPP2	-3.30833	2.52772e-14
ZNF697	-1.18279	2.58968e-14
IL15RA	-1.36246	2.96216e-14
KLF5	1.34053	3.00804e-14
STXBP2	-1.91539	3.04584e-14
DMBT1	-1.93184	3.06097e-14
LOC102724908	3.90263	3.18863e-14
SCML1	-1.00739	3.34515e-14
RABIF	0.92682	3.70493e-14
CD83	-1.79893	3.8574e-14
SERPINA3	-2.77695	4.13421e-14
TRPV2	-2.7806	4.29611e-14
POLE4	0.819639	5.4905e-14
KIF5C	2.24237	5.61621e-14
EEF1A2	2.37296	5.69236e-14
PLXDC2	2.61659	6.23151e-14
PRPS2	-1.14021	6.45215e-14
SYTL4	-1.30321	7.24755e-14
ELFN2	-1.36196	7.57091e-14
DUSP4	1.35797	8.96193e-14
PRKACA	0.648448	9.34844e-14
GLG1	0.578007	9.36644e-14
ABCA6	-1.67578	1.07235e-13
SLCO2A1	-1.26244	1.07235e-13
ISG15	-1.44071	1.12136e-13
EHD2	0.90362	1.16018e-13
RAB11FIP3	0.696443	1.18204e-13
TSPAN3	0.568692	1.18204e-13
MAN1B1-AS1	1.73341	1.26463e-13
GAR1	-0.842045	1.33682e-13
MCTS1	-0.808317	1.33682e-13
AIM2	-3.75288	1.55605e-13
IFITM10	1.73519	1.63476e-13
PYCR1	-0.825627	1.66659e-13
SLC12A8	-1.57759	1.84162e-13
MSR1	-2.42642	1.9747e-13
BTN3A1	-1.37889	2.03564e-13
CREG1	0.708275	2.10698e-13
IFIH1	-2.25358	2.10739e-13
CPPED1	1.15251	2.30349e-13
DISP2	1.6177	2.49657e-13
C1QTNF1	-1.43595	2.78422e-13
CXCL8	-2.04599	2.79373e-13
ALAD	0.920327	2.9055e-13
OTUD1	-1.18378	2.96508e-13
AHNAK	0.620371	3.06257e-13
TMEM45A	-1.85431	3.12455e-13
IL1RL1	-3.09041	3.67022e-13
SLC16A3	0.91793	4.62604e-13
TLR3	-2.17859	4.72548e-13
DAB2	-1.02664	4.80861e-13
PTPRB	-2.50143	4.84364e-13
SLC25A43	-0.846414	5.61682e-13
IFI44	-1.24357	6.48989e-13
BSG	0.675786	6.61693e-13
AHNAK2	1.04414	6.67562e-13
DLC1	0.790739	7.09672e-13
HIST1H1C	1.65089	8.54306e-13
RPS6KA2	2.75321	9.0303e-13
SKI	0.666839	9.83025e-13
XBP1	-0.523035	1.02181e-12
TLN2	1.06251	1.2805e-12
CSF1	-0.781118	1.47677e-12
PHKA1	-0.745907	1.59298e-12
GYPC	-1.57868	1.62129e-12
IFI16	-0.707376	1.65742e-12
TUSC3	0.798866	1.87569e-12
JUN	-1.44239	1.92888e-12
VLDLR	-1.93344	2.39306e-12
RAP2C	-0.869829	2.81125e-12
HTRA1	1.26809	2.99126e-12
XAF1	-2.0222	3.10449e-12
ATP11C	-0.866138	3.48386e-12
CCDC22	-1.24611	3.48386e-12
GLCE	0.822973	3.56194e-12
PMAIP1	-1.93025	3.63521e-12
SMIM10	-2.42545	3.75463e-12
TUBB3	1.02817	4.00145e-12
TMEM164	-0.749415	4.056e-12
RLIM	-0.688298	4.36898e-12
NPTXR	1.6395	4.49488e-12
CIRBP	0.977313	4.6579e-12
TPD52L2	0.677234	4.74968e-12
C9orf40	-1.069	4.80701e-12
NDST1	-1.06082	5.02093e-12
TIMM17B	-1.10731	5.64136e-12
ATF3	-1.40986	6.00272e-12
DMXL2	0.777178	6.08317e-12
ALDH3A2	0.643082	6.18411e-12
OAS3	-1.87527	6.33083e-12
FTSJ1	-0.775189	6.34673e-12
LOC283352	3.95504	6.37858e-12
GALNT15	-2.3031	6.63407e-12
PTGES	1.99992	6.63407e-12
USP43	-2.83387	6.75261e-12
KIAA0040	-1.45063	7.15781e-12
GBP1	-1.41791	7.7147e-12
APOBEC3B	-1.23452	8.28403e-12
WWC1	-2.10303	8.41022e-12
APMAP	0.568533	9.42161e-12
RPS6KA3	-0.698657	9.42161e-12
ABCA3	2.06589	9.81328e-12
ADGRG6	-1.43143	9.92986e-12
ADM	-1.88356	1.07111e-11
CAT	0.658191	1.07785e-11
PDE4A	-2.14819	1.1703e-11
CSRNP1	-1.16239	1.19593e-11
UFC1	-0.641936	1.37849e-11
GAPDH	0.732149	1.44552e-11
NFYA	0.629008	1.48924e-11
PHEX	-2.04782	1.7227e-11
AKR7A2	0.663286	1.75831e-11
BNIP3L	0.766279	1.8151e-11
PMEPA1	1.39859	1.88508e-11
TRANK1	-2.01288	1.88508e-11
RNF144B	-1.79827	2.07515e-11
RAPH1	0.760211	2.13879e-11
ZNF385D	-0.893206	2.23846e-11
PSAP	0.660652	2.55235e-11
AMIGO2	1.1007	2.78902e-11
SLC12A7	-1.52898	2.95573e-11
KIDINS220	0.725881	3.58434e-11
CSTF2	-0.752103	3.68632e-11
FTL	0.920492	3.98787e-11
HSD11B1	-2.71841	3.9995e-11
TNFSF12	-2.24116	4.26071e-11
EFR3B	2.39394	4.39454e-11
FAM171A1	-1.0933	4.42706e-11
RBMX2	-0.888551	4.47375e-11
S100A3	-1.19881	4.83249e-11
SORT1	0.864861	4.8365e-11
EBP	-0.712477	5.10232e-11
ETV4	-0.784438	5.23705e-11
OCIAD2	-0.67725	5.25318e-11
MAOB	2.12064	5.72747e-11
SPAG5	-0.68126	6.16828e-11
PEMT	-1.05479	6.18612e-11
APOL3	-1.51653	6.76531e-11
HMGB3	-0.895888	6.84957e-11
COTL1	0.583233	6.88845e-11
CHD3	-0.830075	7.79055e-11
FBN2	-2.51148	7.79055e-11
P2RX5	-2.53618	9.61614e-11
CTSD	1.0245	9.77468e-11
POLE2	-1.0233	1.01666e-10
PHF8	-0.713824	1.02237e-10
SLC9A3R1	0.805251	1.02359e-10
ANXA2	0.666434	1.07993e-10
DNAH5	-1.60163	1.23243e-10
HTATSF1	-0.655376	1.3018e-10
ANKRD28	-0.556199	1.32385e-10
LTBP1	-1.45962	1.35571e-10
UROD	-0.644423	1.37605e-10
SCG5	-1.77906	1.49194e-10
ABCC3	1.17916	1.54976e-10
POLR2L	0.689368	1.56002e-10
DNAJC12	-2.31988	1.58685e-10
FN1	0.792606	1.82825e-10
UNC13B	1.18701	1.86836e-10
SLC25A4	0.916353	1.91055e-10
ENSA	0.519771	1.98547e-10
NLRP1	-1.68302	2.04825e-10
ZC3H12A	-1.3011	2.04825e-10
CHML	0.809272	2.13223e-10
PSPC1	0.667254	2.13326e-10
TIFA	-1.23747	2.14087e-10
LFNG	1.76281	2.20431e-10
LINC01602	-3.10136	2.258e-10
FAR2	-2.24869	2.27081e-10
FAM195B	0.764513	2.34017e-10
PCK2	-1.06051	2.34017e-10
SDC2	0.990477	2.46808e-10
CDKN1A	0.830086	2.53602e-10
PCYT2	0.635157	2.53602e-10
SOX9	0.922228	2.71969e-10
C10orf54	1.12944	2.77582e-10
BTG3	-0.864911	2.92716e-10
CUEDC1	-1.38329	3.26558e-10
SH3GLB2	0.537481	3.29684e-10
ENO2	1.0228	3.71704e-10
CDK15	-2.56409	3.77585e-10
VAPB	0.80217	3.88964e-10
PLEKHG4	-1.25348	3.92405e-10
PTRF	0.555765	4.53805e-10
FAM222A	2.16401	4.88481e-10
ABCB7	-0.721601	4.90284e-10
ANKH	0.450892	4.98052e-10
LMNB1	-0.644372	5.31512e-10
FAM102A	0.787435	5.52581e-10
MT1E	1.45203	5.91279e-10
MMP24-AS1	0.832995	5.97183e-10
ATMIN	0.575017	6.13999e-10
TSPYL4	0.729954	6.70312e-10
CDCP1	-0.716815	6.9423e-10
HIST1H2BD	2.24903	7.06488e-10
DTX3L	-0.951573	7.30262e-10
DEPDC1	-0.789496	7.39822e-10
GALNS	1.13708	7.58351e-10
CYSRT1	2.17536	7.89035e-10
APLP2	0.78753	8.12355e-10
LOC100505817	3.57212	8.96072e-10
PDGFRA	-0.989938	9.28084e-10
TGFB1	0.737117	9.50918e-10
CNNM3	0.739404	9.55112e-10
MRPL23	-0.725139	9.94036e-10
BHLHE41	-1.51831	1.00794e-09
OAS2	-2.9243	1.0437e-09
WHSC1	-0.525219	1.06589e-09
LDOC1	-1.21797	1.20166e-09
HDAC8	-0.765553	1.21755e-09
AKR1C2	0.902204	1.23075e-09
FAM43A	0.894556	1.25719e-09
GMPR	1.33047	1.25719e-09
TOR1B	0.759152	1.25719e-09
FBLIM1	-1.30541	1.31822e-09
ARHGEF5	-1.89082	1.33739e-09
CA9	-1.79902	1.33739e-09
HEG1	-0.658626	1.36537e-09
PTGFR	-1.57707	1.38403e-09
SORBS1	2.04694	1.42965e-09
XYLT1	-1.8876	1.46556e-09
RELB	-1.55079	1.47432e-09
DIDO1	0.521527	1.50695e-09
ZER1	0.96566	1.50695e-09
CD9	0.778017	1.51599e-09
MFGE8	0.827768	1.58871e-09
S100A2	-1.20286	1.70893e-09
KREMEN1	-1.23885	1.91101e-09
NOTCH2NL	-1.01462	2.00815e-09
VEZT	0.774825	2.00935e-09
DOCK11	-0.526656	2.06001e-09
PPDPF	0.811651	2.18301e-09
NR2F1-AS1	1.87799	2.20681e-09
SERPINB2	-2.52154	2.2556e-09
PHF19	-0.585467	2.26098e-09
PRICKLE3	-0.9294	2.26692e-09
EFNA1	-2.04013	2.28135e-09
DDR2	-1.78259	2.33717e-09
SZRD1	0.45269	2.49381e-09
RPS27	0.48487	2.50695e-09
DTNA	-1.11491	2.52166e-09
ADGRL1	-1.19783	2.55155e-09
CLN3	-0.940303	2.55155e-09
MZT2A	-0.895911	2.6665e-09
GRAMD1B	-1.36514	2.93046e-09
DNM3OS	1.24335	3.0718e-09
CITED2	1.19756	3.18247e-09
NSF	0.604937	3.29575e-09
GLYR1	0.612902	3.29844e-09
PTPRR	-2.04677	3.36879e-09
ACOX1	0.728622	3.46053e-09
SLC25A5	-0.660766	3.73331e-09
COA6	-0.858179	3.76949e-09
RRAD	-2.39631	3.98508e-09
SKP1	0.527455	4.12735e-09
NUPR1	-1.84682	4.22137e-09
DZIP1	0.755616	4.42933e-09
PTGR1	1.00049	4.45863e-09
ATP6V0D1	0.562761	4.64841e-09
ARFIP2	0.576174	4.82255e-09
BDH2	-1.15089	4.97763e-09
PLS3	-0.766069	4.97763e-09
PGRMC1	-0.760692	5.01053e-09
CELSR1	1.82044	5.06972e-09
LY6K	-1.47376	5.27693e-09
HMGN5	-0.990324	5.57546e-09
APBA2	-1.06636	5.81213e-09
MGEA5	0.520022	6.10659e-09
SLC37A1	-1.46646	6.51395e-09
CNTRL	-0.918068	6.53769e-09
IVD	0.709062	6.62355e-09
RAB27A	-0.633085	6.86293e-09
PCOLCE	-1.08374	6.96649e-09
PTK2B	0.830589	7.00887e-09
TM7SF2	2.09736	7.22165e-09
FLT3LG	-1.67602	7.4546e-09
EMC10	0.694869	7.5713e-09
CLPP	-0.745228	7.75258e-09
DNPH1	-0.842511	7.75258e-09
ATF4	-0.497705	8.12093e-09
SLITRK6	1.95761	8.19901e-09
PDHA1	-0.728205	8.24527e-09
GPKOW	-0.984358	8.32523e-09
PKM	0.637797	8.32523e-09
SNHG3	-0.805142	8.34707e-09
PGK1	-0.488005	8.36999e-09
FAM210B	0.938661	8.41667e-09
ROBO1	0.728273	8.4647e-09
FKBP1A	0.474832	8.60604e-09
PHPT1	0.723976	8.68952e-09
AACS	0.576821	8.70811e-09
DOPEY2	0.913933	8.70811e-09
RPGR	-0.881913	8.77504e-09
TFAP2C	0.833226	8.86095e-09
SLC38A2	0.417617	9.0543e-09
POU6F1	-2.15186	9.19863e-09
ADAMTS15	0.883428	9.68152e-09
NBPF1	0.896845	9.84084e-09
BCAR1	0.769981	9.87661e-09
TPRN	0.729832	9.93988e-09
SIRPA	-1.10873	9.95239e-09
KLC1	0.482467	9.98804e-09
ANPEP	0.89672	1.00979e-08
MVB12B	-1.55378	1.02641e-08
IQCE	0.890987	1.05308e-08
KIFC3	-0.699037	1.12131e-08
FNBP1L	1.13416	1.15918e-08
ANXA3	-2.81191	1.18683e-08
PPEF1	-2.77496	1.18823e-08
KIAA1468	0.710563	1.22354e-08
INAFM2	0.65463	1.23644e-08
CDK16	-0.707003	1.2595e-08
RETSAT	0.701429	1.44035e-08
LOC101928841	-1.37162	1.4488e-08
PLSCR1	-0.889129	1.45489e-08
MED12	-0.6294	1.45537e-08
ALPK2	-1.88661	1.46874e-08
FAM136A	-0.691484	1.46874e-08
TPRG1L	0.573203	1.48363e-08
PIM3	-0.879496	1.50774e-08
RASGRP3	-3.60748	1.52774e-08
CKAP4	-1.64786	1.56622e-08
NKRF	-0.720539	1.66093e-08
UTP14A	-0.647357	1.68001e-08
SPHK1	-1.23087	1.77422e-08
HSD17B10	-0.631787	1.78854e-08
EDIL3	-1.29513	1.79994e-08
TMOD2	2.25057	1.85191e-08
TRAF1	-2.56774	1.86307e-08
EFNB2	0.842124	1.88812e-08
SGO1	-0.884008	1.91041e-08
MGST2	-1.33161	1.91101e-08
KDM6B	-1.12957	1.98157e-08
GJA3	1.52853	2.00503e-08
SDF2L1	-0.742662	2.07268e-08
HADHB	0.492549	2.11859e-08
RAMP1	1.2114	2.14698e-08
NCDN	0.690154	2.15124e-08
PDPK1	0.758114	2.15702e-08
STXBP1	0.544961	2.16341e-08
MICU2	0.723556	2.17726e-08
KLF11	-1.2278	2.23645e-08
C10orf10	-1.38074	2.25805e-08
UBA7	-1.72219	2.30279e-08
FANCD2	-0.664004	2.31893e-08
NXF1	0.587339	2.3591e-08
PLCD3	0.825134	2.36133e-08
UST	0.776907	2.4626e-08
LINC01133	-1.35307	2.51427e-08
PLA2G15	0.743453	2.65657e-08
SSX1	-3.2365	2.68431e-08
MCM5	-0.551872	2.77031e-08
SRP14	0.484907	2.79468e-08
SULT1E1	2.04725	2.85013e-08
STIM2	0.805108	2.94467e-08
APEX2	-0.677513	2.97462e-08
ESPL1	-0.790543	2.97462e-08
PRKX	-0.846042	2.98152e-08
CXCL16	-1.57612	3.05259e-08
ARL6IP1	0.598139	3.09183e-08
TCEAL9	-1.04066	3.12762e-08
HDHD2	0.6999	3.14113e-08
NOMO1	0.560543	3.14113e-08
SPTB	-1.73143	3.17099e-08
IER3	-1.09524	3.26488e-08
A4GALT	-0.893864	3.27586e-08
CRADD	-0.958031	3.33129e-08
TAF10	0.559025	3.46495e-08
NID2	-1.59322	3.50838e-08
TMSB10	0.555032	3.54957e-08
CACNA2D3	1.33863	3.58637e-08
VWA5A	-1.14622	3.64091e-08
HOMER3	-0.842522	3.6481e-08
PIGA	-0.91425	3.73591e-08
CES1	-1.83262	3.76763e-08
PRKAR1B	1.02966	3.84317e-08
WDR19	0.7636	3.84317e-08
HGSNAT	0.634849	3.938e-08
FYTTD1	0.586332	4.09829e-08
ATHL1	-1.62751	4.25135e-08
SNRNP25	0.690042	4.28024e-08
KIF4A	-0.694913	4.28488e-08
XIAP	-0.61984	4.28488e-08
FAM120AOS	0.704793	4.54954e-08
SRPX2	-1.29797	4.61297e-08
E2F2	-1.00788	4.63161e-08
BAIAP2L2	-1.57344	4.72254e-08
EPAS1	0.719169	4.73189e-08
SERPINB4	-4.27657	4.73189e-08
EPM2AIP1	0.642646	4.82781e-08
KIAA1522	-0.602994	5.02352e-08
MBTPS2	-0.651069	5.02352e-08
CCDC92	0.930972	5.3348e-08
DCTN1	0.495412	5.35098e-08
ODC1	0.834299	5.59143e-08
EID1	0.464963	5.59682e-08
ITGB4	2.13311	5.59682e-08
ANP32E	-0.719462	5.84513e-08
ASPHD2	-1.65733	5.85109e-08
TNIP1	-0.700272	6.23522e-08
UBE2E1	-0.475824	6.23522e-08
STRA6	-2.14667	6.25131e-08
IRF7	1.47112	6.34597e-08
LINC01444	-2.40634	6.40156e-08
VPS8	0.717632	6.51335e-08
C7orf31	-2.07112	6.61174e-08
ABHD2	0.629033	6.79907e-08
PLD3	0.73942	7.11266e-08
FBXL3	0.728846	7.13902e-08
TRIM22	-3.66375	7.2483e-08
MAST4	-0.785519	7.43946e-08
EPSTI1	-2.41831	7.59536e-08
TRAF4	0.608525	7.60087e-08
DGCR2	0.517127	7.68199e-08
OS9	0.537457	7.7196e-08
IFIT2	-1.31304	7.74854e-08
FBXL13	-2.38215	7.93063e-08
BTN3A3	-1.47607	8.01031e-08
LASP1	0.463335	8.13627e-08
PDE10A	-2.57738	8.36467e-08
SERINC1	0.63167	8.47708e-08
SLC48A1	0.875662	8.47708e-08
EPB41	-1.04926	8.77506e-08
ITSN1	0.548442	9.31202e-08
CSTB	0.480434	9.35834e-08
MTHFD1L	-0.954771	9.39468e-08
UNC45A	0.546428	9.57636e-08
KRBA1	-1.38518	9.66301e-08
IQGAP1	0.521611	9.781e-08
ECM1	-1.24248	9.88796e-08
HS3ST3A1	-1.17003	9.93434e-08
ACYP2	1.15523	9.97671e-08
WNT7B	-1.4668	1.01246e-07
SOD2	-1.55339	1.02477e-07
CMBL	0.638021	1.0424e-07
PIK3R2	0.620178	1.0461e-07
CDA	-1.20757	1.0506e-07
GSTM1	-1.776	1.06452e-07
S100A10	0.551044	1.07068e-07
SHC1	0.595004	1.07068e-07
CCDC34	-0.633674	1.08696e-07
FLJ22447	-2.57073	1.09073e-07
STAG2	-0.517343	1.11693e-07
CALM1	0.555545	1.17295e-07
RCOR1	0.599684	1.18685e-07
DNAH2	-2.75794	1.19146e-07
NXN	0.710397	1.21142e-07
EIF4EBP2	0.581591	1.32014e-07
KDM4B	0.600858	1.349e-07
ENG	-0.687027	1.35281e-07
SEMA3C	0.88751	1.38328e-07
SNX1	0.480015	1.41903e-07
RAB3IL1	-1.69757	1.4483e-07
SERPINB3	-3.29264	1.44989e-07
ACADVL	0.507456	1.45922e-07
C14orf79	1.10564	1.47099e-07
SLC30A1	0.780874	1.47343e-07
EMP3	-0.452185	1.50339e-07
ENY2	0.57643	1.54891e-07
EPHA2	0.816572	1.55983e-07
PHKA2	-0.777526	1.56624e-07
ATG4A	-0.827705	1.57596e-07
RAB29	-0.670048	1.5845e-07
COMMD7	-0.564828	1.59572e-07
BBS10	1.04063	1.60439e-07
PTTG1IP	0.59	1.62341e-07
KLF12	0.888379	1.66401e-07
LAGE3	0.818361	1.66401e-07
SRSF4	-0.432365	1.76088e-07
KRT75	-1.82472	1.79364e-07
TDP1	-0.673994	1.79364e-07
ZNF252P	1.03442	1.84729e-07
PUS7	0.884985	1.9617e-07
ZNF217	0.688524	2.03779e-07
IGSF3	1.2426	2.04163e-07
MAGED2	-0.873844	2.05921e-07
HMOX1	0.789414	2.0938e-07
VAMP8	-0.789755	2.12412e-07
GPS2	0.652605	2.15935e-07
PATJ	-1.96624	2.18578e-07
CD59	0.5797	2.19998e-07
TMEM65	-0.758421	2.20076e-07
SLC12A6	0.867738	2.21223e-07
COL16A1	-1.85538	2.23023e-07
NCOA5	0.843666	2.2507e-07
TRAF5	-1.88629	2.27009e-07
FUNDC1	-0.761121	2.30188e-07
KCCAT211	-1.58715	2.30188e-07
CASD1	1.09513	2.33489e-07
FAM13B	0.93494	2.40985e-07
JAG1	0.795454	2.40985e-07
SESN3	2.03852	2.48637e-07
NFKB1	-0.719505	2.62505e-07
ARHGEF26	1.4042	2.6689e-07
EZR	0.379531	2.67432e-07
ROBO3	-1.87453	2.71525e-07
PARP14	-1.21644	2.7977e-07
ZNF618	-1.05446	2.80795e-07
SCPEP1	0.494397	2.81495e-07
SLC35A5	0.757376	2.84849e-07
BIRC3	-1.94254	2.93075e-07
LYPLAL1-AS1	-3.74357	2.93075e-07
IFT88	0.988527	2.97008e-07
ALDH3B1	0.964501	2.9831e-07
NME6	-0.876491	2.9831e-07
PHGDH	-0.926198	3.06142e-07
FAM101B	-1.17562	3.08914e-07
POLA1	-0.696073	3.17776e-07
PRR16	-1.0901	3.19706e-07
CAPN5	1.11001	3.21428e-07
SMC1A	-0.52211	3.23079e-07
ZNF569	-2.00501	3.32403e-07
GCHFR	0.808692	3.32511e-07
LOC642852	0.861474	3.42932e-07
PRELID2	-1.06652	3.44266e-07
DGKG	-1.2268	3.54595e-07
ARHGEF39	-0.947421	3.61546e-07
AP2M1	0.502522	3.6743e-07
SCN3A	-3.73201	3.78893e-07
HTR7P1	1.17658	3.83217e-07
PARVA	0.757952	3.88336e-07
MFSD2A	-1.10214	4.02756e-07
SCRN2	-0.946116	4.07404e-07
UROS	0.601259	4.12002e-07
HPS4	-0.573198	4.25876e-07
RANBP10	0.656851	4.27233e-07
MKNK1	0.628041	4.27406e-07
HNF4G	-2.72709	4.31937e-07
UBE2Z	0.428423	4.35051e-07
SUN1	0.631878	4.47789e-07
VRK1	-0.691243	4.47789e-07
DPAGT1	-0.672509	4.48361e-07
PRDX1	0.506628	4.52708e-07
TMEM173	-1.16139	4.56038e-07
KIF22	-0.532393	4.56539e-07
NDUFA1	-0.84509	4.5841e-07
LPL	-2.18839	4.68182e-07
UBR3	0.606548	4.77448e-07
CTDNEP1	-0.456076	4.78451e-07
CD151	0.534282	4.90311e-07
ZBTB43	-0.699002	4.90482e-07
MYL6	0.561514	5.04845e-07
RXRA	0.741123	5.04845e-07
DLX2	1.2487	5.20598e-07
NAGPA	-1.02541	5.23787e-07
COLEC12	-3.52385	5.25441e-07
SCML2	-0.991976	5.2629e-07
TSC22D3	-0.821423	5.3628e-07
SCNN1B	2.48521	5.37846e-07
FOXRED2	0.874978	5.51147e-07
TPD52	0.587048	5.9275e-07
LINC00116	-0.669208	6.08713e-07
GLI1	-1.58715	6.22678e-07
MEST	-0.830325	6.48253e-07
CASP10	-1.22336	6.48918e-07
SCMH1	-0.712522	6.65751e-07
FNTA	0.578583	6.72208e-07
IL27RA	-1.50393	6.77117e-07
BCL2L1	0.720763	6.88432e-07
VIM	0.509538	7.06242e-07
XPR1	0.530674	7.18252e-07
LZTS3	0.994974	7.22527e-07
TLE4	1.65288	7.27068e-07
MOB3A	0.577187	7.34751e-07
KCNQ3	-2.83208	7.42485e-07
NIPBL-AS1	0.679488	7.49784e-07
PBDC1	-0.727896	7.49784e-07
GLA	-0.6066	7.56673e-07
NLRC5	-0.775086	7.56673e-07
H2AFV	0.526841	7.59954e-07
C1GALT1C1	-0.660332	7.75874e-07
VSNL1	-1.68787	7.76195e-07
GRIN2D	-2.34351	8.18447e-07
KIAA1033	0.638526	8.46987e-07
MARS	-0.505471	8.75248e-07
CLEC16A	0.564005	8.78257e-07
CAMK2N1	-0.832368	8.87429e-07
KCNMB4	-0.983681	8.88101e-07
EXOC6B	0.625647	8.90999e-07
RABGAP1	0.555055	8.91197e-07
RAD54L	-0.786962	8.93445e-07
TGFA	1.21906	9.16163e-07
BCAP29	0.585408	9.36241e-07
NECTIN2	-0.769809	9.76297e-07
DRAM2	-0.672712	1.01941e-06
SERPINI1	1.34616	1.05629e-06
ARF3	0.41634	1.07703e-06
TCF4	-1.22628	1.11567e-06
RBM3	-0.525765	1.13731e-06
TOMM34	0.519688	1.16389e-06
MARCO	-2.47418	1.16706e-06
OGDH	0.633309	1.18298e-06
EPHX1	0.692772	1.22442e-06
MEIS3	-1.64077	1.24138e-06
MIR3142HG	-2.69141	1.24449e-06
PLXNB2	0.499179	1.3241e-06
SCCPDH	0.552543	1.32905e-06
DDX5	0.355947	1.34888e-06
HAUS7	-0.847438	1.36375e-06
WBSCR22	-0.52817	1.36484e-06
TCEAL4	-0.565089	1.37528e-06
FBXO25	1.42066	1.40045e-06
SLC25A1	0.536332	1.40045e-06
LPAR1	-2.06067	1.41258e-06
GNPTG	0.849543	1.42705e-06
NKAP	-0.757455	1.4367e-06
HIF1AN	0.495577	1.45502e-06
TENM2	-2.58913	1.46152e-06
FAM131C	-2.5753	1.46174e-06
RNF113A	-0.76764	1.46704e-06
GSTM4	-0.814817	1.48097e-06
RAB11FIP1	0.467159	1.48538e-06
MAN2B1	0.585728	1.51272e-06
IL7	-2.26623	1.59715e-06
ZNF33B	1.21015	1.63818e-06
CEND1	3.01426	1.64921e-06
DFFB	-1.23666	1.67123e-06
LOC101930085	0.973278	1.67123e-06
RHOBTB1	-0.927401	1.67123e-06
SH2D5	-1.99762	1.69298e-06
OSMR	-0.596512	1.71511e-06
REPS2	-1.26588	1.71511e-06
PNMA2	2.94734	1.73839e-06
HCCS	-0.615205	1.74412e-06
RPS2	0.461577	1.74412e-06
ROGDI	0.882678	1.75497e-06
FAM134B	2.0103	1.76495e-06
ANKS1B	0.907626	1.76664e-06
TOX2	-0.992656	1.76664e-06
DNMT3B	-1.13782	1.79931e-06
SPC24	-0.56887	1.85154e-06
ADAP1	-2.18875	1.90574e-06
C14orf132	0.629064	1.91412e-06
TMSB4X	-0.691779	1.91412e-06
RPN2	0.404441	1.92042e-06
PAQR4	0.65374	1.9207e-06
TCOF1	-0.597684	1.93471e-06
LOC100128317	-1.93099	1.9428e-06
PSME2	-0.498204	1.96091e-06
MARCH1	-1.35272	1.97637e-06
ZNF544	0.722913	1.97637e-06
HADHA	0.353136	2.00566e-06
PBLD	1.91252	2.01457e-06
MUC19	-4.78736	2.04122e-06
LTBP2	-1.21233	2.09772e-06
AR	1.08637	2.11528e-06
EMP2	-0.638171	2.15491e-06
SKP2	-0.442616	2.18523e-06
HES4	-1.47751	2.1856e-06
DENND4B	-0.61398	2.19279e-06
WDR26	0.46694	2.21202e-06
SYDE1	-0.616156	2.21478e-06
ENOX2	-0.781948	2.28656e-06
ADAMTS12	0.603182	2.32651e-06
ADAMTS6	-0.94174	2.32651e-06
CADM1	1.51609	2.32651e-06
FLI1	-2.02719	2.32651e-06
PLP2	-0.686439	2.33435e-06
LRP11	0.822476	2.34248e-06
PIP5K1C	0.485961	2.36626e-06
MBTPS1	0.393233	2.38672e-06
PI4KA	0.473944	2.38672e-06
TRIM32	0.883269	2.40441e-06
SESN1	1.08208	2.40879e-06
GJB2	-0.96985	2.46429e-06
TMEM230	0.62795	2.589e-06
NDUFC1	-0.665109	2.62132e-06
TGFBI	0.84757	2.68663e-06
TBL1X	-0.734438	2.71136e-06
AK3	0.513405	2.77625e-06
RPL12	0.451388	2.80212e-06
ANK2	-1.29927	2.82038e-06
MOCOS	-1.6294	2.83491e-06
GSAP	-2.50391	2.85104e-06
THSD4	-0.907489	2.89166e-06
GBP2	-1.25309	2.9811e-06
GALNT5	-1.53584	2.98192e-06
MLKL	-1.08101	3.02432e-06
SCARA3	-1.00916	3.02447e-06
ABCA7	0.81412	3.02596e-06
IFITM3	-0.719026	3.02596e-06
RTN4RL2	-1.86199	3.02596e-06
TMPRSS15	0.742761	3.0523e-06
RAB9A	-0.455124	3.12094e-06
TXLNG	-0.629844	3.12094e-06
LMBR1	0.632791	3.15185e-06
CNOT6L	-0.72643	3.17028e-06
SPIRE2	1.17301	3.19893e-06
KIF21B	-1.82091	3.26057e-06
TUBB4B	0.607408	3.29707e-06
FLOT1	0.613676	3.34268e-06
TMEM154	-1.36722	3.41117e-06
ARHGAP19	-0.672714	3.41966e-06
OTOGL	-3.55019	3.42562e-06
TMCO4	-0.936296	3.48425e-06
KRCC1	1.35306	3.5051e-06
GPR161	-1.17858	3.50679e-06
HPCAL1	0.537258	3.51092e-06
GTF3C6	-0.66541	3.53907e-06
SNTB1	-1.11049	3.57478e-06
PHF6	-0.615507	3.61654e-06
EGFL7	-1.87471	3.65128e-06
ZFHX4	-3.15953	3.69352e-06
SLC23A2	0.505252	3.73634e-06
TRIM65	-0.640977	3.81949e-06
CCNA2	-0.658799	3.8379e-06
ADGRL3	-1.77948	4.0286e-06
CELSR3	0.969458	4.0456e-06
TRIM29	2.71464	4.072e-06
GNB5	0.667558	4.08729e-06
ALOXE3	-2.20618	4.12045e-06
LPCAT1	-0.460518	4.13006e-06
AMER1	-0.839782	4.13625e-06
NPC2	0.607143	4.153e-06
TBC1D8	0.707447	4.19008e-06
FSCN1	0.518867	4.19997e-06
C4orf3	0.539101	4.20303e-06
SLC9A6	-0.622172	4.22842e-06
HUWE1	-0.441642	4.23044e-06
FAM89A	-1.75672	4.24915e-06
SLC2A3	-0.6021	4.25419e-06
RBM24	-1.95549	4.29238e-06
UPRT	-0.835346	4.29685e-06
GNAI1	1.01823	4.32755e-06
FSD1	-1.72724	4.35685e-06
SH3GL1	0.40281	4.35719e-06
DNER	0.63887	4.45507e-06
EVL	-0.75739	4.46933e-06
RNASEH2C	0.716596	4.46969e-06
CDC42BPB	0.361609	4.60695e-06
PAEP	-3.53537	4.60695e-06
ATP8B3	-1.37476	4.61707e-06
ANP32B	-0.349821	4.6353e-06
SH3BP1	-0.79386	4.6607e-06
ACOT9	-0.476374	4.68264e-06
NFKB2	-1.04331	4.68796e-06
SUCLG2	-0.627227	4.71162e-06
ACSL4	-0.684901	4.75526e-06
AURKA	-0.557392	4.8447e-06
AP2A2	0.551689	4.85449e-06
MPZL3	-1.59033	5.02746e-06
SLIT2	-0.920017	5.03101e-06
ADORA2B	-0.761276	5.11933e-06
CLTCL1	0.933613	5.12547e-06
PCBD1	-0.975892	5.15881e-06
NFKBIE	-0.951469	5.29768e-06
TMBIM6	0.403192	5.39963e-06
SPG7	0.67617	5.41055e-06
ZNFX1	0.432278	5.4733e-06
DCAF16	0.5227	5.53363e-06
KIAA1324L	0.758421	5.54668e-06
FBXO21	0.444436	5.57917e-06
CARD16	-1.12458	5.60856e-06
SAA2	-4.05858	5.65823e-06
PYGO1	-1.14464	5.73312e-06
FAHD1	0.574096	5.79368e-06
TRIM36	1.16562	5.93585e-06
CLCN5	-0.71043	5.96399e-06
CTDSPL	-0.77167	6.06652e-06
TIGD7	-1.0846	6.13253e-06
USP11	0.746387	6.1351e-06
PBK	-0.608947	6.19323e-06
ADRBK2	-1.12983	6.25809e-06
IKBKE	-0.987527	6.25809e-06
ANAPC16	0.535001	6.27296e-06
AARD	4.00407	6.59858e-06
LOC101929705	-1.72931	6.64226e-06
PPP1R15B	-0.429443	6.67349e-06
ZDHHC16	0.545929	6.67349e-06
NSDHL	-0.590215	6.70518e-06
APOBEC3C	-0.844251	6.80471e-06
UBE2D4	1.06903	6.8355e-06
PLD6	-1.12978	6.86544e-06
ASPHD1	-0.822736	6.95774e-06
HDGF	-0.417538	7.01011e-06
RTF1	0.436078	7.1304e-06
CENPA	-0.700323	7.22671e-06
AFF1	0.879546	7.28157e-06
THEM6	0.731192	7.31238e-06
FAM132B	-1.17163	7.44346e-06
NUCB2	-0.553523	7.44346e-06
RPLP0P2	-1.86138	7.44346e-06
CARD8	-0.938715	7.45372e-06
TSPAN18	-2.73793	7.47461e-06
CHMP4A	0.64044	7.57812e-06
LEMD2	-0.547934	7.60452e-06
MANBA	0.766717	7.64332e-06
ITGA3	0.493576	7.68629e-06
ZNF600	-2.21385	7.70972e-06
DDX60L	-0.956614	7.74761e-06
KAZN	1.56172	7.83603e-06
HPRT1	-0.419841	7.858e-06
SNX29	0.730564	7.90348e-06
MRPL3	-0.462505	7.99501e-06
IFNAR1	0.448008	7.99761e-06
PFAS	-0.734413	8.00905e-06
TRNP1	0.948082	8.07922e-06
C19orf66	-0.725454	8.20047e-06
AMFR	0.383953	8.28648e-06
CCNB3	-1.06177	8.35269e-06
NMNAT2	2.40663	8.55993e-06
FZD6	0.510591	8.568e-06
MAPK3	-0.958064	8.79139e-06
YIPF6	-0.655777	8.83064e-06
SPAG9	0.387552	8.83153e-06
SAP18	0.457799	8.86664e-06
SLC26A11	-1.01181	8.91073e-06
BMPR2	0.549482	8.92026e-06
TNFRSF14	-2.69074	8.92026e-06
PTPN22	-1.96231	9.00015e-06
C9orf91	-0.932584	9.03368e-06
TMEM9	-0.513459	9.06828e-06
RNASE1	-4.49218	9.15523e-06
TJP1	0.493083	9.20672e-06
MSX2	-1.13591	9.30888e-06
NOL3	0.769968	9.41248e-06
TMEM159	-0.927992	9.56052e-06
TCERG1	-0.476638	9.59209e-06
TGIF2	-1.17793	9.61707e-06
MEFV	-2.23722	9.6674e-06
HSD3B7	-1.41537	9.73183e-06
BAIAP2	0.64353	9.75176e-06
C7orf50	0.527757	9.77496e-06
PDCD1LG2	-1.28326	9.91578e-06
APLN	-1.23193	9.97124e-06
CCNF	-0.516073	1.00168e-05
PNRC1	-0.784649	1.02425e-05
SMIM3	-0.46782	1.03321e-05
PPP1CA	0.420583	1.0379e-05
SERPINE2	0.488512	1.0379e-05
PDLIM2	-0.809136	1.04733e-05
DPP3	0.527563	1.05188e-05
ORMDL2	0.542071	1.05188e-05
PTPN1	0.477302	1.07789e-05
PLEC	0.529373	1.08412e-05
CLN5	0.680375	1.09522e-05
ATP5S	1.13485	1.09734e-05
GSK3B	0.429509	1.09734e-05
SLC25A35	-1.18748	1.10109e-05
TARS2	-0.552481	1.12319e-05
GALNT1	0.405701	1.13128e-05
DRAM1	-0.806501	1.14973e-05
CLN6	0.676734	1.15035e-05
GK	-1.64967	1.15498e-05
TP53I11	-1.54717	1.15989e-05
FOXA2	-1.5715	1.16758e-05
NRG2	1.58195	1.16758e-05
DOK1	-0.948887	1.1838e-05
SLC16A7	-0.778649	1.19425e-05
ORC4	0.515425	1.206e-05
RYR2	-1.2712	1.21539e-05
ALDOA	0.472064	1.21758e-05
AIFM2	-0.630877	1.22957e-05
NOP14-AS1	1.0011	1.25309e-05
SULT1B1	-1.67911	1.28067e-05
ZBTB33	-0.613364	1.28127e-05
WDR72	0.517968	1.29635e-05
IRAK2	-0.687969	1.30331e-05
EIF2AK1	0.441515	1.34265e-05
CFB	-1.79488	1.36018e-05
CLDN7	-3.11213	1.37525e-05
PPFIA3	-1.28713	1.37756e-05
EPB41L4B	0.800003	1.37829e-05
CCNYL1	0.838688	1.3913e-05
HAX1	-0.487373	1.39605e-05
GLT8D2	-1.06963	1.39695e-05
TRPS1	0.662011	1.39695e-05
ENAH	0.504428	1.41207e-05
MGAT5B	-1.81793	1.41719e-05
CC2D1A	-0.601588	1.43426e-05
HSPB8	-0.701574	1.43503e-05
FAM118B	0.739895	1.44176e-05
AKR1C3	0.600693	1.47085e-05
FRMD8	0.56212	1.47121e-05
KIF18B	-0.506216	1.47121e-05
CCDC28B	-0.913142	1.50739e-05
TLCD1	1.09051	1.50814e-05
MPRIP	0.39519	1.53813e-05
IPO8	-0.506168	1.54292e-05
STX16	0.451806	1.54485e-05
ZNF470	-2.95979	1.54485e-05
EVA1A	-0.818283	1.55812e-05
MICAL2	-0.328959	1.57221e-05
CNTROB	-0.484846	1.57658e-05
SRRM3	-1.70737	1.57658e-05
TRAPPC6B	0.526767	1.58814e-05
FAM189B	-0.424697	1.61606e-05
PODXL2	-1.68862	1.64008e-05
UPF3B	-0.753482	1.64008e-05
PPP1R26	-0.53432	1.66008e-05
NAGLU	0.599694	1.66082e-05
TOM1L2	0.44639	1.66923e-05
BRWD3	-0.737302	1.69824e-05
SPTLC1	0.469388	1.714e-05
FIBP	0.470681	1.71715e-05
ARFGEF2	0.470423	1.73013e-05
OSBPL5	0.902049	1.73013e-05
CHEK2	-0.859819	1.73446e-05
PLPPR2	0.661198	1.73446e-05
COMTD1	-0.925524	1.74041e-05
FAM96A	-0.507778	1.74041e-05
RPLP1	0.406615	1.78659e-05
TUSC1	1.0238	1.79008e-05
PORCN	-0.792229	1.79257e-05
AMTN	-4.91002	1.80147e-05
HHIP	-0.839221	1.81183e-05
PXN	0.484279	1.81183e-05
NOTCH3	-1.25468	1.82395e-05
VMP1	0.388125	1.84512e-05
PUDP	-0.733055	1.8559e-05
DENND1B	-0.808908	1.8578e-05
RHOBTB3	0.440468	1.8598e-05
SCAMP2	0.491404	1.87794e-05
TRIM24	0.564374	1.88042e-05
VAT1	0.464572	1.89894e-05
SEC13	-0.417956	1.90791e-05
LSM11	-1.00344	1.91058e-05
ROCK2	0.444966	1.93551e-05
MAN1A2	0.600798	1.95041e-05
PKD2	0.659155	1.9613e-05
TOX	-2.51111	1.9655e-05
FKBP4	-0.608902	1.97365e-05
HES6	1.0526	2.01056e-05
LRCH2	-2.06821	2.01416e-05
RHPN2	0.825633	2.04083e-05
OAS1	-3.70533	2.04771e-05
IFRD2	-0.623414	2.07613e-05
SERTAD4-AS1	-2.29467	2.14678e-05
SELENBP1	0.733574	2.19706e-05
C9orf16	0.65179	2.20199e-05
HSPA4L	0.913308	2.2109e-05
ITIH4	-1.9672	2.21503e-05
ACAA1	0.493353	2.23599e-05
HIRIP3	-0.543793	2.24512e-05
APOOL	-0.747049	2.27764e-05
ROPN1L	2.49531	2.27801e-05
TSR2	-0.619572	2.3345e-05
CD164	0.447791	2.33975e-05
G2E3	-0.72205	2.34046e-05
ZFP28	-4.82716	2.3646e-05
DCTN5	0.399669	2.3687e-05
NME4	-0.753776	2.38412e-05
NAV3	-1.26136	2.39204e-05
RIN2	0.589009	2.39204e-05
ZNF28	-1.57447	2.40618e-05
MX2	-3.00188	2.41835e-05
NCK2	-0.628351	2.42679e-05
PFDN2	-0.522009	2.4438e-05
HABP4	0.650363	2.46049e-05
SERPINB5	0.559255	2.46375e-05
TEAD1	0.389874	2.47329e-05
PSMB8	-0.927847	2.4853e-05
ARNTL	0.712584	2.48647e-05
TCEB2	0.458739	2.52868e-05
FAM134A	0.375204	2.55813e-05
MPP2	-2.53465	2.56013e-05
ARAF	-0.555826	2.56303e-05
FER1L6	-3.94214	2.57151e-05
MAP1A	1.38788	2.58576e-05
NT5DC2	-0.520909	2.61432e-05
IRF2	-0.614653	2.63171e-05
TMEM98	-2.40435	2.6708e-05
ZNF570	-2.07557	2.6708e-05
SOCS2	-1.55991	2.68137e-05
KIAA1161	1.03161	2.71435e-05
PPFIA1	0.52092	2.73077e-05
PSMD10	-0.546372	2.73089e-05
BPHL	0.78426	2.73422e-05
AGBL5	-0.540216	2.73554e-05
S100PBP	-0.69071	2.73554e-05
EPS8L1	-1.26205	2.78774e-05
CALCOCO1	0.951654	2.80123e-05
IL6R	-0.696293	2.84209e-05
ISCA1	0.577122	2.86745e-05
RP2	-0.591832	2.8959e-05
STAU1	0.460332	2.89682e-05
FADS3	0.672707	2.90649e-05
PALLD	-0.468987	2.90849e-05
LHPP	1.2095	2.91138e-05
CHCHD4	-0.623494	2.96891e-05
C6orf89	0.461233	2.98082e-05
MYCBP2	0.458397	2.98247e-05
PJA1	-0.708778	2.99704e-05
TK1	0.491592	3.03247e-05
CYTH3	0.566385	3.03857e-05
CAPZA2	0.494416	3.04455e-05
CXCL3	-0.983248	3.09593e-05
ERC1	0.427083	3.11168e-05
PPIA	0.290117	3.11932e-05
CCNL1	-0.669436	3.12774e-05
MAP1LC3B	0.496848	3.12774e-05
APOO	-0.746319	3.13473e-05
DUS2	-0.761592	3.15734e-05
MYBL2	-0.516755	3.16088e-05
ARRDC3	0.445761	3.16363e-05
SHISA2	2.38304	3.25649e-05
JADE1	-0.476451	3.26289e-05
TNS4	-1.01527	3.26289e-05
PLXNB1	-0.913966	3.27626e-05
S1PR2	-1.26308	3.30087e-05
PCNT	0.447968	3.30235e-05
IKZF4	-0.89039	3.35344e-05
G6PD	0.559394	3.3656e-05
PREPL	0.525798	3.37068e-05
FAM120B	0.545206	3.43339e-05
EPS8	0.570254	3.46805e-05
MED20	0.573765	3.46848e-05
ALG14	-0.717267	3.47811e-05
SLC44A1	0.539824	3.53306e-05
SLC43A2	0.895289	3.54351e-05
TRABD2A	-0.59196	3.54351e-05
TEAD2	-0.512634	3.55507e-05
C10orf90	-1.03664	3.57114e-05
MYOZ2	-1.78066	3.61966e-05
ZNF664	0.60775	3.61966e-05
DMTF1	0.605205	3.65043e-05
CTXN1	1.14806	3.688e-05
CNNM4	0.722461	3.69004e-05
MYO1E	0.559139	3.69542e-05
ERCC6L2	0.590534	3.71717e-05
AGTRAP	-0.63491	3.73327e-05
CAMK4	1.6437	3.73327e-05
STAT5B	-0.545658	3.76551e-05
EXD2	-0.558815	3.76659e-05
TMEM87A	0.400984	3.80711e-05
CCDC88C	-1.67	3.83264e-05
PPP6R3	0.44008	3.83269e-05
UBQLN2	-0.48869	3.86496e-05
EXOC3-AS1	0.724176	3.87011e-05
TXNDC16	0.870388	3.87011e-05
DPM3	-0.870515	3.91691e-05
CHCHD7	0.707382	3.93664e-05
FANCB	-0.871805	3.93765e-05
NFKBIB	-0.675975	3.93924e-05
MOSPD2	-0.773305	3.98176e-05
PLCB3	0.432233	3.98437e-05
RCBTB2	1.33512	4.00608e-05
SIPA1L1	-0.433729	4.05107e-05
ACOX2	-1.07134	4.05199e-05
B4GALNT2	-2.503	4.05244e-05
LBH	1.61837	4.05244e-05
ACTN4	0.386023	4.10278e-05
BNIP1	-0.718284	4.13892e-05
KLHL21	-0.845461	4.14464e-05
NGFR	1.79113	4.1647e-05
SLFN5	0.632781	4.16915e-05
AARS	-0.349792	4.17512e-05
SHCBP1	-0.429576	4.19268e-05
TMEM59	0.372056	4.19461e-05
ETV1	0.539804	4.21062e-05
EVC	0.528251	4.23641e-05
ZMYM3	-0.712469	4.28126e-05
CHP1	0.39402	4.28838e-05
MFSD11	0.688458	4.28838e-05
CHPF2	0.581657	4.29448e-05
TM9SF2	0.493463	4.29448e-05
ZGRF1	-0.715502	4.29448e-05
MAT2A	0.462443	4.31149e-05
ZNF330	-0.480496	4.33645e-05
ARRB2	-0.531534	4.34724e-05
KIAA1551	-0.534222	4.35123e-05
SSRP1	-0.339611	4.35915e-05
PLEKHO1	-0.698119	4.40328e-05
GNL3L	-0.606553	4.4597e-05
ADAMTS16	-1.60994	4.51948e-05
STEAP1	-0.715429	4.53293e-05
TCN2	-1.48171	4.56442e-05
DUSP16	-0.925143	4.57987e-05
TRAF2	-0.669339	4.61843e-05
HDAC6	-0.798367	4.66828e-05
DANCR	-0.499207	4.71985e-05
LCMT2	0.702797	4.73442e-05
CHST11	0.519355	4.74452e-05
SLC14A1	-1.06284	4.77768e-05
LOC101929147	0.861674	4.82495e-05
DNAJC22	-0.948875	4.83292e-05
MSRA	-0.754617	4.86138e-05
LINC01085	-1.93896	4.88865e-05
CUTC	-0.744336	4.90778e-05
PARP10	-0.904737	4.91105e-05
MCM3AP	0.38365	4.91295e-05
NDRG4	-0.904113	4.9499e-05
FAM122B	-0.543806	5.04126e-05
MINPP1	0.551337	5.04126e-05
RERE	-0.462102	5.04126e-05
KCTD12	0.895839	5.05297e-05
CCDC3	-2.81536	5.08397e-05
RRM1	-0.385461	5.08397e-05
SGK223	0.523261	5.09393e-05
FN3KRP	0.456798	5.13225e-05
VAV3	-0.834595	5.16696e-05
DUS4L	-0.979886	5.17859e-05
EXT2	0.384443	5.17859e-05
DOCK9	0.683123	5.22839e-05
ERG	-1.17766	5.22985e-05
FOXO3	0.525618	5.24093e-05
JUP	0.405764	5.24093e-05
TAZ	-0.844445	5.33334e-05
ACYP1	-0.850298	5.37565e-05
HDLBP	0.307607	5.44902e-05
ARID5A	-0.933459	5.46153e-05
CCDC47	0.419259	5.54817e-05
FAM167A	-1.05346	5.56295e-05
ZNF585A	-1.88045	5.56295e-05
TRIM6	-1.90388	5.58005e-05
MMP28	2.77311	5.59504e-05
TNFRSF19	0.849739	5.61463e-05
TRIM7	-0.787816	5.62373e-05
KPNA1	0.378638	5.74665e-05
MARCH4	-2.39878	5.76034e-05
EIF2S3	-0.356976	5.79307e-05
RNF213	-0.412845	5.80615e-05
TAX1BP1	0.472926	5.8073e-05
CHST12	0.722922	5.83742e-05
BORCS7	0.815966	5.90587e-05
SNRPA1	-0.545853	5.95599e-05
VCP	0.348276	5.9774e-05
UBE2T	-0.46706	5.98488e-05
COMMD6	0.64856	5.99726e-05
RGS14	-1.13859	6.04528e-05
SEPT8	-0.41976	6.14195e-05
SH3BGRL3	0.444742	6.195e-05
JAM3	-0.875708	6.19788e-05
TMCC2	-1.2506	6.2183e-05
UNC119B	0.567486	6.26771e-05
NEU1	0.750598	6.27818e-05
ITPKB	-1.61448	6.35086e-05
KRT15	-1.0394	6.41922e-05
LSR	-1.14698	6.50346e-05
RBBP7	-0.447673	6.50346e-05
TFE3	-0.549214	6.50346e-05
CLOCK	-0.466541	6.522e-05
LAMC2	-1.04099	6.522e-05
YWHAQ	0.40632	6.59288e-05
NRBP1	0.317053	6.61961e-05
CCL5	-3.83401	6.71933e-05
CYB5R3	0.378264	6.71933e-05
RB1	0.675476	6.71933e-05
GPR160	-2.07247	6.77601e-05
CD163L1	-0.620317	6.89227e-05
ZDBF2	0.921639	6.95686e-05
LSS	0.657331	6.99197e-05
PITX2	-1.19786	6.99896e-05
ALDH1A3	-1.70973	7.04956e-05
MYH15	-1.7911	7.11805e-05
MEGF9	0.556775	7.13745e-05
IL22RA1	-1.33658	7.14171e-05
APCDD1L	0.58073	7.17938e-05
LRP1B	1.99152	7.20115e-05
LINC00707	-1.31817	7.26287e-05
CENPV	-0.544965	7.27769e-05
MYD88	-0.502008	7.30099e-05
NME3	0.864327	7.30878e-05
LTA4H	0.467626	7.37227e-05
LOC105376575	-1.31699	7.4861e-05
OBSL1	-1.6387	7.54276e-05
OSBPL1A	0.489139	7.60766e-05
RXFP1	-3.33693	7.60885e-05
OAT	0.38135	7.72847e-05
PARP2	-0.491659	7.78361e-05
KCNQ5	-1.35612	7.80018e-05
MTA3	-0.617724	7.81162e-05
MORC4	-0.657898	7.82225e-05
AURKB	-0.47796	7.83457e-05
ZNF182	-1.05614	7.84368e-05
RINL	-1.04524	7.87855e-05
PRKCA	0.302108	7.97384e-05
PKN3	-1.94972	8.06403e-05
C7orf26	0.519417	8.21729e-05
LOC93622	0.615993	8.22038e-05
PLEKHA2	0.524536	8.22038e-05
SLC12A2	0.627406	8.24788e-05
COL4A4	1.81405	8.32502e-05
SQRDL	-0.492366	8.41223e-05
GMFG	-2.32629	8.55898e-05
SNX19	0.546815	8.55898e-05
PHC1	-1.31704	8.56367e-05
MED29	0.509819	8.58409e-05
PSKH1	0.555653	8.63054e-05
LRR1	-0.599454	8.63213e-05
NUDT11	-0.592816	8.75601e-05
RNF41	0.481189	8.84396e-05
XKRX	-1.90609	8.84396e-05
PTP4A1	0.467648	8.84515e-05
TMEM144	-1.06051	8.87401e-05
ELOF1	0.441365	8.91196e-05
SLC25A15	-0.585283	8.91196e-05
ERCC6	0.859006	8.9442e-05
SARAF	0.406811	8.94879e-05
ABCB8	0.455946	8.96224e-05
ELK1	-0.514911	8.99011e-05
GSN	0.755586	8.99393e-05
SMARCA1	-0.981569	9.07003e-05
CAPNS1	0.349577	9.0933e-05
SLAMF7	-6.8283	9.16678e-05
CHST15	1.03283	9.17993e-05
RNF114	0.401994	9.1973e-05
CDK18	-1.5583	9.19897e-05
ZHX3	0.498864	9.2171e-05
ESRG	8.4784	9.30543e-05
KIAA1462	-1.73413	9.31527e-05
MAN1B1	0.427846	9.31613e-05
MRPS15	-0.451269	9.31613e-05
PAFAH1B3	-0.639952	9.39889e-05
EXOSC9	-0.544327	9.54763e-05
PDLIM3	1.36943	9.54763e-05
CATSPER1	-0.990216	9.62787e-05
BCR	0.476611	9.77394e-05
GRB2	0.292193	9.79032e-05
WDR76	-0.525174	9.79032e-05
LYRM7	0.670481	9.84025e-05
RND1	-1.54027	9.84425e-05
MAP3K10	-0.724058	9.8465e-05
TOR3A	-0.537026	9.97437e-05
PRR11	-0.34779	0.000100119
TSG101	0.423141	0.00010057
PYCRL	0.69364	0.000100588
MYLK	-0.890334	0.000101235
PNPLA8	0.48347	0.000101235
ZNF605	-1.31535	0.000101375
PKMYT1	-0.566064	0.000102595
COL8A1	-1.29438	0.000102715
DOT1L	-0.57994	0.000103654
TACC3	-0.355023	0.000103654
TDO2	-1.8527	0.000103654
SCFD1	0.416151	0.000103685
VPS18	0.547589	0.000103934
HGF	-1.74897	0.000104019
TUBAL3	-2.08639	0.000104019
ZNF358	-1.03831	0.000104019
PSMB6	-0.437407	0.000104609
RAP2A	0.595606	0.000105446
SLC38A10	0.588888	0.000108109
POLD3	-0.565294	0.000108155
FSTL1	0.645508	0.000108397
SLC25A14	-0.660497	0.000108402
KIFC2	0.719136	0.000108751
NCBP2	0.390299	0.000109162
PDGFA	0.601805	0.000109973
ARMCX5	-0.612025	0.00011128
CORO2A	1.21322	0.000112395
NRXN3	-2.98255	0.000113095
ZNF506	-2.83517	0.000113163
GAL3ST4	-1.92274	0.000113933
TNRC6A	0.407689	0.000114182
KTN1	0.457701	0.000116213
BAIAP3	1.78442	0.000117189
AMPD3	-1.02557	0.000118198
EPB41L5	0.623394	0.000118571
STK38	0.488351	0.000119721
COX7B	-0.380917	0.000121423
MTURN	0.655471	0.000121482
TOLLIP	0.495531	0.000121482
TCEAL8	-0.709493	0.000122382
UBFD1	0.339266	0.000122411
B3GLCT	-0.784439	0.000123481
MMACHC	-0.89873	0.000123498
SMC5	0.556808	0.00012405
IST1	0.344314	0.000124604
MTMR4	-0.519909	0.000125342
ULK1	0.528141	0.000126574
NKD2	-1.63785	0.000127463
AGPAT2	-0.419938	0.000127664
FAM173A	0.603279	0.000127664
FTH1P3	1.30393	0.000127664
WWTR1	0.465459	0.000128058
MRPS31	-0.569577	0.000129815
BUB1B	-0.424949	0.000130507
DPH5	-0.496215	0.000130507
GRB7	-1.8934	0.000130507
HN1L	0.434498	0.000130507
TSPAN4	-0.630535	0.000130669
TOM1	0.532675	0.00013075
CCAT1	-0.830007	0.000130954
PDE1A	6.92776	0.000131326
SELPLG	-1.65476	0.000132556
PTPN3	-0.948544	0.000132559
OLFM1	-1.93655	0.000132664
RRAS2	0.451965	0.000133389
MORC3	0.570466	0.000133872
ZDHHC2	0.788723	0.00013423
DACH1	5.64591	0.000134278
PDLIM4	-0.64694	0.000134278
GPR153	1.12179	0.000134448
PSRC1	-0.5117	0.000135551
ACO1	0.465864	0.000137342
LINC00472	1.00113	0.000137698
FBXO6	-2.35358	0.000138255
ATP6V1A	0.374233	0.000139365
NHLRC3	-0.919327	0.000139365
PTPRC	-2.87058	0.000141835
EXOSC8	-0.696757	0.000142015
KCNK5	2.29227	0.00014217
CDK1	-0.426299	0.000142413
DGKH	-1.16428	0.00014362
CASC8	-0.968405	0.00014381
LOC102477328	-2.85167	0.000144487
BEX3	-0.897413	0.000144766
C3orf18	-1.1134	0.000146229
DAZAP1	-0.436337	0.000146674
VPS35	0.371554	0.000147056
ZNF275	-0.713918	0.000147814
NABP1	0.608791	0.000149497
RAB5B	0.395649	0.000149497
BCKDHB	0.566352	0.000150573
CENPI	-0.578952	0.000151555
FAM168B	0.360856	0.000152015
PLPP3	-0.618463	0.000152397
SLC15A3	-2.49217	0.000152777
CADPS2	1.23327	0.000152949
ARHGEF10L	-0.652718	0.000153131
COL3A1	-1.25169	0.000153131
MMP17	0.869142	0.000154286
FAM126A	0.489587	0.000155393
EIF4G3	0.40266	0.000156903
ACSS2	0.671552	0.00015811
ABCA10	-1.32234	0.000158495
C5orf34	-0.594415	0.000159141
HSDL2	0.530049	0.000160204
DAG1	0.361839	0.000160467
MPHOSPH8	0.499425	0.000162552
SDPR	0.791555	0.000162552
TPI1	0.447747	0.000164187
NFKBID	-1.10763	0.000164224
RASSF6	-2.99995	0.000164224
TNFRSF21	1.14091	0.000164224
DIAPH1	0.362457	0.000164565
TRIM13	0.818582	0.000165116
PSMB10	-0.769735	0.000165585
ZNF12	0.626901	0.000166015
AGO2	-0.749643	0.000166826
PHF3	0.364144	0.000166971
CD40	-2.56985	0.000167067
CAMKK1	-0.594636	0.000167499
CEP152	-0.632877	0.000167499
C1orf123	0.453356	0.000168582
HACD1	0.79035	0.000169676
MRPL52	-0.442308	0.000170161
BOC	-1.19894	0.000171356
OLFML2B	-2.20628	0.000173496
SH3RF2	-1.38473	0.000173713
SURF1	0.49347	0.00017412
TFAP2A	0.701269	0.000176042
ARL3	0.395546	0.000176061
PIEZO1	0.428183	0.000176172
MSRB3	-0.638797	0.000179376
C5orf42	0.629369	0.000179987
HNRNPD	-0.309407	0.000181145
ZNF558	1.32642	0.000182741
CCDC8	-2.81537	0.000184114
ACAD10	0.627111	0.000184902
WIPI2	0.5624	0.000184902
AGO4	-0.681283	0.000185062
TTC30A	1.12858	0.000185911
PIGM	0.705924	0.000186395
CTSS	-6.41853	0.000188944
BCL3	-0.812311	0.000189017
ARHGEF9	0.75335	0.000190541
DSP	2.68164	0.000190766
LMO7	-0.676261	0.00019086
B4GALT2	-0.426891	0.000191271
NUDC	-0.341891	0.000195384
TXNRD2	-0.539572	0.000195504
DCAF12	0.389568	0.000197453
AREG	1.80962	0.00019749
AXL	0.39737	0.00019749
LRRK2	-1.59764	0.000198509
ZFR	0.488157	0.000198509
FAM64A	-0.641151	0.000200642
TMEM54	-1.20292	0.000201651
ITGB8	0.996134	0.00020169
TP53INP1	1.67036	0.000203747
COQ3	-0.569133	0.00020503
TMEM127	0.347225	0.000205144
MAP7D3	-0.561735	0.000205927
PIGK	-0.474919	0.00020622
ACP1	0.400164	0.000207443
SDK1	-2.58501	0.000207869
MPST	-0.551252	0.000209552
HSPB3	2.43853	0.000210391
PLS1	0.564936	0.000210411
LAMB1	0.306583	0.000212561
SRD5A3	0.76206	0.000213808
EIF2AK3	-0.58793	0.000215359
ASNA1	0.397111	0.000215385
LINC00936	0.828492	0.000215397
TRIM28	0.406178	0.000215609
PSEN1	0.356748	0.000216381
SEC24A	-0.394555	0.000216381
BCL2L11	0.819118	0.000217258
TM7SF3	0.375415	0.000222222
DUSP23	-0.633488	0.000223219
CFAP44	1.09624	0.000223426
TERF2IP	0.355547	0.000223426
MAFF	-1.0667	0.000224709
TBC1D2	0.771892	0.000224709
TECR	0.5452	0.00022627
IL1B	-0.810278	0.000227061
FAM3A	-0.548407	0.000227374
BACH1	-0.827776	0.00022752
GNAS	0.561917	0.000227655
MSANTD3	-0.568327	0.000227995
CHIC1	-0.717493	0.000229647
LRRC8B	-1.13062	0.000229647
ZBTB11	0.503908	0.000229752
CYP2U1	1.02536	0.000230709
INCENP	-0.366332	0.000230709
BDKRB1	-2.01504	0.000232044
USP8	0.390262	0.00023414
SPPL2A	0.544149	0.000234202
AP3D1	0.362993	0.000235961
STOX1	2.72867	0.00023654
KSR1	-1.44406	0.000237205
MIIP	-0.617247	0.000237205
MAP10	2.38286	0.000238442
TRIB3	-0.604826	0.000239504
SMAD9	-1.41053	0.000240594
PLCL2	-1.21903	0.000240617
BLMH	-0.656625	0.000240956
RAB3IP	0.529335	0.000242826
CA12	-0.421327	0.000242957
CYB561	-0.401761	0.000244056
S100A11	-0.339849	0.00024465
EIF3D	-0.287186	0.000245691
GSS	0.562085	0.000245875
LIPE	-1.87231	0.000248045
FOCAD	1.1623	0.000250442
LOC100506100	0.995754	0.000250906
SYNGR2	0.466692	0.000250906
CPE	0.484855	0.000250992
MAPK8IP3	0.664914	0.000250992
NEIL2	-0.590348	0.000250992
NFATC4	-4.25622	0.00025216
CRTC1	0.695727	0.000252428
PRKAA1	0.434897	0.000259087
POLN	1.25341	0.000259416
GID8	0.435123	0.000259612
P4HA3	-1.39628	0.000261409
TEP1	0.603505	0.000261409
LMNA	0.341762	0.000262811
GPR87	-0.876885	0.000263799
XIST	0.635629	0.00027108
PEF1	-0.442964	0.000271142
THRA	0.54671	0.000273995
FAP	-2.69038	0.000276938
SLC35E3	0.615994	0.000276989
TMEM50B	0.513424	0.000276989
PHYH	0.542488	0.000280048
VARS	-0.479096	0.000280253
CLIC4	0.426566	0.00028136
DIAPH2	-0.636753	0.000281478
EIF4E3	-0.987549	0.000282008
PCDH17	1.14103	0.000282731
CERK	0.348765	0.000283808
LYPD3	-1.22733	0.000283843
BBS1	0.811515	0.000284472
TIMP2	0.509117	0.000284472
ZNF518B	-0.877668	0.000284615
MSN	-0.358762	0.000288281
CDCA3	-0.414727	0.000288419
CHMP7	0.412587	0.000288419
AMOTL2	0.734704	0.000290717
NAT8L	-0.87185	0.000291967
B4GALNT3	-3.07506	0.00029324
MVD	0.836487	0.000293602
SOX4	0.454471	0.000293602
TBKBP1	-1.20482	0.000293602
TLDC1	0.461405	0.000293827
PABPC1	0.363472	0.000294424
CPNE3	0.424217	0.000296541
LRP5	-0.600877	0.000297156
PPIH	-0.468456	0.00029761
GPAM	0.844964	0.000299659
PAQR5	0.379903	0.000301202
DIS3	0.458005	0.000305637
DNM2	0.334008	0.00030573
HIP1	0.358041	0.00030573
PIAS3	0.428464	0.00030833
PRKAG1	0.373032	0.00030833
TAF9	0.483681	0.00030833
PLXNA2	0.589493	0.000310156
HMGN2	0.555537	0.000311244
CYB5D2	0.763886	0.000312929
SDHA	0.245788	0.000313193
NANOS1	1.09707	0.00031667
AAGAB	0.348139	0.00031827
STK24	0.404032	0.000323417
TMEM18	0.639227	0.000326669
KLF13	0.473674	0.000327267
WDR45	-0.575126	0.000327267
METRN	0.513778	0.000327749
TBC1D13	0.410509	0.000329284
AIMP2	0.536811	0.000329989
DCP2	-0.582962	0.000330103
LOC100130476	-3.24964	0.000330954
LPP-AS2	1.18725	0.000330954
CERS6	0.618452	0.000334699
POLR2E	0.359901	0.000335387
SHISA5	-0.371989	0.000335387
SCRN1	0.442956	0.000339141
PDE4D	-0.766667	0.000339763
C19orf43	0.389139	0.000340631
AMPD2	-0.503559	0.000340693
ATP6V1D	0.36217	0.000341541
GPD2	-0.527388	0.000342455
FMN2	0.560372	0.000343642
TRPM7	0.444748	0.000345274
RAD51D	-0.857743	0.000345283
LINC00094	0.566435	0.000345314
C16orf62	-0.358732	0.000346407
ARSE	-3.16812	0.000346689
LINC00674	-0.470526	0.000347224
ALPK1	-0.775737	0.000349469
UBL4A	-0.438409	0.000349877
UBE2Q2	0.540203	0.000349911
SH3KBP1	-0.559847	0.000352316
CRK	0.429786	0.000353139
PAG1	0.46525	0.000353139
MAP2K3	-0.429391	0.00035316
SHANK2	-4.15743	0.00035316
REL	-0.820647	0.000354078
WFDC3	-2.23067	0.000355203
HSPA12A	0.636164	0.000355555
PSCA	1.10568	0.000355555
SLC25A10	0.52438	0.000356844
AP1S1	-0.33943	0.000365918
GLE1	0.347587	0.000366735
GPI	0.345284	0.000368768
SCNN1A	0.901744	0.000371025
FLJ23867	1.07827	0.000373401
NEURL1B	-1.95444	0.000373401
PELO	-0.338524	0.000373401
CNIH3	-1.16982	0.000375811
CREB3	0.412786	0.000378178
CLGN	2.08043	0.000380915
TRPC1	0.722121	0.000380915
RBM41	-0.509572	0.000381229
MEX3A	-0.947186	0.000384799
H19	2.8566	0.000385571
EEF1A1	0.310241	0.000387531
KIAA0391	-0.51832	0.000387634
MLLT4	0.417253	0.000387976
SPC25	-0.57527	0.00038935
SUMO3	0.315749	0.000389934
GEMIN8	-0.806498	0.000393182
ETV6	-0.547805	0.000395777
TBCB	0.381584	0.000395777
AJUBA	0.520208	0.000397585
LOC101928710	-1.34976	0.000400617
SRGN	-0.468031	0.000400772
CYFIP1	0.289107	0.000404627
GIT2	0.456265	0.000409993
SREBF2	-0.378307	0.000411436
USP27X	-1.2129	0.000411436
TPM2	0.367699	0.000411551
ABCA13	-2.12249	0.000411804
HAPLN3	-0.882106	0.000413018
KDELR3	-0.562427	0.000415365
ABLIM2	2.03707	0.000416689
ABCC10	0.626622	0.000416796
FBXL19	-0.522041	0.000416796
ZNF808	-3.02247	0.000420898
RPL28	0.52528	0.000423064
DUSP8	-1.25175	0.000429099
ZNF583	-2.04724	0.000429099
COPE	0.339503	0.000429618
CMTM7	-0.891852	0.000430688
BBS2	0.483625	0.000431809
PTPRA	0.409377	0.00043326
LOXL1-AS1	-1.5965	0.000437929
COX10	-0.620021	0.000438087
SECISBP2	0.497632	0.000438749
ACP2	0.468143	0.000440641
MAGOH	-0.451241	0.000442284
GLCCI1	0.750047	0.000443483
NCOR2	0.332953	0.000447362
SPATS2	0.464951	0.000449522
LMLN	0.594187	0.000451759
SNORD16	1.83489	0.000452877
ZSCAN5A	1.36819	0.000455487
GPX8	-0.510926	0.000457935
ERCC6L	-0.644936	0.000459729
IZUMO4	1.94896	0.00046213
NEURL1	-2.16619	0.000464281
TNC	-1.17334	0.000466354
CXorf40B	-0.562806	0.000466843
MPG	0.39854	0.000468233
NTPCR	-0.507332	0.000469832
TKFC	0.569801	0.000469832
ZNF274	-0.638293	0.000469832
ZNF564	1.13822	0.000469832
CCDC85C	-0.70748	0.000470217
CCDC88B	-1.32325	0.000470217
KIAA0754	0.839844	0.000471352
HIST1H2AC	1.80193	0.000473092
PSMA3-AS1	0.573889	0.000478075
SPARC	0.540211	0.000478075
CCNB1	-0.46382	0.000479907
SGMS1	0.570994	0.000481583
FAM131A	0.839124	0.000484097
TNFAIP2	-0.728146	0.000486874
SLC35B1	-0.353681	0.000488537
NEURL4	-0.581899	0.000490414
SORBS2	-0.712034	0.000495779
SLC26A10	-0.88823	0.000502354
ENDOD1	0.781072	0.000502768
MYDGF	-0.410299	0.000502768
PLA2G12A	0.49109	0.000502768
RDH11	-0.378248	0.00050294
BAG4	0.502881	0.000503989
ATP6V0E2	0.676777	0.000504759
ZIK1	-1.92242	0.000505227
GFOD2	0.458476	0.000506857
HIST2H2BE	1.41489	0.000507673
NOSIP	0.389707	0.000508281
LOC79160	1.44254	0.000512418
TMEM150A	0.785989	0.000513576
NCOA3	0.449164	0.000516672
CDC25C	-0.641424	0.000518656
KIAA0319L	0.371065	0.000518656
TSPAN31	0.637856	0.000518656
MEF2A	0.592965	0.000518937
CPEB4	0.669435	0.000519535
DOCK10	-0.683667	0.000520939
MIS18A	-0.553542	0.000528394
POU2F1	-0.569578	0.00053097
CCDC97	0.436139	0.000539514
TROAP	-0.485699	0.000541998
STRA13	-0.421972	0.0005465
TBC1D25	-0.539947	0.000548352
TTPAL	0.395287	0.000550782
SLC29A2	-1.03392	0.000551378
TGOLN2	0.322967	0.000551749
INTS1	0.422715	0.000551972
ZNF185	-1.25645	0.000551972
CCNY	0.407447	0.00055312
FOXO4	-0.894569	0.000557251
B3GNT5	0.460215	0.000557724
ASH1L	0.361499	0.000563394
DHFRL1	0.822588	0.000563394
HDAC9	-1.41883	0.000564361
SERF2	0.411152	0.000564361
LAMP2	-0.467745	0.000565424
PPIF	-0.687132	0.000565424
ETV7	-3.11287	0.000567269
PPFIA2	-2.55009	0.000567269
SLC4A3	-0.889034	0.000567269
CHURC1	0.592533	0.000572937
FHL1	-1.48934	0.000573464
TTC3P1	1.28689	0.000574727
MRPL39	-0.52559	0.000574935
CLPTM1	0.3533	0.000579022
PRICKLE1	3.29694	0.000583214
MPP5	0.398899	0.000592714
IKZF1	5.39651	0.0005948
ZNF585B	-1.57209	0.000595023
CDKN2AIP	-0.52508	0.000598818
DUSP6	0.612276	0.000599339
MSL3	-0.372024	0.000602921
ENC1	0.653746	0.000605179
CHST2	0.757103	0.000605994
TXNRD1	0.61168	0.000606309
FAM214A	0.911723	0.000609423
CCNDBP1	0.427708	0.000610139
SAMHD1	0.611124	0.000610139
PCMT1	0.269655	0.00061203
ADNP	0.296107	0.000614221
LACE1	-1.02217	0.000621849
UBAP1	0.336944	0.000625979
DBF4B	-0.487498	0.000626465
MMGT1	-0.386531	0.000627083
XRCC4	-0.585255	0.000634963
ZSWIM8	0.507602	0.000637453
ADD1	0.290729	0.000638363
GINS1	-0.516884	0.000638429
AGRN	0.494857	0.000641284
TMEM233	-4.35631	0.000643145
PQLC3	0.630926	0.000647221
RPIA	-0.520915	0.000647221
NMI	-0.95792	0.000652852
GLT8D1	-0.414317	0.000655448
CUEDC2	-0.583404	0.000662798
SLC4A7	-0.46642	0.000662798
JADE3	-0.59086	0.000662913
TPP2	0.439412	0.000663136
HMOX2	0.44256	0.000664088
NEAT1	0.651549	0.000664088
SEC31A	0.291131	0.000664377
E2F8	-0.844292	0.000670417
B4GALNT4	-1.53165	0.000671405
TAS1R3	1.65881	0.000671405
MAGEA1	2.01712	0.000674816
MKI67	-0.472171	0.000674816
BASP1	-0.690283	0.000678926
NHS	2.06533	0.000682991
DNAJC17	-0.728907	0.000684562
KIAA1715	0.556197	0.000689163
MT1X	0.743905	0.000689536
C6orf223	-3.27582	0.000693254
SH2D3A	-1.0848	0.000695098
CDR2L	0.372951	0.000696253
MORN4	-0.853518	0.000699479
ATP5EP2	2.06776	0.000699858
NDUFB2	0.417859	0.000702747
WASL	0.427727	0.000709187
F2RL2	0.719153	0.000714203
WNK1	0.381423	0.000714203
ELP5	-0.445036	0.000718037
EFR3A	0.358853	0.000718931
VDAC1	-0.27083	0.000720245
C9orf69	0.43036	0.000721259
TFRC	0.518327	0.000721259
CALR	0.283025	0.000721642
WISP2	1.33066	0.000728282
OTUD3	-0.604241	0.000728525
MTRF1	-0.853334	0.000730541
MILR1	-1.4407	0.000731284
ZNF593	-0.540747	0.000734438
LOC101926940	-1.79105	0.000736181
ISG20	-1.87256	0.000743295
ZNF354A	-1.52517	0.0007439
RPS5	0.458986	0.000744079
FOXD2-AS1	-1.10527	0.00074624
PCM1	0.3872	0.000746748
LAMA5	0.483125	0.000749934
DCLK2	-0.600131	0.000751758
FZD1	0.80905	0.000751758
RPS19BP1	-0.498728	0.000753255
PTMS	0.362175	0.000754984
MBNL1	0.334761	0.000755521
UBE2H	0.464204	0.000755521
WDHD1	-0.450373	0.000757374
TPST1	0.620495	0.000757562
FMO3	-1.52843	0.000760597
ZNF775	-1.04113	0.000760597
SLC2A6	0.559476	0.000762809
CDC42EP4	-0.342898	0.000769618
INTS7	0.503312	0.000769743
HP1BP3	0.334159	0.000771234
PAK1	-0.413396	0.000773184
RAI14	-0.496744	0.000776466
PDCD6IP	0.321123	0.00077839
ARHGAP12	0.494984	0.000781965
LINC00052	2.96405	0.000782897
DTWD2	0.992654	0.000784549
R3HDM4	0.408022	0.000784549
TTYH3	0.365186	0.000784549
MFN1	0.420608	0.000790851
RNASE4	-1.27188	0.000790851
CSRP2	0.924071	0.000791275
ZSWIM6	0.51647	0.000794473
AP1B1	0.305358	0.000795598
CAAP1	0.612677	0.000798032
POLR3G	-0.809722	0.000798967
AQP3	1.65476	0.000803731
COL21A1	-2.75146	0.000805289
TAB3	-0.562085	0.000805289
FAM174B	-2.84049	0.000807264
ZCCHC24	0.440433	0.000807264
SOCS1	1.08684	0.000810314
IER3IP1	-0.391382	0.000815866
ARIH1	0.323019	0.000821615
ZMAT3	0.538108	0.000822533
ARL2BP	0.284896	0.000822612
SIK3	0.442349	0.000824966
PITPNM2	-0.67165	0.000828518
SNX12	-0.349351	0.000828518
STAG3L5P-PVRIG2P-PILRB	0.755484	0.000828518
RBM12	0.366809	0.000831462
GOPC	0.455913	0.000831912
DYNLRB1	0.445974	0.000834905
IMMT	0.330486	0.000836208
PSMA3	-0.375859	0.000836735
MOCS2	0.387888	0.000840111
LY6E	0.399147	0.000840528
NDUFA4	0.401655	0.000846903
SAMD14	2.20413	0.000846903
KIAA1324	-1.48303	0.000847221
COMT	-0.413952	0.00084864
ZNF701	-2.0828	0.000853534
SLC25A25	-0.576181	0.000853623
CXorf56	-0.602505	0.000853669
TMEM229B	-2.13918	0.000865867
KDM5B	0.334949	0.000866161
SYTL3	-1.13786	0.000866589
CXorf57	-0.459868	0.000867439
FAM46A	0.630491	0.000870676
PCDH9	0.740524	0.000875723
CFL1	0.387669	0.000876885
SON	0.274005	0.000879884
C9orf172	1.07285	0.000886171
NPL	-1.98997	0.000887267
RBFOX2	0.248454	0.000889382
ARAP2	1.47149	0.00089242
FBXO18	0.361333	0.000893628
ADAT1	0.509003	0.000897753
SUMF2	0.39001	0.000901152
UBE2C	-0.552372	0.000901565
ZFPM1	0.868425	0.000903946
DYDC2	6.18742	0.000904749
ATP6V1B1-AS1	-2.2643	0.000907194
TSPAN6	-0.665401	0.0009078
C16orf45	0.571316	0.000911764
LOXL1	-0.962938	0.000911764
ADGRE1	-0.871437	0.000912796
ACAP3	0.677766	0.000914331
POLR2H	0.334192	0.000915012
SMAD1	-0.60936	0.000920139
GATA2	-0.696373	0.000924839
CBWD2	0.69811	0.00093294
SCO1	-0.474745	0.00093294
FAM122C	-1.04595	0.000933444
TMEM158	-0.564464	0.000933646
TMEM242	0.482557	0.000939095
TMEM131	0.46766	0.000939818
NFIX	0.297735	0.000948296
SCARB2	0.323755	0.000949598
PFKL	0.396501	0.000950569
KIF7	0.635773	0.000950831
CDC25B	0.353974	0.000961581
NOM1	-0.400646	0.000962296
TTC17	0.428529	0.000970082
BDKRB2	-1.93591	0.000972857
PLK1	-0.30473	0.000978332
MYL12B	0.366023	0.000980178
WIPF1	-0.421583	0.000984096
MAPK1	0.337449	0.00098601
ELF3	-1.90726	0.000987646
PSMB2	-0.300557	0.000987856
TSPYL1	0.398203	0.000987856
FAM127B	-0.428681	0.000991761
OCEL1	0.865859	0.000991831
STAT1	0.348293	0.000992958
LRRC45	-0.434249	0.000997421
DOCK5	0.54407	0.00100757
SNRPC	-0.302704	0.00100947
STAT4	-2.55	0.00101046
[truncated: 2,290 more rows]

## Sheet: PAL vs. DMSO
Gene	log2FoldChange	padj
DCN	2.6886	2.00311e-58
MCAM	1.65336	3.55285e-34
C1S	2.6217	5.14301e-28
SLC43A2	2.14891	3.24169e-27
NRCAM	1.70715	1.47692e-26
SESN3	3.11543	2.60652e-25
PIK3R3	1.19171	1.82612e-22
NABP1	1.41051	1.25512e-21
MXD4	1.47229	1.46093e-20
KIF18B	-0.989935	5.35514e-19
C3	2.73944	3.28993e-17
F2RL2	1.76161	5.83487e-17
CCNF	-0.908706	1.19892e-15
PPP2R2C	3.58006	1.5363e-15
WHSC1	-0.706336	8.2781e-15
CCAT1	1.69209	9.9466e-15
CFI	4.4311	9.9466e-15
TMEM2	1.12507	1.62376e-14
ACO1	0.91307	1.63157e-14
PI3	4.04295	3.45147e-14
MT1X	1.59976	6.13172e-14
LMNB1	-0.7762	6.86711e-14
SLC37A2	1.52449	8.06168e-14
SUV39H1	-0.882771	8.06168e-14
ASNS	-0.930336	1.19317e-13
KCCAT211	2.14799	2.53451e-13
MEGF6	2.5919	4.29232e-13
SMC1A	-0.759318	4.49193e-13
CCDC71L	0.881531	4.7536e-13
PLK1	-0.618695	6.2015e-13
EEF1A2	1.95222	6.8048e-13
CDCA5	-0.785625	9.54529e-13
SAA2	3.8241	9.54529e-13
IL1B	1.47768	1.08824e-12
KDM5B	0.647775	1.45765e-12
PROS1	1.26544	1.56733e-12
ICAM1	1.56187	3.27757e-12
MKI67	-0.936571	3.30518e-12
WDR76	-0.876537	3.30518e-12
HTRA1	1.77305	3.67003e-12
SMS	-0.716632	3.91116e-12
AURKB	-0.858091	4.31622e-12
ETV4	-0.820938	5.11971e-12
FBN2	-2.66867	6.47306e-12
TMEM63C	2.51615	7.63197e-12
CCNG2	1.29202	8.29183e-12
PHF19	-0.64202	8.29183e-12
TRIML2	-2.12204	8.6658e-12
CGREF1	1.45023	9.22529e-12
SRSF4	-0.524894	1.38712e-11
FBXO25	1.90522	1.42397e-11
IL1R1	0.756029	1.42397e-11
IQGAP2	1.58772	1.42397e-11
ZNFX1	0.643011	1.78002e-11
FYN	1.28408	2.45999e-11
MARCKSL1	0.986909	3.68283e-11
CENPV	-1.03557	5.72992e-11
EPAS1	0.969523	5.72992e-11
PLEKHA6	0.782201	5.72992e-11
HNRNPA3	-0.456328	6.60569e-11
AARS	-0.536433	8.14573e-11
MYBL2	-0.797711	8.14573e-11
C1R	1.84177	9.46194e-11
ELF4	-0.753717	9.90062e-11
CD33	1.36125	1.98911e-10
GLRX	0.959121	2.16209e-10
IFNGR1	1.13167	2.52846e-10
RCAN2	5.04841	2.58577e-10
FSTL1	1.06717	2.92376e-10
TGFBI	1.21067	3.14046e-10
SAP30	-0.718887	3.16013e-10
NMNAT2	3.2977	3.23335e-10
ESPL1	-0.922558	3.31594e-10
RPS6KA4	-0.863636	4.57583e-10
PON2	0.69937	4.76728e-10
STRA13	-0.724344	4.89772e-10
TACC3	-0.550452	6.39128e-10
PKMYT1	-0.90472	6.47343e-10
FBLIM1	1.28686	6.83486e-10
GINS2	-0.814065	8.31724e-10
MTURN	0.974141	8.31724e-10
STIP1	-0.536689	1.07583e-09
GLT8D2	1.24682	1.17276e-09
NR4A2	1.64994	1.39072e-09
LOC100419170	2.88955	1.51917e-09
SERPINA1	2.06149	1.52398e-09
SLITRK6	2.11348	1.68671e-09
CALML4	-1.16131	1.80248e-09
GPSM2	-0.782912	1.83895e-09
PTPRF	-1.20614	1.93203e-09
TNFRSF21	2.08506	1.99559e-09
LAMB1	0.566658	2.21961e-09
RPS6KA3	-0.612086	2.21961e-09
TUBA1B	-0.763688	2.21961e-09
CTSZ	0.586459	2.32268e-09
MCM7	-0.599457	2.55317e-09
EBP	-0.654121	2.56832e-09
ARHGEF9	1.12002	2.81024e-09
MARS	-0.642521	2.81024e-09
NFIL3	0.779554	3.0458e-09
SHCBP1	-0.614256	3.0458e-09
FAM214A	1.47831	3.21706e-09
DCTPP1	-0.76538	3.2418e-09
SLC3A2	-0.727754	3.64383e-09
PRPS1	-0.592491	3.67101e-09
AFF1	1.12884	4.37844e-09
BID	0.606629	5.36732e-09
CASP1	1.08675	5.53603e-09
DDX17	0.675965	5.74838e-09
BIRC5	-0.589695	6.27374e-09
DOCK11	-0.486611	7.02958e-09
SOD2	1.38859	7.02958e-09
CSF1	0.725414	7.85994e-09
C1RL	1.56412	8.60496e-09
F2R	1.01619	9.14003e-09
TINAGL1	-1.14015	9.61778e-09
CHAF1B	-0.636681	1.07706e-08
LAS1L	-0.562498	1.1103e-08
CDCA3	-0.623064	1.18769e-08
WDR34	-0.528681	1.2331e-08
SRPX	0.744429	1.78617e-08
HNRNPD	-0.456129	1.79158e-08
WDR4	-1.13959	2.01448e-08
POLG	-0.565016	2.09945e-08
SLC9A9	1.52878	2.22613e-08
PLPP3	0.846898	2.23156e-08
LIF	1.4598	2.47247e-08
FANCA	-0.862144	2.5185e-08
PNRC1	1.1009	2.55761e-08
CASP4	0.721701	2.62862e-08
ENPP2	1.50798	2.98423e-08
LY6E	0.661183	3.07404e-08
SERPINB3	2.22259	3.152e-08
CD24	2.1775	3.52981e-08
DTNA	0.918654	3.90081e-08
NMT2	-0.75102	3.90081e-08
ROS1	1.38085	3.93086e-08
SNX10	1.0224	4.18734e-08
SRSF7	-0.556343	4.30442e-08
FLNB	-0.870488	4.46255e-08
CCL2	5.1382	4.93178e-08
BCL6	0.688416	4.94154e-08
FASN	-0.972642	5.1258e-08
CALCOCO1	1.28522	6.15164e-08
GPAM	1.28863	7.26966e-08
LMNB2	-0.583199	7.80172e-08
TFDP2	1.06877	8.61675e-08
WASF3	2.48791	8.61675e-08
CTSO	1.75253	8.65533e-08
INCENP	-0.590571	9.07025e-08
DAG1	-0.49902	9.49762e-08
DEPTOR	1.81344	9.49762e-08
VSTM2L	1.23143	9.61833e-08
PRC1	-0.494635	1.10371e-07
CD9	-0.799007	1.14091e-07
ACSL1	0.561544	1.18435e-07
MMP14	2.66124	1.18435e-07
NELFB	-0.524968	1.41081e-07
TUBB	-0.755881	1.42029e-07
CDCA4	-0.708557	1.48681e-07
TPCN1	0.885192	1.69631e-07
APOL3	1.04429	1.70765e-07
FOXM1	-0.690181	1.80784e-07
ADAMTSL4	1.78766	1.85338e-07
NOM1	-0.590377	1.8827e-07
GJC1	-0.81374	1.91117e-07
FKBP10	0.572673	2.02069e-07
PSAP	0.569196	2.02069e-07
CPD	0.929481	2.43406e-07
HSBP1L1	1.47975	2.5121e-07
RFX5	0.657686	2.69913e-07
UBE2T	-0.575832	2.69913e-07
ACSL5	0.550882	2.7288e-07
SLFN5	0.829762	2.7288e-07
FTH1	0.868641	2.88842e-07
VEGFA	0.623162	2.88842e-07
CFB	1.94007	3.00364e-07
ELAVL1	-0.508343	3.14691e-07
SELENBP1	0.892393	3.14691e-07
DPYD	0.814237	3.15867e-07
MORF4L2	-0.408989	3.15867e-07
SQRDL	0.626653	3.16411e-07
HIRIP3	-0.712699	3.26798e-07
TBL1X	-0.796682	3.26798e-07
ENPP5	3.35646	3.3392e-07
ATAD3A	-0.792368	3.41834e-07
HHIP	-1.08277	3.56822e-07
PRDM1	1.07744	3.80518e-07
SESN1	1.15916	4.53777e-07
SMYD5	-0.626231	4.53777e-07
SLC8A1	-1.21593	4.78129e-07
S100A9	5.7757	4.98044e-07
TMEM59	0.450799	5.39218e-07
CCNA2	-0.845659	6.05316e-07
SIVA1	-0.647039	6.05316e-07
PAQR5	-0.596597	6.07214e-07
AOX1	0.729695	6.25977e-07
IL13RA2	1.90472	6.25977e-07
SELM	0.76735	6.28492e-07
PLXDC2	1.9192	6.39775e-07
ENPP4	2.83363	6.422e-07
SAMSN1	1.3779	6.6025e-07
GNS	0.462544	6.7498e-07
UPF1	-0.528516	6.85841e-07
SVEP1	3.74485	7.10287e-07
DNMT1	-0.652505	7.4413e-07
FIBIN	2.08925	7.56416e-07
KPNA2	-0.565447	7.6495e-07
PGP	-0.769084	8.08085e-07
TLR2	2.6462	8.08085e-07
H1F0	-0.786156	8.8038e-07
CTSA	0.584479	9.24042e-07
FKBP1A	0.527583	9.24042e-07
HMGB2	-0.476244	9.58369e-07
RAB6B	1.12033	9.86926e-07
MAP4	-0.348488	9.99713e-07
RPS6KA2	1.63491	1.03081e-06
PHGDH	-1.05724	1.06438e-06
SEMA3C	0.870938	1.06438e-06
CCDC3	-6.38071	1.07855e-06
ABCC3	1.03179	1.09609e-06
CPE	0.688768	1.09609e-06
THBD	0.68701	1.09609e-06
TUBB4B	-0.704649	1.09609e-06
IRAK1	-0.588204	1.09897e-06
CDC42EP4	-0.472146	1.10435e-06
ETV1	0.639482	1.15135e-06
KIAA1462	1.66187	1.18026e-06
RBBP7	-0.547652	1.18026e-06
RAB40B	1.16995	1.18798e-06
FTH1P3	1.55154	1.21025e-06
KIF4A	-0.647158	1.22205e-06
PDCD4	1.20214	1.22863e-06
RYR2	1.27727	1.24396e-06
MYO10	-0.932873	1.33072e-06
PPM1G	-0.375814	1.33936e-06
ASF1B	-0.527337	1.42205e-06
PLXNA2	-1.07116	1.42205e-06
IFIT2	1.057	1.45165e-06
HBP1	0.856011	1.48003e-06
MYBPC1	2.5524	1.48003e-06
FAM210B	0.821394	1.55796e-06
SLC1A5	-0.549311	1.5928e-06
YPEL2	1.43212	1.6744e-06
HCFC1	-0.504552	1.72148e-06
PTGFRN	0.71322	1.8027e-06
UHRF1	-0.778314	1.8453e-06
ARF6	-0.41705	1.86216e-06
ARHGAP19	-0.682724	1.9352e-06
NUP93	-0.473425	1.9352e-06
WDR1	-0.589063	1.97975e-06
CENPW	-0.679099	2.08187e-06
TMEM201	-0.71327	2.08187e-06
SLC16A3	0.645566	2.21807e-06
TBL3	-0.568096	2.21988e-06
ZCCHC6	0.538077	2.22964e-06
SAMD5	2.34871	2.2435e-06
TUBA1C	-0.67507	2.37873e-06
POLR2D	-0.51298	2.42453e-06
MAST2	-0.509303	2.4587e-06
NCAPH2	-0.667326	2.4587e-06
SLC7A5	-0.998355	2.52227e-06
SKP2	-0.419576	2.71021e-06
PIK3IP1	1.94198	2.73584e-06
CLSPN	-0.929224	2.7573e-06
TP53INP1	2.10854	2.80433e-06
SLC16A2	2.375	2.80603e-06
RANGAP1	-0.494132	2.84302e-06
VCAN	1.04541	2.86686e-06
UQCRB	0.444566	2.93757e-06
C3orf52	-1.41961	3.13373e-06
CDK1	-0.516724	3.2283e-06
CSTF2	-0.53101	3.26074e-06
TGFBR3	0.566249	3.33765e-06
PPP4R3A	-0.469231	3.41487e-06
TRIM58	-0.62895	3.41487e-06
CASK	-0.717463	3.4537e-06
CYP4B1	6.57741	3.4537e-06
ARHGAP24	0.645762	3.49186e-06
FN1	1.3858	3.53398e-06
CDC20	-0.676985	3.53893e-06
ELL2	0.651755	3.56708e-06
AEN	-0.661635	3.61021e-06
ACYP1	-0.938238	3.64251e-06
SAPCD2	-0.788294	3.65366e-06
SIAE	0.900352	3.84683e-06
CLU	-0.648834	3.97752e-06
ITGB3	-0.734584	3.97752e-06
NCLN	-0.643825	4.10571e-06
SSRP1	-0.381825	4.10571e-06
PDE4B	1.94459	4.14024e-06
FAP	2.07531	4.22124e-06
IFITM10	1.19417	4.22124e-06
SAC3D1	-0.696125	4.22124e-06
DNAJC12	1.30501	4.24558e-06
KLF9	0.793271	4.36394e-06
STARD8	-1.0469	4.38652e-06
SLC16A6	2.12774	4.46144e-06
RHOBTB3	0.505006	4.61006e-06
PPP1R14B	-0.495338	4.72362e-06
NCAPH	-0.581733	4.77669e-06
SRGN	0.734048	5.00624e-06
CELSR1	1.64485	5.1159e-06
EXTL3	-0.482635	5.25026e-06
C16orf59	-0.930417	5.31623e-06
GTSE1	-0.708307	5.35854e-06
SGPP2	1.72852	5.35854e-06
TYMS	-0.681437	5.35854e-06
CRY1	-0.817832	5.58796e-06
NCAPD2	-0.424965	5.76096e-06
ACOT9	-0.469758	5.79373e-06
SH3PXD2A	1.56035	5.79373e-06
PCYT2	-0.474103	6.06434e-06
TSHZ2	1.51886	6.40318e-06
B4GALT2	-0.510224	6.42738e-06
SRP68	-0.357251	6.61352e-06
CENPI	-0.670289	6.79631e-06
TK1	-0.541816	6.79631e-06
LAPTM5	1.62718	6.81152e-06
GPNMB	1.63329	7.23921e-06
POLE2	-0.71961	7.27177e-06
DDX39A	-0.684873	7.31826e-06
SF3B2	-0.269757	7.38641e-06
SKA1	-0.64321	7.45874e-06
PSAT1	-0.875911	7.69355e-06
NBR1	0.627814	8.06266e-06
CD74	3.80777	8.56714e-06
CAMK2D	0.645141	8.62148e-06
TMEM106B	0.66163	9.00032e-06
KIF22	-0.597359	9.01662e-06
FAM20C	1.81635	9.16112e-06
WDR82	-0.363392	9.16201e-06
PFAS	-0.764109	9.34197e-06
HN1	-0.34794	9.38047e-06
HSPA5	-0.633061	9.40816e-06
IL1RL1	1.4689	9.44639e-06
ABLIM2	2.75351	9.48926e-06
PARP8	1.40636	9.98895e-06
TUBB6	-0.667953	1.05757e-05
FLII	-0.466165	1.07915e-05
KIF2C	-0.588144	1.07915e-05
CTNNAL1	-0.584496	1.17637e-05
ANGPT1	1.25447	1.18786e-05
NBEAL2	-0.883549	1.23249e-05
DECR1	0.552109	1.25082e-05
PRUNE2	1.50652	1.26112e-05
CTSD	0.797914	1.28139e-05
TMEM230	0.60461	1.31187e-05
GABRB3	3.31176	1.32002e-05
TDO2	1.66624	1.32166e-05
EPHB6	-0.638241	1.32819e-05
PROM2	2.72678	1.341e-05
TTC7A	-0.586237	1.341e-05
TPST1	0.78518	1.39654e-05
DUBR	0.965449	1.40553e-05
MLEC	-0.410772	1.43313e-05
S100A8	6.43435	1.43313e-05
UBASH3B	-1.24828	1.45168e-05
SAE1	-0.39014	1.45685e-05
P3H3	-1.0757	1.47971e-05
SIAH2	-0.449398	1.49426e-05
TPM2	0.511557	1.64086e-05
YPEL5	0.749816	1.64086e-05
SSSCA1	-0.586923	1.70475e-05
IFI30	0.90699	1.70558e-05
RNF130	1.06327	1.7168e-05
TRPM3	2.54615	1.80995e-05
ZDHHC18	-0.684383	1.80995e-05
WDR5	-0.428644	1.85716e-05
WDR62	-0.767696	1.85849e-05
PMPCB	0.377084	1.95897e-05
POLE	-0.628667	1.95897e-05
C9orf142	-0.696423	1.98111e-05
PDPN	3.35701	1.98111e-05
CCL5	2.1056	2.00236e-05
GCC2	0.646284	2.04655e-05
EFEMP1	0.667782	2.07026e-05
AQP9	3.69041	2.09066e-05
RPIA	-0.648603	2.09594e-05
PASK	-0.698882	2.1475e-05
UST	0.619596	2.17417e-05
ANP32B	-0.34355	2.18123e-05
MAT2A	0.487436	2.21083e-05
TTPAL	0.460199	2.21083e-05
IFITM3	0.74487	2.23727e-05
FTSJ1	-0.50739	2.25788e-05
VANGL1	-0.519025	2.27811e-05
NECTIN1	-0.958319	2.31507e-05
SERINC1	0.533133	2.31507e-05
SCRIB	-0.702707	2.31924e-05
SNHG1	-0.64816	2.37099e-05
PIK3R1	0.462089	2.4929e-05
ATM	0.60896	2.49699e-05
SYTL4	-0.72011	2.51049e-05
NOMO1	0.444978	2.60185e-05
SPARC	0.679891	2.6292e-05
HINT3	0.607567	2.75448e-05
SAYSD1	0.984265	2.88946e-05
RNF26	-0.469562	2.93358e-05
ATP1B1	-0.786601	2.96031e-05
LMNA	-0.417509	2.96846e-05
RASL11B	-1.20401	2.99438e-05
CCND2	5.79884	3.01118e-05
DDX58	0.886739	3.05314e-05
IQCE	0.677677	3.05314e-05
LRIG1	1.21155	3.05314e-05
KCNIP3	1.93332	3.14057e-05
TAF5	-0.753455	3.2427e-05
FBN1	0.489766	3.26987e-05
GINS1	-0.620823	3.26987e-05
RBM10	-0.404426	3.26987e-05
SORCS2	3.41385	3.27449e-05
GRINA	0.528501	3.31768e-05
KIF11	-0.489351	3.38729e-05
LINC00936	0.934247	3.38729e-05
SERPINE2	0.479007	3.41764e-05
FAM43A	0.651852	3.42374e-05
AKT1	-0.405441	3.47473e-05
PUDP	-0.730045	3.53647e-05
MCM5	-0.42909	3.55859e-05
SCARA3	-0.957903	3.57807e-05
NIPBL-AS1	0.60557	3.60677e-05
IFT46	0.617354	3.75525e-05
SNED1	2.40108	3.75525e-05
SERPINB4	1.90026	3.77537e-05
EIF4H	-0.279418	3.79817e-05
CHORDC1	-0.832251	3.90835e-05
BBS2	0.5817	3.9882e-05
PELP1	-0.505595	4.04898e-05
CCDC137	-0.49577	4.06807e-05
PREPL	0.521181	4.06807e-05
SRRM1	-0.404055	4.06807e-05
FOXO1	0.867291	4.07701e-05
HNRNPDL	-0.470564	4.07701e-05
H2AFZ	-0.596625	4.11868e-05
XRCC3	-0.718556	4.21498e-05
STC1	0.989074	4.21752e-05
CCDC8	-3.05561	4.23757e-05
JADE1	-0.465278	4.23757e-05
RRP1	-0.648526	4.27598e-05
PSMG3-AS1	1.64055	4.32975e-05
RAMP1	1.01048	4.32975e-05
PLPP4	-1.65997	4.3332e-05
KLHL24	1.04916	4.402e-05
UBE2H	0.613392	4.42453e-05
CPPED1	0.707392	4.43149e-05
CDCA2	-0.541409	4.45342e-05
TC2N	2.8036	4.49088e-05
KIAA1551	0.563321	4.50928e-05
MRC2	1.01034	4.50928e-05
OSBPL5	0.920552	4.51027e-05
CRKL	-0.380621	4.51354e-05
TMEFF2	-1.35472	4.55637e-05
LOXL1	1.18605	4.58047e-05
TMEM132A	0.672124	4.59943e-05
SEPT9	-0.301493	4.83409e-05
FAM8A1	0.578121	4.88894e-05
FEN1	-0.564968	4.9784e-05
SLC27A4	-0.567257	4.9784e-05
CD63	0.433296	5.07909e-05
USP39	-0.429645	5.32081e-05
FLNA	-0.51418	5.43571e-05
EMC8	-0.447777	5.59224e-05
ALYREF	-0.483466	5.6516e-05
FBXO32	1.18672	5.66148e-05
CCND1	0.559625	5.70236e-05
FAM83D	-0.654771	5.70236e-05
IL18R1	1.15901	5.70236e-05
KCTD5	-0.517202	5.87085e-05
CD70	-1.85796	5.90272e-05
ERCC6L	-0.80989	6.03001e-05
CNTROB	-0.450972	6.17027e-05
GRN	0.814431	6.17027e-05
FADS3	0.673986	6.20231e-05
SDF2L1	-0.544845	6.21589e-05
FAM219A	-0.44709	6.30869e-05
BRF2	-0.886183	6.37755e-05
CHAF1A	-0.52599	6.46446e-05
ASPM	-0.560077	6.48891e-05
SNHG15	-0.570227	6.48891e-05
MCC	1.42864	6.50618e-05
PFDN2	-0.504992	6.53476e-05
ASB6	-0.476385	6.54784e-05
ZNF22	0.775518	6.8744e-05
SMPD4	-0.602257	6.91e-05
STMN3	1.21443	6.94315e-05
GSTK1	0.478439	7.02643e-05
NIPAL2	1.10418	7.08406e-05
HBEGF	0.644352	7.12523e-05
CREG1	0.540346	7.13919e-05
DPYSL2	0.460473	7.26597e-05
EHD3	0.984755	7.27275e-05
TREM1	1.8651	7.60581e-05
DESI2	-0.537278	7.69732e-05
MFGE8	0.660725	7.76842e-05
HTATSF1	-0.489487	7.8355e-05
ADPRHL2	-0.469066	7.95576e-05
PGAM5	-0.704036	8.04091e-05
ADRBK2	-0.963027	8.05303e-05
DUSP2	1.52892	8.14407e-05
ARFIP2	0.402153	8.20456e-05
FANCB	-0.829164	8.20456e-05
RRAGD	2.5233	8.20456e-05
TRIM28	-0.444951	8.20456e-05
GSDMC	2.82109	8.20476e-05
MSR1	-1.18626	8.20959e-05
LRR1	-0.607716	8.40763e-05
NTMT1	-0.656322	8.51014e-05
CHTOP	-0.345776	8.62084e-05
LRRC59	-0.571431	8.76817e-05
APOBEC3B	-0.723121	8.79703e-05
ASB9	2.04095	8.80049e-05
IQGAP3	-0.609584	8.85764e-05
ARHGDIA	-0.376903	9.04683e-05
CDCA8	-0.561701	9.04683e-05
MCM6	-0.530957	9.04683e-05
RAD54L	-0.811497	9.20083e-05
HPRT1	-0.432615	9.26643e-05
NRG1	-1.70009	9.26643e-05
PRRC2B	-0.354086	9.35351e-05
LINC00648	2.04071	9.49331e-05
APLP1	1.13366	9.83221e-05
PBK	-0.577843	9.88309e-05
ZMAT3	0.622168	9.88309e-05
NTNG1	1.86104	0.000100851
HIC1	1.48625	0.000101466
PDGFRA	0.728918	0.000101714
S100A2	-0.784108	0.000103022
CTDNEP1	-0.373074	0.000103224
NUDC	-0.356632	0.000103224
TAPBPL	1.01186	0.000103838
ADGRG2	0.955707	0.000105644
EP400	-0.492228	0.000105644
FAM134B	1.70503	0.000105644
SMG1	-0.492508	0.000107097
SAA1	3.73934	0.000107552
C5orf15	0.562383	0.000107837
PDCD4-AS1	1.82239	0.000108414
CASC5	-0.609609	0.000108852
INO80C	-0.691887	0.000108852
ZNF488	-1.12451	0.000108852
DOCK10	-0.900649	0.00010911
SPAG5	-0.544666	0.000110845
XRCC6	-0.409435	0.000111303
SERINC3	0.491639	0.00011266
ZER1	0.671772	0.000114011
CD59	0.461222	0.000114992
MXRA8	1.20759	0.000115592
CHI3L1	7.99311	0.000116688
CASC19	1.67841	0.000116844
DMXL2	0.467054	0.000116844
PLSCR4	0.977995	0.000116844
ARHGAP11A	-0.553716	0.000118252
SECTM1	0.840354	0.000118634
TMOD2	1.67496	0.000118634
NRF1	-0.560588	0.00011895
KCNG1	-0.812633	0.000120364
SCD	-0.699917	0.000121201
MCM10	-0.703275	0.000121284
MTHFD1L	-0.850297	0.000121284
IFITM1	0.939485	0.000124517
WTAP	0.487291	0.000124625
FADD	-0.455555	0.000124858
FCAR	4.19335	0.000125609
TTC17	0.491869	0.000125914
MICALL1	-0.588911	0.000126497
MR1	0.753256	0.000126497
HMGCS1	-0.596536	0.000127821
HTR2C	1.92855	0.000127821
CHST12	0.738559	0.000128659
GRB10	-0.557687	0.000129164
ZNF33B	1.00605	0.000129164
EZR	-0.446458	0.000130381
MGP	0.761093	0.000130764
SLC25A15	-0.637157	0.000131478
SLPI	3.76688	0.000131478
NHS	2.36284	0.000131495
METTL7B	0.906013	0.000132159
CYB5D2	0.822235	0.000132242
HSPH1	-0.908304	0.000133819
HDHD2	0.530536	0.000134475
SPOCK1	2.36472	0.000134475
TRIM32	0.707772	0.00013812
PNPLA4	0.856952	0.000139185
CTXN1	1.0904	0.000139379
GPS1	-0.360966	0.000140904
NEURL4	-0.641887	0.000140904
TDP1	-0.492958	0.00014335
NT5DC3	-0.929698	0.000144505
CNTNAP2	2.19047	0.000144976
ENPP1	-0.711763	0.000144976
JPH2	3.07389	0.000144976
NUSAP1	-0.44202	0.000144976
NCSTN	0.416422	0.000147695
GPT2	-0.535658	0.000150905
SERPINB1	0.460235	0.000153162
BUB1B	-0.430381	0.000155919
IVNS1ABP	-0.525381	0.000160947
C6orf48	0.518071	0.000163711
ST3GAL6	1.44854	0.00016454
GATAD2A	-0.414757	0.000169562
PDK3	0.850864	0.000169562
H2AFX	-0.576354	0.000171218
FAM120B	0.493544	0.000171853
VNN1	3.21951	0.000172639
SIPA1L2	0.732203	0.000175091
TRAF2	-0.606381	0.000175091
HPSE	-0.551549	0.000175426
AXL	-0.41774	0.000176101
DCAF6	0.403823	0.000176101
MXI1	0.766186	0.000176765
CAMKK1	-0.616903	0.000177107
GPC1	-0.42148	0.000178363
TNFSF9	-1.1269	0.000178363
UGDH	-0.824461	0.000178363
C15orf52	0.805159	0.0001835
CLCN5	-0.57438	0.00018529
ST3GAL4	-0.560672	0.000189262
ACOX2	-1.05701	0.000191351
HUWE1	-0.381454	0.000193128
E2F1	-0.555175	0.000194318
SARS	-0.277735	0.00019717
RRM1	-0.359174	0.000197735
TMEM150A	0.838551	0.000200093
PIK3R2	0.493725	0.000201747
TSPAN18	1.62208	0.000203736
LIG1	-0.501257	0.000205685
GAR1	-0.431196	0.000206467
PHF8	-0.407754	0.000207423
TUSC3	0.53332	0.000212791
H1FX	-0.653325	0.000214944
ANXA3	-1.66169	0.000217431
NASP	-0.446852	0.000218047
TIMM8A	-0.686879	0.000218047
FOXP2	3.00143	0.000218657
YARS	-0.446069	0.000218657
CCDC12	-0.457654	0.000218921
AGPAT2	-0.395398	0.000219704
RALGPS2	-0.490356	0.000220538
DAAM2	3.1543	0.000222334
MCM2	-0.487989	0.000222464
ID3	0.684585	0.000224085
NEK2	-0.60866	0.000225439
SPRYD4	0.569474	0.000226177
AQP3	1.96845	0.000226374
TRA2B	-0.343319	0.00022782
AGRN	0.608664	0.000228641
PRPS2	-0.650063	0.000229967
E2F2	-0.673761	0.000230835
NCAPD3	-0.369935	0.000231006
MME	2.59814	0.000241468
ENO1	-0.305853	0.000241654
KDM2B	-0.54136	0.000241953
CDKN2D	-0.642443	0.000242643
DNER	0.606368	0.000242718
DCPS	-0.534812	0.000244131
NDE1	-0.549709	0.000244131
USP7	-0.389913	0.000244131
FAM64A	-0.650643	0.000246707
LOC440173	1.31977	0.000247377
ABAT	2.22715	0.000247454
QSOX2	-0.385631	0.000247454
PAIP2	0.368898	0.000254601
KLF12	0.632799	0.000255047
AIFM2	-0.546595	0.000255379
DPP9	-0.476544	0.000255379
CYBA	0.784249	0.000257765
CMC2	-0.419213	0.000258142
EHD4	-0.536247	0.000259084
PSMD7	-0.330319	0.000259312
DUSP4	0.758126	0.000263646
UBE2O	-0.479794	0.000263646
TONSL	-0.792118	0.000275041
COPS7B	-0.441808	0.000275456
WDR19	0.516864	0.000277581
PITX1	-0.445382	0.000279213
COX5B	0.475236	0.000280103
KCNB1	4.34385	0.000280865
BRI3BP	-0.92817	0.00028135
ILF3	-0.424447	0.000281963
PBLD	1.50323	0.00028282
SPIN3	0.687702	0.000283688
SSNA1	-0.420232	0.000286169
HIF1A	0.456668	0.000286924
PTGS2	1.80753	0.000288371
RAVER1	-0.444258	0.000288689
CTU2	-0.538696	0.00029062
SZRD1	-0.319881	0.000293239
CDK2	-0.462713	0.000296017
CCT4	-0.367069	0.00029722
BIVM	0.796307	0.000297744
MANBA	0.631432	0.000298195
FNBP1L	0.758935	0.000298832
YWHAH	-0.566605	0.000302954
LMLN	0.616118	0.000303531
MCTP1	0.679594	0.000306495
LOC642852	0.638819	0.000307078
NUCKS1	-0.349743	0.000311737
GYPC	0.822118	0.00031214
MID1	-0.581349	0.000320304
MMP2	0.630986	0.000320304
MAFB	2.08102	0.000324704
CKS1B	-0.435143	0.00032705
HADHB	0.324919	0.000332097
SLC25A5	-0.445221	0.000333866
AZGP1	1.85442	0.000336123
MYC	0.730226	0.000338313
UNC13A	1.87965	0.000344762
UBR7	-0.465489	0.000345021
TCTN1	0.699964	0.00034526
SEC13	-0.358964	0.000345309
MRPL48	-0.407567	0.000349801
AIM2	1.04328	0.000349934
ITGB8	0.968325	0.000351486
PUF60	-0.482576	0.000352642
PPCS	0.431886	0.000364309
SNRPD1	-0.440366	0.000364557
CDKN3	-0.499859	0.00036672
KIF15	-0.530634	0.000368612
FAT1	-0.481141	0.000375669
VARS	-0.514081	0.000402175
ZDHHC2	0.749852	0.000403497
PTPRB	-1.09199	0.000403772
KRT10	-0.473862	0.000404436
PAM	0.52874	0.000404853
IMP4	-0.449375	0.000408686
LOC283352	2.31557	0.000415646
YIPF3	0.387563	0.000423276
HEBP1	0.418019	0.00042379
HEXA	0.623683	0.00042379
DCAF16	0.407388	0.000425796
CAT	0.363516	0.000433451
ABHD14B	0.50498	0.000437498
HNRNPL	-0.330988	0.000438149
RAP2B	-0.522813	0.000438149
GBP2	0.976568	0.000439511
WRAP53	-0.544678	0.000443145
KLF10	0.698936	0.000445021
MVK	-0.503961	0.000445021
SYNE3	-0.980557	0.000446867
ANTXR1	0.425802	0.000452325
DLG3	-0.636135	0.000452773
CCNB2	-0.375672	0.000457908
RABL6	-0.388604	0.000458209
ITGAE	-0.633456	0.000462439
LINC01085	1.25921	0.000462973
MMP24-AS1	0.572262	0.000462981
GALNS	0.800853	0.000464577
SAMD9L	0.705821	0.000466419
GMPPB	-0.514851	0.000471953
KPNB1	-0.451994	0.000471953
SLC5A6	-0.561201	0.000483542
GOLGA3	-0.506914	0.000492444
PRPF8	-0.431918	0.000492444
PUS1	-0.667595	0.000492444
SLX4	-0.583567	0.000492444
DENND4B	-0.49332	0.00049985
PRDX2	0.387539	0.00049985
RUSC1	-0.570236	0.00050138
RPS27	0.324813	0.000502162
DPYSL3	1.57441	0.000504272
HMGB1	-0.676758	0.000513321
CTH	-0.878233	0.000514575
PCBP3	0.782018	0.000514575
TRG-AS1	3.18682	0.000521227
PLEKHO2	0.651048	0.000526586
KIF1A	2.14338	0.000526755
GBP4	3.31909	0.000532322
NUP188	-0.531602	0.000532322
TCTA	0.558182	0.00053334
HAUS7	-0.687821	0.000534715
ITFG1	0.34768	0.000546245
LRP4	-1.7858	0.000546482
ZNF467	2.03225	0.000547052
RRP9	-0.55986	0.000551316
ARNTL2	-0.643548	0.00056302
CEP170B	-0.482996	0.000564418
UBQLN4	-0.45627	0.000564418
SLC52A2	-0.519267	0.000566234
TCOF1	-0.463682	0.00056853
RAB35	-0.453192	0.000570698
ANP32E	-0.530184	0.000577687
DUSP23	0.862547	0.000577687
SPTB	-1.04243	0.000579764
BARD1	-0.677544	0.000581657
SPATA6	1.22645	0.000581657
UBL4A	-0.431799	0.000581657
FNTA	0.42315	0.000581915
PXDC1	0.559423	0.000581915
NFIB	-0.517034	0.000584275
SEC22B	0.389659	0.0005852
LOC93622	0.536462	0.000596922
SPTLC3	1.28317	0.000601253
CCT5	-0.383165	0.000602549
NRP2	-0.66921	0.000602822
ATPIF1	0.30596	0.000605207
POLD3	-0.510588	0.000606428
EXOSC2	-0.446803	0.000611397
ELK1	-0.468367	0.000612383
SCML2	-0.721406	0.000612468
SERPINH1	0.617441	0.000616326
MAML2	0.680865	0.000616667
FAM101B	-1.05807	0.000618533
KHNYN	-0.35139	0.000621707
MTCL1	-0.661435	0.000621707
DYNC1H1	-0.383728	0.000622271
INSIG1	-0.669272	0.000622271
APOL1	0.608236	0.000628626
EPB41L5	0.591703	0.00063191
DBF4B	-0.494247	0.00063234
RPL36A	-0.833258	0.000649418
BACE2	1.92709	0.000652724
CCDC106	0.963151	0.000654224
IFNGR2	0.409101	0.000657168
MAP3K3	-0.417501	0.00066928
C14orf80	-0.709332	0.000672747
TOR3A	-0.486093	0.000684535
RPL22L1	-0.682919	0.000690019
DTYMK	-0.500188	0.000696773
OTUD3	-0.588767	0.000700447
ACTL6A	-0.454787	0.000700725
PARP1	-0.391612	0.000711477
TCP1	-0.415847	0.000731203
IER5	-0.568038	0.000731258
ADAMTS6	-0.692516	0.000732243
ICT1	-0.391518	0.000732243
PACSIN2	-0.414032	0.000749262
GNA11	-0.364812	0.000749767
MAGEC1	0.652936	0.000750811
CCT6B	1.34365	0.000751733
BCL7C	-0.600458	0.000751845
CST3	0.510579	0.000753482
PEG10	-1.43083	0.000754472
MT1E	1.36828	0.000759467
LINC00467	0.730413	0.000765201
SUMF1	0.532315	0.000768669
DNMT3B	-0.793445	0.000770365
DUSP6	0.655233	0.000770365
KDR	2.94602	0.000770365
GNPTG	0.62703	0.000775441
C1orf35	-0.695205	0.000780168
STMN1	-0.366295	0.000781704
IFI16	0.380105	0.000782355
TROAP	-0.523495	0.000786788
LOC100288798	1.3561	0.000802236
PLS3	-0.521355	0.000811905
DDB2	-0.509335	0.000815364
HSP90AA1	-0.762995	0.000815364
SLC19A1	-0.551053	0.000815364
CEP85	-0.491544	0.000817273
NCOA7	0.530401	0.00082421
SLC1A4	-1.00822	0.000835347
ARAF	-0.514145	0.000837843
GMNN	-0.679858	0.000842884
CDK16	-0.547066	0.000862172
KIF21B	-1.2381	0.000869536
ARRDC3	0.438507	0.00087315
MRPS23	-0.378788	0.000873479
LZTFL1	0.593273	0.000878624
C2orf48	-1.76696	0.00088688
RPL13A	0.634955	0.00088688
KLHL21	-0.752426	0.000888307
USP53	0.478962	0.000889445
PPP1R26	-0.537496	0.000897109
KLC2	-0.390216	0.000899486
BRCA2	-0.578068	0.000911834
HCCS	-0.492748	0.000911834
WDR60	0.501746	0.000912619
CSF3	1.36488	0.000915982
DOT1L	-0.5658	0.000924258
B3GNT5	0.490764	0.000929988
WNT5A	0.794295	0.000929988
RBM3	-0.406604	0.000933673
RAD51	-0.47335	0.000937842
SNAI1	1.22202	0.000937842
MYOZ2	1.31196	0.000942641
RARRES3	1.38487	0.000942641
HNRNPM	-0.423465	0.000943011
CEP78	-0.507253	0.000952528
PHF23	0.417141	0.000955143
CCDC61	-0.943539	0.000962062
RELT	-0.693775	0.000963018
MRAP2	3.16973	0.000966939
E2F7	-0.881707	0.000969873
CDR2	-0.516143	0.000970927
CENPN	-0.356704	0.000970927
ARRDC4	0.970861	0.000971868
RPN2	0.29092	0.000971868
CCDC92	0.592022	0.000974682
SDC1	-0.610392	0.000980774
CADM3	3.22004	0.000981199
AAAS	-0.403267	0.00098447
RNPEP	-0.297727	0.000988243
CCNB1	-0.461566	0.000989296
SOX4	0.462197	0.000989296
C8orf4	2.52277	0.000999628
CORO1C	-0.487403	0.000999796
ACOT13	0.404157	0.00101617
ADRBK1	-0.398095	0.00103238
ATG12	0.404638	0.00103758
RPS6KA1	-0.368353	0.00104042
ZHX3	0.441199	0.00104075
ACACA	-0.37613	0.00104491
CPSF1	-0.419206	0.00104999
EBLN3	0.486549	0.00105103
EBF1	0.79401	0.00105108
PBXIP1	0.833922	0.00105108
RPS3A	0.335983	0.00106779
SACS	-0.85504	0.00107571
FAM173A	-0.58467	0.00108706
TRPS1	0.518443	0.00109339
PGK1	-0.352159	0.00109804
RNF220	-0.313777	0.00111307
IL1R2	1.90125	0.00111366
MAN2B2	0.473141	0.00111366
CARF	1.17701	0.001115
BUB1	-0.423941	0.00112752
CKAP5	-0.296855	0.00112752
FBXL6	-0.651972	0.00112752
B2M	0.456722	0.00113034
AGO2	-0.686626	0.00113938
EPHB2	-0.803778	0.00114016
TUBG1	-0.403606	0.00114016
ITGA1	0.683461	0.00114267
MCM3	-0.335246	0.00114777
APAF1	-0.522713	0.00114941
CCNE1	0.764079	0.00114941
RPL22	0.457481	0.00115718
PUM3	-0.487367	0.00117149
E2F8	-0.782811	0.00119642
EXOSC8	-0.674048	0.00119818
DCUN1D3	0.665682	0.00119871
LVCAT5	0.892397	0.00120412
TMPO	-0.624311	0.00121109
SIRPB1	1.54075	0.00121446
CERCAM	0.447023	0.00122145
TENM3	-0.582252	0.00122905
PWP2	-0.517372	0.00123499
ATF4	-0.329348	0.00124449
ARHGAP28	-0.899995	0.00124584
RFTN1	0.701104	0.00124831
SEC16A	-0.264484	0.00124831
LRP8	-0.416088	0.00124843
DDX3X	-0.336121	0.00125069
GSG2	-0.776358	0.00125076
SGO1	-0.506219	0.00125375
ADCY3	-0.3759	0.0012669
TSR2	-0.49751	0.00128109
GM2A	0.493683	0.00128298
GPD2	-0.643524	0.00128298
ARPP21	-2.21852	0.00129682
BICC1	3.40896	0.00130225
NUP155	-0.428448	0.00130947
PLD1	1.00288	0.00130962
LOC90246	1.75734	0.00131072
ATP6V1A	0.365902	0.00131111
NR4A3	2.34621	0.001318
PRRG4	1.57653	0.0013239
IFI44L	0.691488	0.00132401
CHTF18	-0.614384	0.0013245
POLDIP3	-0.317083	0.00132493
IRF2BP2	0.357902	0.0013267
OSMR	0.434056	0.00133047
FAM229B	0.782365	0.00133145
FANCD2	-0.42149	0.00133628
WDR26	0.329162	0.00134628
UBR4	-0.381234	0.00135568
GNB1L	-0.825882	0.00135947
TNIP2	-0.401127	0.00137158
R3HCC1L	-0.572198	0.00137768
C14orf79	0.704522	0.00138012
APP	0.455058	0.00138232
HACD3	-0.756443	0.00138232
MRTO4	-0.536091	0.00138232
SNHG8	0.474795	0.0013857
VLDLR	-1.562	0.0013857
ATF6B	0.503161	0.00139082
UBE2S	-0.487119	0.00139415
CAD	-0.496537	0.00139598
TNFRSF19	0.681854	0.00139742
CSTA	1.37316	0.00141207
DHX37	-0.688563	0.00141207
DDX11	-0.739966	0.00141208
PIP4K2A	-0.423999	0.00141358
FANCG	-0.423579	0.00141668
C1QL1	-0.994131	0.00143272
GRK6	-0.509315	0.00143272
ZMYM2	0.41311	0.00145292
CYBRD1	0.577993	0.00147229
GINS4	-0.422951	0.00148082
MAN1B1-AS1	0.824806	0.00148902
HPS4	-0.367509	0.00149933
TMEM206	-0.660489	0.00149933
TUBGCP5	-0.406444	0.00149933
HMOX1	0.54635	0.0015081
PLPPR2	0.573954	0.00152384
SOD3	2.39393	0.001528
AMZ2P1	-0.889051	0.00154497
USP5	-0.376534	0.00154497
PLEKHG5	1.13429	0.00154699
ZNF337-AS1	1.75899	0.00155745
PCID2	-0.526393	0.00156516
TRMT61A	-0.501888	0.0015737
ADAMTS16	-1.21117	0.00157446
BMP4	1.31622	0.00157775
CEP55	-0.496534	0.00162844
HLA-DMA	2.23818	0.0016373
C11orf1	0.766429	0.00163741
CDCA7L	-0.382139	0.0016382
ALKBH5	-0.329141	0.00163825
ANK2	0.822847	0.00163825
FAM114A2	0.472724	0.00165093
BDNF-AS	2.03013	0.00165705
ATP6V0E1	0.445202	0.00166911
ST18	0.822958	0.00168205
BTG3	-0.443663	0.00168447
IFRD2	-0.514353	0.00168447
REV3L	0.340965	0.00168447
COLEC12	1.67143	0.00169619
LY96	1.19303	0.00170944
CYLD	0.386916	0.00171765
SH3KBP1	-0.590351	0.00171765
POMT2	-0.359211	0.00172342
EI24	-0.3513	0.00172724
PTBP1	-0.287604	0.00174467
B4GALNT4	1.66527	0.00174563
LOC102724532	1.13416	0.00175794
RTN4RL2	1.35115	0.00176667
TFAP2C	0.5375	0.00176667
STX12	0.415911	0.00177121
FAM58A	-0.346825	0.00177518
ITGA11	1.5396	0.00179033
ANKRD52	-0.506644	0.00179222
HADHA	0.235231	0.00179593
ZC4H2	1.00374	0.00181644
PCBP1	-0.298538	0.00183206
SPRED3	1.20753	0.00183206
TIMM10	-0.486066	0.0018476
TMEM159	-0.655409	0.0018476
TPD52L2	0.366093	0.0018476
GOT1	-0.37483	0.00184978
MUC15	0.923502	0.00185603
ERICH2	1.65097	0.00187856
FGF13	0.55495	0.00187856
FOXK2	-0.268282	0.00192339
RHNO1	-0.420031	0.00194084
DEPDC1B	-0.52486	0.00194665
COMMD6	0.520351	0.00196399
POLA2	-0.469675	0.00197117
LARP1B	-0.490874	0.00199133
PISD	-0.522002	0.00199271
XKR3	1.43931	0.00199271
ASS1	1.79094	0.00200183
ADCK3	0.72091	0.00201561
WDHD1	-0.416214	0.00201561
CBX2	-0.411494	0.00204908
ACKR1	3.135	0.00204943
AZI2	0.364536	0.00205604
CLTCL1	0.783555	0.00207558
NPM3	-0.464351	0.00208473
PTTG1IP	0.387001	0.00208473
STK39	-0.498445	0.00209784
FUS	-0.310406	0.00211176
ZBTB1	0.392427	0.00211176
SMCHD1	-0.559749	0.00213638
ACTBL2	0.985593	0.00215327
DAB2	0.502736	0.00218414
RWDD2B	0.366654	0.0021857
CNTNAP1	0.640556	0.00219167
ZMYND8	0.601183	0.00219242
BTBD6	-0.517506	0.00219368
CLIP4	0.530333	0.00222002
CITED2	0.729355	0.00227118
CENPA	-0.602553	0.00227424
SPC25	-0.51959	0.00227887
TBC1D9	0.414784	0.00227887
TOP3A	-0.410898	0.00227887
ZSWIM4	0.836008	0.00227887
RFC5	-0.528886	0.00229276
SON	-0.257973	0.0023013
ARID5B	0.432496	0.00232842
LBR	-0.57032	0.00236523
C11orf74	0.667982	0.00236598
MRPS7	-0.351094	0.00236598
MX2	1.48961	0.00236598
YOD1	-0.531526	0.00238957
ZFAND1	0.432951	0.00238968
SOWAHC	0.543635	0.00244355
TATDN2	-0.441765	0.00246003
FAF1	-0.329606	0.00247775
LGALS3BP	0.417136	0.00253679
KYNU	0.95779	0.00254488
TXNL4B	-0.456006	0.00257166
DNAH5	0.671131	0.00257968
SYNPO	0.573754	0.00258024
NDUFB5	0.351562	0.00258391
NUP85	-0.337592	0.00258652
NOL12	-0.404099	0.002607
ANKRD54	-0.411631	0.00263591
EIF2AK1	0.352217	0.00263591
PIK3C3	0.423921	0.00263883
CTPS1	-0.520182	0.00264191
TOMM40	-0.501468	0.00264862
MBD3	-0.43217	0.00267719
SCAP	-0.289943	0.00268714
CANT1	-0.325746	0.00269922
SLC25A30	-0.62019	0.00273521
LEMD2	-0.491314	0.00273537
MAP9	0.552747	0.00275672
SMARCD3	0.972441	0.0027622
MUC1	0.950462	0.00276917
ZMYM4	0.353455	0.00277158
CHGB	1.64637	0.00278394
PLXNB3	0.706588	0.00279338
DVL1	-0.417006	0.00279712
TBCEL	0.841725	0.00280545
IL1A	1.21734	0.00280647
ZDBF2	0.72892	0.00281312
GEMIN2	-0.47596	0.00281332
BANF1	-0.474977	0.00282418
NPLOC4	-0.309301	0.00284458
SCAMP5	0.977494	0.00285194
KIF3C	0.504329	0.00285704
DYDC2	5.94863	0.00286075
PSMD11	-0.431616	0.00286883
MAD2L2	-0.453118	0.00287676
SYT11	-0.469118	0.00287676
MAP1LC3B	0.381776	0.0028814
CENPJ	-0.543978	0.00288451
GAS6-AS2	1.65879	0.00288451
SERPINB2	-1.40153	0.0028882
SHC3	1.072	0.00289416
OTUD7B	-0.500664	0.00290002
IL6	1.15552	0.00290335
CREBL2	0.423159	0.0029277
SBF1	-0.383374	0.00293177
ARRB2	-0.405034	0.00294023
BBS1	0.711225	0.00295213
AP1M1	-0.415155	0.00295519
CSMD2	3.06882	0.0029553
LPP-AS2	0.98806	0.00299138
SDK1	1.46561	0.00299138
HNRNPU	-0.339454	0.00303101
NDOR1	-0.465538	0.00304593
CSK	-0.39073	0.00304749
TUSC1	0.749497	0.00305276
ALAD	0.426351	0.0030712
RCC1	-0.487964	0.00307225
CDC45	-0.393303	0.0031059
SLC5A3	-0.39614	0.00310777
HS3ST3A1	-0.691854	0.00312663
RP9P	-0.853027	0.00312663
RAB32	-0.43472	0.00314222
PCK2	-0.629049	0.00315542
OAS2	1.0666	0.00315851
ACADM	0.415159	0.00317769
ARMC6	-0.532136	0.00318131
CXorf57	-0.402251	0.00318205
OXSR1	-0.380948	0.00318205
GTPBP1	-0.440265	0.00321307
TMEM189	0.383311	0.00322463
HMGN1	-0.295756	0.00324618
FAM107B	-0.645292	0.00325699
NRG4	1.44157	0.00325699
AFAP1L2	-1.20172	0.00326126
TWF2	-0.357257	0.00326678
DDX23	-0.36626	0.00326747
EEF2KMT	-0.776233	0.00326747
SLC1A3	0.573186	0.00326747
RAB20	0.812114	0.0032716
PPP1R3C	-1.08882	0.00328292
PAPD7	-0.350814	0.0032954
SNHG10	-0.638288	0.00330203
MORC4	-0.541012	0.00331839
PKIG	0.55997	0.00333717
SEPT11	-0.395149	0.00333717
TKT	-0.431916	0.00333717
CHMP1A	-0.299512	0.00334811
LOX	1.21253	0.00336002
COL4A1	0.945331	0.00337746
DDX43	0.673769	0.00337746
FAM172A	0.610995	0.00337746
MTFP1	-0.548254	0.00337746
NRG2	1.20751	0.00339032
ITGB4	1.23993	0.00339805
LDLRAD4	1.57478	0.00339805
TMSB4X	-0.492598	0.00341003
RRP1B	-0.422446	0.00341534
LRRFIP1	-0.351236	0.00342558
UPP1	-0.514879	0.00347218
LETMD1	0.78843	0.00347585
RGS2	0.637689	0.00350478
XIST	0.552248	0.00351167
NCOR1	-0.374654	0.00351777
PYROXD2	1.03547	0.00351777
C5orf24	0.544588	0.0035211
EXO1	-0.619815	0.0035211
ANPEP	0.540795	0.00352154
TIMMDC1	0.364835	0.0035236
PSRC1	-0.403662	0.00353733
SART3	-0.335578	0.00353992
ZNF33A	0.503275	0.00357137
ZZEF1	-0.400753	0.00358082
GALNT5	1.00166	0.00359399
SYNM	-0.562017	0.00360147
FTSJ3	-0.359855	0.0036071
MBLAC2	0.638827	0.00361495
HOOK2	0.677738	0.00362296
MT2A	0.733543	0.00362296
PPARGC1A	1.06159	0.00362296
GATA2	0.598513	0.00364235
IRX5	-0.829836	0.00364235
VRK1	-0.491232	0.00365578
MSH2	-0.50093	0.00365864
PACSIN3	-0.606241	0.00366149
RAB31	0.393623	0.00366149
NCKAP5L	0.573401	0.00366546
ZNF592	-0.353374	0.00366546
NPRL3	-0.385313	0.00367019
ANKRD9	-0.786038	0.00367929
LOC100506548	0.639936	0.00368156
HYDIN	2.10182	0.00370304
PHF5A	-0.396305	0.00374954
PAK1	-0.370209	0.00375252
IVD	0.387286	0.00375415
LDLR	-0.399831	0.00375415
PTPN23	-0.332646	0.0037658
SLC2A8	-0.554393	0.0037658
PAWR	-0.541461	0.0037724
VOPP1	-0.411823	0.00377853
SF3A1	-0.275706	0.00378428
PDE4DIP	0.384456	0.00378855
TEAD4	-0.52144	0.00379477
DOHH	-0.636036	0.0037952
CXCL10	1.90453	0.0038587
RBM24	-1.31034	0.00387417
VIPR1	1.91325	0.00387552
TMOD1	1.66992	0.00390904
FOXO3	0.421028	0.00390988
SSBP2	0.597496	0.00391581
PPID	-0.333741	0.00391956
SNRPB	-0.342053	0.00393427
CYP2S1	-1.50738	0.00394763
SPIN4	-0.628798	0.00394763
FZD5	-0.660388	0.00395044
LOC643201	2.7233	0.00395758
KIF14	-0.42137	0.00396323
PPA2	0.338025	0.00396517
GPAT3	-0.731972	0.00398549
TRMU	-0.558749	0.00398581
PIGP	0.586611	0.00401094
RRM2	-0.650297	0.00401989
PIGA	-0.55518	0.0040232
NCL	-0.420045	0.00403114
MICAL3	-0.37116	0.00404923
TRIP13	-0.344613	0.00405027
SLCO2A1	0.52872	0.00406811
TRAPPC6A	1.22612	0.00406811
EDEM1	-0.338946	0.00412082
FXYD5	0.451314	0.00415254
MRAS	0.893585	0.0041618
CCDC117	-0.357694	0.00416199
KIR3DL2	2.86109	0.00424062
ATRAID	0.281421	0.00425443
AXIN2	-0.764163	0.00425443
SRSF1	-0.385137	0.00425443
CDON	0.830715	0.00426037
ADAMTS15	-0.499807	0.00427455
LPAR3	-0.726475	0.00429792
USP4	-0.302238	0.00429792
H2AFY2	1.98417	0.00430381
COQ2	-0.453718	0.00431249
ABCA3	1.15254	0.00431364
PCNA	-0.426284	0.00431364
SETD3	-0.268471	0.00432997
MPV17	0.403128	0.00433609
SECISBP2L	0.415	0.00434596
WDR72	0.546822	0.004346
TRIM8	0.546758	0.00435259
CEP162	0.544318	0.00440018
PIBF1	0.546624	0.00443369
RAB13	0.384282	0.00443762
SLC44A5	1.39723	0.00443762
PPIL2	-0.29797	0.00444996
TSC22D3	-0.715975	0.00444996
TUBGCP4	-0.461098	0.00444996
RANBP1	-0.414395	0.00445268
CECR5	-0.453305	0.00445337
DAZAP1	-0.387823	0.00445337
HOMER2	0.760131	0.00445677
TBX18	0.561531	0.00445677
PSMG4	0.605769	0.00447013
FAM214B	0.878681	0.00447082
IGF2R	0.503957	0.00449182
SMC4	-0.490087	0.00450393
MAVS	0.295346	0.00451034
HNRNPA2B1	-0.284266	0.00453293
FAT4	-0.366886	0.00457676
EIF4EBP1	-0.415476	0.00460115
UBQLN2	-0.364564	0.00460266
EXOSC9	-0.456464	0.00460746
SNRNP70	-0.396898	0.00463173
CENPM	-0.474955	0.00463403
SUN2	-0.41049	0.00466331
SLC12A7	0.832538	0.00466619
MELK	-0.409598	0.00467195
DYRK2	-0.488612	0.00470076
DNA2	-0.41273	0.00475037
RECQL4	-0.58799	0.00475037
MYL6B	0.396318	0.00476873
SCPEP1	0.304385	0.00476873
SLC29A1	-0.377914	0.00477708
KNSTRN	-0.420163	0.00479542
DGKZ	-0.339362	0.00480222
SPTBN1	-0.412952	0.00480222
TSPAN3	0.283836	0.00480222
RAP2C	-0.394081	0.0048344
DPH2	-0.45405	0.00487153
CD40	1.4256	0.00487775
NCS1	-0.257988	0.00487775
GPN1	-0.321234	0.00489677
LMBRD2	0.550481	0.00490074
MED14	-0.48474	0.00490649
AMTN	-2.15285	0.00493105
PID1	0.551405	0.00502276
NDC1	-0.444944	0.00502815
KRCC1	0.88939	0.00504812
RSPO4	3.02574	0.00504812
HMGA1	-0.642448	0.00505899
PCMTD1	0.853388	0.00506167
AAMP	-0.321107	0.00508939
GPKOW	-0.584782	0.00508939
LOC101927027	0.589137	0.00508939
RRP7A	-0.385921	0.00508939
DENND6B	0.99719	0.00513106
ATP2A2	-0.369234	0.00513126
TRPV2	-0.902662	0.00513126
HTT	-0.328855	0.00514483
ARL4A	-0.466054	0.0051552
ERGIC3	0.400533	0.00516482
NUP62	-0.254074	0.00516482
TP73	-1.03532	0.00517726
HIRA	-0.31529	0.0052021
ILKAP	-0.471622	0.00520596
PTPRE	0.607788	0.00523024
HACL1	0.465438	0.00528657
MTHFD1	-0.346155	0.00528728
GNB1	-0.265517	0.00532548
CARM1	-0.303959	0.00534157
CDAN1	-0.575131	0.00534157
LOC102724908	2.10396	0.00536708
KHSRP	-0.304123	0.00536827
CCNA1	-2.10843	0.00539874
HEY2	-1.79286	0.00539879
PRAME	1.90242	0.00539879
CDK11B	-0.473265	0.00539887
MRPL41	-0.402026	0.00539895
AFF4	0.319352	0.005401
LINC00707	-1.05234	0.005401
POLQ	-0.547836	0.00540124
DHX30	-0.329943	0.00544528
LOC401052	2.29905	0.00547126
LYRM9	0.919784	0.00547319
LINC00473	3.32447	0.00549655
PAX9	-1.15396	0.0055077
NRIP1	0.723007	0.00554882
CCDC149	1.2907	0.00555811
EIF4G1	-0.431249	0.00557111
ZC3H18	-0.329985	0.00558919
SLFN12	0.598906	0.00560303
DCTN4	0.436187	0.00561468
OCIAD1	0.365048	0.00561468
RPUSD2	-0.535837	0.00561919
SLC12A8	0.64339	0.00562907
ANAPC15	-0.644446	0.00563243
MRPS6	-0.393786	0.00564614
POLA1	-0.413003	0.00564955
TUBGCP3	-0.42983	0.00573176
DEF6	1.35271	0.00573203
FMN2	0.478313	0.00573203
GNL3L	-0.441635	0.00573203
EZH2	-0.41942	0.00573535
LRG1	1.82154	0.00573966
DHFRL1	0.707377	0.00576392
GABPB1-AS1	0.664544	0.00576755
CDCA7	-0.56886	0.00577481
SUSD6	0.443596	0.00577481
TOB1	0.742744	0.00578234
SRSF3	-0.314882	0.00580373
WSCD1	-1.00597	0.00580373
ITGA6	-0.425809	0.00583206
CCAR2	-0.290356	0.00583499
RNF126	-0.363143	0.00583499
HNRNPH3	-0.266708	0.00586903
PLEKHJ1	-0.447422	0.00587179
HRAS	-0.477828	0.00587915
SHC1	0.36293	0.00588551
CENPF	-0.420041	0.00588746
GEMIN4	-0.45089	0.00589774
LIG4	0.671501	0.00593222
EXOSC6	-0.360613	0.00594538
PIGT	0.420898	0.00596582
TMEM106C	-0.378464	0.00597337
C14orf169	-0.439586	0.00600911
CD274	-0.681741	0.00600911
RCC2	-0.27591	0.00602123
SCP2	0.273487	0.00608943
TIMELESS	-0.366601	0.00611682
WIPI2	0.462021	0.00613732
NEU1	0.542819	0.00615978
FAM20B	-0.30638	0.00627073
ERAP2	0.420431	0.00631218
PPIC	0.45237	0.00631218
RBM39	-0.286207	0.00631218
WDR31	1.20644	0.00631218
ZNF202	-0.502299	0.00631218
KHDRBS1	-0.233709	0.00632283
IWS1	-0.35293	0.006337
TMCC1-AS1	1.3456	0.006337
JMY	0.81405	0.00634127
ACOX1	0.373964	0.00638444
ARHGAP12	0.423123	0.00639456
AHNAK	-0.279475	0.00640007
PLEC	-0.368076	0.00640007
C1QTNF1	0.61818	0.00641637
BAP1	-0.311936	0.00643784
ZCCHC8	-0.464394	0.00644534
KIAA0922	0.38883	0.00646911
NAMPT	0.947436	0.00648684
PMEPA1	0.667561	0.00649518
PRCP	0.421063	0.00649518
GOLGB1	0.34498	0.00652625
IP6K3	1.44184	0.00652806
ADNP2	-0.365009	0.00660072
ANKDD1A	1.07234	0.00660072
MSN	-0.286568	0.00662654
CHN1	0.424067	0.00663535
NSFL1C	-0.265712	0.00663535
BRMS1	-0.310437	0.00664099
YPEL3	1.21399	0.00664099
IGSF3	0.746531	0.00664634
NUP58	-0.643516	0.00664634
SET	-0.337732	0.0066473
ZNF330	-0.331239	0.00666789
FABP5	-0.842787	0.00667796
RAF1	-0.272401	0.00667796
RNF44	0.582697	0.00667796
DHRS9	-0.954235	0.00680015
PCNX3	-0.271034	0.00680512
RDH11	-0.324757	0.00680512
SERF2	0.350355	0.00685368
URB1	-0.352931	0.00685533
NAA16	-0.649757	0.00689103
CDKN2C	-0.37022	0.00692694
TMEM69	0.414837	0.00694687
HM13	0.325643	0.00698303
SLC11A2	0.306632	0.00701289
NGDN	-0.370177	0.00702673
TPD52	0.51439	0.00709309
PAQR4	-0.453448	0.0072182
SNHG18	1.018	0.00722949
HS2ST1	0.380437	0.00723036
TTC14	0.56234	0.00723036
CHTF8	-0.287994	0.00729409
GABARAP	0.411966	0.00729948
MSH6	-0.319452	0.00729948
PES1	-0.316444	0.00732686
PHRF1	-0.336315	0.007337
SMARCA1	0.654454	0.00734369
MYEOV	-0.992971	0.00741036
LENG9	0.949019	0.00744229
PARVA	0.446039	0.00744429
EFNB1	0.614591	0.00745176
GADD45A	-0.337895	0.00745224
COX7A2	0.340174	0.00749723
SLC22A4	0.950268	0.00753412
RLIM	-0.293222	0.00757982
VPS4A	-0.211456	0.00762646
PTCH1	0.720048	0.00767633
ACP2	0.379592	0.00769817
ELMOD2	0.440813	0.0077452
CYTIP	1.63412	0.00774921
ADAMTS7	0.663146	0.00775506
PLA2G12A	0.386528	0.00776297
FUT4	-0.968464	0.00776475
SLC9A6	-0.390879	0.00776475
MAP2K3	-0.354833	0.00777467
MRPL52	-0.365776	0.00777467
GLMP	0.428327	0.00779621
KDM5C	-0.412564	0.00779621
PRPF38B	-0.323482	0.00781551
NDUFV2	0.256334	0.00785676
STAT1	0.322686	0.00788217
ARL6IP5	0.350753	0.0079023
RRP12	-0.600512	0.00790409
POMGNT1	-0.279698	0.00790439
EXOC4	0.383078	0.00792956
MCCC1	0.435304	0.0079301
SCAMP1	0.521628	0.00793333
ARL5B	0.534946	0.00796466
ERRFI1	0.412344	0.00796466
INPP1	-0.394442	0.00796466
PELO	-0.268702	0.00796466
ZNF511	-0.564941	0.00796466
ING4	0.819897	0.00807435
NOVA1	2.33538	0.00807435
TRIQK	0.671675	0.00807435
C17orf97	1.18068	0.00814033
SPATA20	0.441876	0.00815372
HLA-DPA1	2.11522	0.00817176
ANKRD28	-0.244554	0.00818662
APEX2	-0.372954	0.00820087
GGA3	-0.357282	0.00823476
ACTN4	-0.272539	0.0082809
NUDT11	-0.463034	0.00830097
BCAS3	0.762446	0.00831295
TMED4	0.303849	0.00831295
SMC6	-0.340322	0.00833486
GSTM1	-0.999704	0.00836666
RMDN2	0.817819	0.00838627
ABHD16B	0.784281	0.00841778
CCDC34	-0.323841	0.00842953
KIF1C	-0.265063	0.00851407
USP37	-0.426685	0.00851407
GPHN	-0.359913	0.00854811
C1GALT1	0.970785	0.00855578
DBNDD1	1.05103	0.0085791
TRIM7	-0.520638	0.0085804
AHNAK2	0.452863	0.0085827
MAP3K4	-0.359732	0.00861046
RPAP1	-0.37193	0.00866247
ZNF12	0.522986	0.00866524
C11orf96	1.73943	0.0086774
CAPG	-0.427627	0.0086774
DUT	-0.307992	0.0086774
SAP130	-0.317038	0.00868331
CHST15	0.750313	0.0087313
VCAM1	2.11325	0.00873275
TSEN54	-0.446671	0.00876191
CPSF4	-0.325828	0.00877284
MAD2L1	-0.464934	0.00877284
ADRM1	-0.303081	0.00879592
GNAS	0.45993	0.00879592
FAM129A	-1.89624	0.00884904
OLFML2A	-0.775793	0.00885353
PLK4	-0.469891	0.00889793
CAPN2	-0.419063	0.00890484
DNAJC5	0.263739	0.00890484
PSMD1	-0.361422	0.00890484
ATAD3B	-0.844559	0.0089169
ARIH2	-0.251446	0.00891776
XAF1	0.718618	0.00891776
FAXDC2	1.7827	0.00894268
ASAH1	0.422287	0.00896972
RNPS1	-0.256089	0.00896972
MRPS18C	-0.483418	0.00908155
TSPAN31	0.534354	0.00908469
ADI1	0.227737	0.00910293
NDUFB1	0.304448	0.00915601
MCU	-0.410109	0.00916405
CCDC94	-0.350526	0.00920855
CIT	-0.401694	0.00922963
GAS2L3	-0.517641	0.00922963
MBOAT1	-0.87602	0.00922963
GFM2	0.389999	0.00923882
TIMM22	-0.366533	0.00923882
RNF19B	-0.358494	0.00924875
UBE2L6	0.6823	0.00924875
KIF23	-0.361867	0.00928442
GNL2	-0.322693	0.00929772
TRIO	-0.303983	0.00931175
NOL4L	0.554576	0.0093626
SNORD104	-0.985655	0.00937291
EPHX2	1.01941	0.00938071
SLC38A10	0.466718	0.00948641
AFF2	1.52562	0.00948994
SH3BGRL	0.442127	0.00948994
SDC3	0.578074	0.00951427
MOCS1	0.626535	0.00952274
FANCI	-0.37505	0.00954466
CLN5	0.427401	0.00954956
MSRB2	0.588008	0.00958967
IP6K2	0.31689	0.00964927
FAM129B	-0.284496	0.00968101
ANKS1B	0.550628	0.00968211
AIG1	0.369506	0.00969
ACAT2	-0.434454	0.00971523
BLMH	-0.554837	0.00971523
ITGA5	-0.295969	0.00971523
PSMC3	-0.303668	0.00971523
TMEM170B	1.5384	0.00971523
DDX31	-0.411663	0.00973119
TSR3	-0.437262	0.00973119
TCHP	-0.4293	0.00973162
NPAS3	-1.75046	0.0097831
CTSL	0.484	0.00978395
DHX15	-0.382125	0.00982185
FAM83H	0.552336	0.00982185
ZNF655	0.347711	0.0098228
SNHG3	-0.422638	0.0098551
CYP4F11	0.893008	0.00985821
ADRA1B	-1.00499	0.00986413
XYLB	-0.686655	0.00990307
POLN	0.936473	0.00992044
RAN	-0.365538	0.00992957
ANP32A	-0.310135	0.00993571
UTP18	-0.342073	0.00993889
PPP2R4	-0.267937	0.00994522
SQLE	-0.464217	0.00994522
CHMP1B	0.440989	0.00999068
VPS41	0.328912	0.00999779
PABPC1	0.281208	0.0100284
CHFR	-0.445758	0.0100467
PER1	-0.433705	0.0101371
NEO1	1.34938	0.0101888
HPS1	0.474406	0.010279
PPP4R3CP	-1.5895	0.0103181
TTC30A	0.852453	0.010349
RIN2	0.451915	0.010433
DUS1L	-0.41775	0.010493
LUC7L	-0.516782	0.010524
NACC1	-0.309618	0.010524
OGDHL	2.76325	0.010524
TMEM14C	0.341736	0.0105361
GOLM1	0.379758	0.0105633
CCT7	-0.22437	0.0105656
RAB8A	-0.282406	0.0105736
YBX3	0.303921	0.0105986
PTHLH	-1.27211	0.0106094
ZIK1	-1.48119	0.0106094
EHBP1L1	-0.313158	0.0107092
VBP1	-0.327969	0.0107603
COQ3	-0.421442	0.0107754
JADE3	-0.461973	0.0107754
TGIF1	0.350196	0.0107754
ERH	-0.286109	0.0107804
FCHO2	0.397576	0.0107901
PLEKHO1	-0.459294	0.0108029
PRIM1	-0.447389	0.0108029
TRAPPC6B	0.370603	0.0108029
MICAL2	-0.209272	0.0108185
IFT80	0.372818	0.0108318
NUF2	-0.433354	0.0108318
MMP15	1.27961	0.0109334
PPL	1.50912	0.0109719
RHOBTB2	-0.314801	0.0109723
COL8A1	0.921015	0.0110411
ENO2	-0.487046	0.0110746
ATAD2B	-0.466562	0.011177
ZNF697	-0.412945	0.011177
FIS1	0.361986	0.0112381
KPNA4	-0.51316	0.0112381
KPNA6	-0.234903	0.0112381
SF3B3	-0.215367	0.0112381
PRKCH	0.765595	0.0112436
BYSL	-0.377583	0.0112606
ZMYND19	-0.33021	0.011313
PUSL1	-0.586629	0.0113255
MYADM	-0.439308	0.0113436
C9orf114	-0.363488	0.0114111
EHMT1	-0.257178	0.0114111
EYA2	-1.42117	0.0114111
USP8	0.302644	0.0114111
ZMIZ1-AS1	1.10164	0.0114337
UQCC2	-0.356445	0.0114525
MSANTD3	-0.46781	0.0114799
L1CAM	1.09391	0.0114841
C10orf12	-0.730096	0.0115371
LINC00847	0.743574	0.0115371
CDC25A	-0.51294	0.0115544
ZNF444	0.806229	0.0115549
CXorf40B	-0.464322	0.0115625
IKZF2	0.579475	0.0115724
EML4	-0.324106	0.0115849
KNOP1	-0.374994	0.0115849
GRB2	-0.197135	0.0115866
GTF3C5	-0.274868	0.0116156
MIOS	0.384904	0.0116156
TFIP11	-0.2644	0.0116186
SLC25A19	-0.740157	0.0116954
TICRR	-0.401937	0.0116963
PHF21A	0.506977	0.0117502
MILR1	0.951806	0.0117513
IFITM2	0.990462	0.011804
GPR108	0.466318	0.0118213
PRNP	0.258076	0.0118213
CPEB4	0.54573	0.0118718
MRPL18	-0.274733	0.0118721
LSM10	-0.388813	0.0118957
TET1	-0.628962	0.0118957
SNORA104	-0.690244	0.0119087
CPS1	0.505985	0.0119323
CTSF	1.36252	0.0119503
FNDC3A	0.379553	0.0119537
FAM73A	0.40204	0.0119642
CDC6	-0.553859	0.0119685
NR2C2AP	-0.651609	0.0120085
TP53INP2	0.73833	0.0120309
HGS	-0.36645	0.0120332
USP3	-0.335436	0.0120363
RALGAPA2	0.782935	0.0120695
FZR1	-0.335464	0.012103
ALDH3B1	0.548386	0.0121451
PRAF2	0.582734	0.0121482
ADSL	-0.31289	0.0121554
MBD5	0.724104	0.0121745
B4GALT3	-0.317432	0.0122783
CCBE1	-0.683288	0.0123078
FAM199X	-0.380946	0.0123078
HAUS2	-0.414359	0.0123078
PGM2L1	-0.555209	0.0123078
PPP4R4	0.62207	0.0123078
PRPF39	-0.403271	0.0123078
CCDC102B	0.972034	0.0123301
OSBP2	-1.15581	0.0123604
PHF14	0.363018	0.0123758
NR4A1	1.65525	0.0124527
RGL1	0.327876	0.0124527
SMARCB1	-0.271071	0.0124769
MAGOH	-0.332675	0.0124813
NBR2	0.963206	0.0125331
ADAMTS2	3.35141	0.0125342
PRELID2	-0.602861	0.0125342
TP63	1.02485	0.0125342
RAD54L2	-0.363639	0.0125363
CRISPLD2	-0.768451	0.0125532
PCMTD2	0.597073	0.0125937
RBM14	-0.400571	0.0125937
KIAA0319L	0.278797	0.0126015
KIAA1217	0.494985	0.0126079
NOP2	-0.459429	0.0126247
NME6	-0.437473	0.0126437
IFIT1	0.494283	0.0126574
AURKA	-0.33717	0.0126766
SFSWAP	-0.382819	0.0127072
PTPN13	0.32621	0.0127128
PHEX	0.693324	0.0127257
OBFC1	0.403522	0.0127543
CALM1	-0.387285	0.0127583
VAV2	-0.369569	0.0127616
GALC	0.482775	0.0127652
B3GLCT	-0.587667	0.0127989
LYRM7	0.48826	0.0127989
PNPLA2	0.370595	0.012801
RAB5B	0.284315	0.0128303
ZNF252P	0.549955	0.0128303
MTFR2	-0.517386	0.0128488
LETM1	-0.461224	0.0128908
NRBP2	0.569154	0.0128998
TMEM67	0.603044	0.0129067
PCDH10	-1.17004	0.0129182
TPRG1L	0.273688	0.0129182
TSPAN9	0.493546	0.01294
MEF2D	0.411011	0.0129771
MEST	-0.479071	0.0129841
ITM2B	0.471487	0.0130178
DLG4	1.0359	0.0130185
CEBPG	-0.445898	0.0130493
COQ9	0.34811	0.0130598
CDV3	-0.284929	0.013076
EDNRA	1.07867	0.0131267
DLGAP5	-0.388193	0.0131278
SOST	-3.08982	0.0131456
NUB1	0.288055	0.0131707
BAZ2B	0.448377	0.0131927
C16orf52	0.515178	0.0132125
GLRX5	-0.316991	0.0132517
TSPYL4	0.343071	0.0132517
TTL	-0.338774	0.0132517
CHCHD4	-0.434639	0.0132816
LPCAT2	-0.435911	0.0133224
PPP2R5A	-0.404468	0.0133703
NAP1L4	-0.234522	0.0133997
TFAP2A	0.511493	0.0134224
TPP1	0.435321	0.0134477
DUS3L	-0.461662	0.0134673
KANSL2	-0.419768	0.0135308
CLUH	-0.442755	0.0135405
CRNDE	-0.583089	0.0135878
SHPK	-0.390494	0.01359
NECAB3	0.545928	0.0136902
CTCF	-0.32413	0.0137819
LOC101930085	0.54646	0.0138516
MRPS34	-0.396163	0.0138523
RAP2A	0.420802	0.0138591
MCM3AP	-0.249586	0.013873
TPX2	-0.29829	0.0139343
FARP1	1.90306	0.0139535
ARHGEF17	0.502675	0.0139602
TNIP3	2.24986	0.0141185
COA6	-0.38654	0.0141297
COL27A1	0.636731	0.0141297
NEIL3	-0.509777	0.0141299
VSIG10	-0.414314	0.0141938
EGR3	1.39482	0.0141988
BCL2	-0.82784	0.0142148
SLC35B1	-0.253791	0.0142443
TBKBP1	0.818088	0.0142647
ODF2	-0.246137	0.0142647
MARCH1	-0.723622	0.014344
CNNM4	-0.48716	0.0143459
PGM3	-0.271564	0.0143459
EGFL7	0.865781	0.0143825
INTS6	0.358082	0.0144813
SULF1	2.9427	0.0144813
LOC150776	-0.660488	0.014652
PDF	-0.807886	0.014652
PANK4	-0.447147	0.0146634
TAX1BP1	0.328908	0.014697
SERTAD3	0.850065	0.0146977
REEP4	-0.317507	0.0147027
RAPGEF5	2.04862	0.014878
SLC2A1	-0.412352	0.014878
LMBRD1	0.364494	0.0149627
IGIP	0.968882	0.0149714
TRNP1	0.609364	0.0149714
CCDC144NL-AS1	-1.82513	0.014985
CCNT1	0.296844	0.0150356
SLU7	0.416171	0.0150356
ERCC6	0.603191	0.0151631
FAM171A1	-0.520023	0.0151772
ZKSCAN8	0.448055	0.0151945
CDH2	-0.430563	0.0152174
KCNAB2	0.530501	0.0152174
PSMC6	-0.357373	0.0152174
CNTRL	-0.463893	0.0152175
TMEM109	-0.335568	0.0152175
PAGE2B	2.4482	0.0152514
SLC35E4	-0.478772	0.0152522
SCYL1	-0.234938	0.0152549
MPG	0.306778	0.015264
PRPSAP1	-0.255421	0.0153282
PITPNC1	0.5885	0.0153336
TARDBP	-0.282046	0.0153736
ARMCX6	-0.594685	0.0155108
FDFT1	-0.298532	0.0155197
NGRN	-0.301121	0.0155197
PTEN	0.313558	0.0155439
SMG5	-0.383041	0.0155439
TCF19	-0.772116	0.0155439
HIST1H1E	-1.93981	0.0155536
CNOT11	-0.272273	0.0155564
DLX2	0.674705	0.0156902
COA5	0.59281	0.0157245
MRPL45	0.355739	0.0157245
STAT4	1.3595	0.0157245
DHX9	-0.488492	0.0157773
PARP12	0.495392	0.0158586
WASL	0.346682	0.0158586
DIAPH3	-0.336568	0.0159014
RAD23A	-0.294454	0.0159194
IMPDH1	-0.442549	0.0159743
SLC37A4	-0.52449	0.0159789
PARP11	0.540187	0.0159849
ZNF689	-0.420868	0.0160052
FUNDC2	-0.257119	0.0160061
PTGES3	-0.406769	0.0160061
NME4	0.451302	0.0160144
TUBG2	0.431342	0.0160144
NIPSNAP1	0.430296	0.0160343
RAD21	-0.292783	0.0160409
SRP14-AS1	1.18461	0.0160409
XIAP	-0.319143	0.0160409
NUP54	-0.33335	0.0160589
RNF166	-0.321638	0.0160769
KIAA0907	-0.365573	0.0161169
CHAC2	-0.660244	0.0161257
RNASEH2A	-0.459419	0.0161594
WDR74	-0.325426	0.0162018
ETS2	-0.2976	0.0162366
DNM3OS	0.663195	0.0162609
DNAJC4	0.731725	0.0162656
SPC24	-0.404821	0.0163127
UMPS	-0.330477	0.0163172
TNNT1	-0.662424	0.0163317
ZCWPW1	1.32973	0.0163317
AKAP9	0.311956	0.0163345
COL6A2	1.07884	0.016367
GLB1	0.24901	0.016367
MYO19	-0.415063	0.016367
SP8	-0.838468	0.016367
TOPORS	0.378122	0.016367
ATRIP	-0.408581	0.0163687
CCDC9	-0.521807	0.016395
LAMA5	0.428296	0.016395
FOXD2-AS1	-0.898722	0.0163956
CACTIN	-0.481047	0.016445
NFRKB	-0.357406	0.0165488
ITGAX	2.25459	0.0165593
CPT1A	0.635629	0.0165762
MAMLD1	-0.570538	0.0165762
FURIN	-0.334237	0.0166096
ACTG1	-0.31914	0.0166178
BDH2	0.499993	0.0166346
RHOQ	0.288775	0.0166659
IFI6	0.480834	0.0167516
NCAM2	0.597936	0.0167516
MCM4	-0.465811	0.0167868
ACOT8	0.518724	0.0167909
USP22	-0.241392	0.0167909
CLIC1	-0.357972	0.0168207
MAP2K1	-0.361654	0.0168597
CENPB	-0.24971	0.0168865
ADAM9	0.336186	0.0169526
LOC101927391	1.22568	0.0169526
STEAP4	2.11015	0.0169526
TMEM165	0.335183	0.0169526
ZBED5-AS1	0.592097	0.0169526
SEC16B	1.28025	0.0169994
HOXC13-AS	1.60524	0.0170139
B4GALT1	0.353107	0.0170422
MAP2	0.622243	0.0170422
FAM168B	-0.249588	0.0170838
CACNA2D1	2.12516	0.0170842
USP31	-0.309789	0.017109
ALCAM	-0.622324	0.0171193
KIAA0825	1.66283	0.0171193
UBE2Q2	0.428961	0.0171365
TTYH2	1.27415	0.0171499
SEMA3F	0.790945	0.0172765
WFS1	0.540435	0.0172765
SERPINA3	0.95095	0.0172767
ABL2	-0.377168	0.017313
SNORA64	-1.12211	0.0173175
ABCD1	0.480672	0.017339
CNR1	2.35362	0.017339
HS6ST3	2.8679	0.0173946
SORBS2	0.522151	0.0174017
IRAK2	0.384269	0.0174075
SNRPA1	-0.375331	0.0174105
SPRYD3	-0.278516	0.0174171
MYLIP	-0.528845	0.0174487
ARFGEF2	0.283162	0.017456
PCOLCE	0.932615	0.0174712
ACLY	-0.394308	0.017484
F8	0.722943	0.0174867
LINC00094	0.412292	0.0174867
COL28A1	1.93038	0.0175279
MMGT1	-0.295794	0.0175511
PRKDC	-0.284847	0.0175542
TRIM29	1.62468	0.0175542
RHBDL2	1.20725	0.0176266
POC1A	-0.406438	0.0176668
POLI	0.429043	0.017684
LYRM1	0.331138	0.0176929
PAGR1	-0.332466	0.0177025
ATP6V0D1	0.264567	0.0177182
PBDC1	-0.449034	0.017775
KRT5	1.73801	0.0178171
KLRC2	1.45921	0.0178741
ARHGEF39	-0.453206	0.0178771
PAFAH1B3	-0.416564	0.0179284
BACH1	-0.567127	0.0179491
BOP1	-0.525178	0.0179818
ZW10	-0.379313	0.0180007
ZSWIM5	1.28811	0.0180411
VCP	-0.279585	0.0180595
SLC33A1	0.398548	0.018108
TP53I11	0.97021	0.018108
GPM6B	2.2251	0.018125
BNIP1	-0.45986	0.0181442
LINC01615	1.37908	0.0181635
EFHD2	-0.377511	0.018169
DGKQ	-0.455752	0.0181713
UGT1A10	2.70013	0.0181718
NINJ1	0.47204	0.0181936
ZSWIM8	0.384932	0.018239
KPNA1	-0.290794	0.0182604
MDN1	-0.338486	0.0183009
LRRC1	-0.38411	0.0183161
PDGFD	-0.704995	0.0183161
CDR2L	-0.274564	0.01835
EID3	-1.19345	0.0184296
TFPI	0.496615	0.0184296
TTC28	0.768611	0.0184517
LOC101928841	-0.673185	0.0184967
RPS19BP1	-0.420424	0.0185717
PINX1	-0.491019	0.0186047
MTMR12	-0.282427	0.0186506
ATP6V1B2	0.226328	0.0186568
PFDN5	0.374078	0.0187141
MALT1	-0.329608	0.0187728
TARS	-0.282823	0.0187728
RHBDD2	0.271815	0.018785
KCMF1	-0.268765	0.0187941
ARL6IP1	-0.355831	0.01886
ITPKA	-1.00868	0.01886
OSBPL10	-0.347371	0.01886
SNAI2	0.317115	0.01886
TNPO3	-0.23909	0.0188641
SH3GL1	-0.228281	0.0188756
VAPB	0.382094	0.018911
AKIRIN1	0.232909	0.0189276
GALNT9	3.09994	0.0190508
SREBF2	-0.316944	0.0191553
RPL19P12	0.841853	0.0192261
STK36	0.395326	0.0193245
DHDDS	-0.315767	0.0193414
ANXA7	-0.345521	0.0193444
[truncated: 721 more rows]

## Sheet: JQ1+PAL vs. DMSO
Gene	log2FoldChange	padj
SLC37A2	5.01874	5.2712e-166
ACSL5	-2.48071	7.26381e-113
ADI1	1.36104	1.60604e-85
ADAMTS9	-2.38997	2.43935e-72
IGFBP2	3.88236	6.45412e-67
MEGF6	5.52966	2.39465e-64
IL7R	-4.71051	7.11602e-64
MARCKSL1	2.22461	1.63741e-60
DNER	2.25758	3.12937e-59
FMNL1	-4.01304	1.32186e-57
NRCAM	2.44693	4.03586e-57
EGLN3	-2.60388	4.9633e-56
CDA	-3.74836	2.13165e-51
APOL6	-1.78513	2.69752e-51
FAM89B	1.59823	2.75742e-51
PLAT	2.01693	4.7999e-51
OASL	-4.47104	2.59229e-50
TNNT1	-4.61131	2.98921e-50
PRSS23	-2.68524	5.33467e-49
CARD11	-6.62059	1.24399e-48
AARS	-1.11397	2.96725e-47
TMEM2	1.94746	4.72207e-47
ICAM1	-3.15142	6.04523e-45
DDX60	-3.19386	1.42869e-44
FBN1	1.39758	1.19068e-42
TP53I3	2.39659	1.08859e-41
NR2F1	3.49885	1.32516e-41
SESN3	3.90174	1.96379e-41
P3H3	-3.87718	5.91972e-41
STARD8	-4.22956	7.3637e-41
VSTM2L	2.77603	1.47347e-40
GALC	-2.8558	1.91716e-40
SEMA6B	-4.9441	1.36516e-39
MYRF	-3.20989	2.97218e-39
DCXR	1.33937	3.52812e-38
CDC42EP1	-3.96817	4.06382e-38
SERPINE2	1.30387	4.06382e-38
RIN3	-3.98126	2.67829e-37
PIK3R3	1.4911	4.78228e-37
SLC2A3	-1.5982	1.40676e-36
SYTL4	-2.1709	1.53723e-36
FLVCR2	1.46994	6.63682e-36
LAMB3	-2.39488	1.85748e-35
SUV39H1	-1.4133	1.98018e-35
F2RL2	2.46685	2.34705e-35
PNPLA2	1.49928	2.4535e-35
CCND1	1.50137	5.05355e-35
STXBP2	-3.32282	1.10448e-34
MID1	-1.84478	5.17275e-34
MICAL2	-0.830842	9.0829e-34
EPHB6	-1.61122	1.02447e-33
LMNB1	-1.18467	1.29782e-33
DCN	-2.38308	4.83829e-33
ADAMTS7	2.42931	7.83765e-33
SRD5A1	1.36148	1.47038e-32
TTC3	0.960579	3.8761e-32
IFITM1	-2.64064	8.37078e-32
CD59	1.21927	1.71075e-31
EDIL3	-2.8941	1.77558e-31
PALLD	-1.41007	1.77558e-31
POLE4	1.28873	2.37291e-31
C1R	-3.37844	3.20177e-31
GDF11	1.42658	5.63225e-31
PACSIN3	-2.19999	1.67989e-30
RFTN1	-2.3817	3.62788e-30
CA9	-4.79571	9.31593e-30
IFI44L	-2.70634	1.12071e-29
XBP1	-0.742054	1.19874e-29
PXYLP1	-2.36406	1.5824e-29
TFAP2C	1.60976	1.5824e-29
TBL1X	-1.66718	2.00302e-29
ZNF300	-2.23432	3.00665e-29
EBP	-1.14643	4.24515e-29
KIF5C	3.55161	6.71554e-29
APOBEC3B	-1.95404	1.02179e-28
MXD4	1.69018	1.76872e-28
HTRA1	2.63151	3.03378e-28
CD33	2.15613	6.5967e-28
TEX2	0.988105	8.16553e-28
CCNF	-1.19343	8.45199e-28
RNF144B	-3.93801	2.3424e-27
DLG3	-1.9037	2.47361e-27
TYRO3	-1.53304	3.62692e-27
TBCD	1.01474	5.33368e-27
PMEPA1	2.16094	8.50142e-27
WHSC1	-0.924346	9.9468e-27
MORF4L2	-0.777327	1.55021e-26
ARFIP2	0.945303	1.92872e-26
AOX1	-1.58667	2.14816e-26
ZNF697	-1.54768	2.22713e-26
DDR2	-5.36765	4.27524e-26
DNAJC5	0.867868	1.02334e-25
RPS6KA3	-1.00644	1.40122e-25
ADGRG6	-2.1703	1.74671e-25
RAMP1	2.26374	2.05612e-25
MYBL2	-1.20601	2.21834e-25
SH3GLB2	0.785798	2.21834e-25
TPD52L2	1.03878	2.24605e-25
APOL1	-1.76486	2.4231e-25
COL3A1	-3.78842	2.73771e-25
APMAP	0.800222	2.92218e-25
DMXL2	1.08249	6.06872e-25
NUP210	-4.00148	6.32058e-25
FAM210B	1.58247	6.56727e-25
GPX4	0.982095	6.86668e-25
PQLC3	1.62876	1.21445e-24
GALNT14	-7.06056	2.49902e-24
PCYOX1	1.04157	2.94373e-24
SMS	-0.988332	4.18305e-24
IL32	-5.22765	5.38642e-24
ITGA5	-0.960689	6.04983e-24
VLDLR	-5.25703	7.04187e-24
LAS1L	-0.927075	7.26007e-24
LOC283352	5.53797	8.98736e-24
PARP9	-1.67969	1.02385e-23
SLITRK6	3.24324	1.1003e-23
MTURN	1.46265	1.18211e-23
OTUD1	-1.55985	1.22444e-23
PTPRF	-1.87558	1.77333e-23
S100A2	-1.97825	1.86198e-23
EMP3	-0.777586	2.52578e-23
ARHGEF6	-2.53457	2.52873e-23
IFITM10	2.30623	3.68568e-23
ANP32E	-1.33732	4.00241e-23
DOCK11	-0.783148	4.15653e-23
ESYT2	0.766402	4.43441e-23
TNFRSF21	3.16749	4.59276e-23
ELF4	-1.09735	4.84409e-23
TPRN	1.10957	5.16604e-23
OAS3	-2.74678	7.07432e-23
VWA5A	-1.97474	7.49241e-23
PTGFR	-2.6971	8.32277e-23
NUPR1	-3.36423	8.94747e-23
ZNF532	-2.44461	9.54453e-23
PMAIP1	-2.76056	1.14663e-22
SERPINA3	-3.85847	1.3349e-22
CHD3	-1.21399	1.44616e-22
RAB9A	-0.850696	1.52461e-22
MARS	-0.987493	1.54647e-22
EPB41L5	1.42651	1.88885e-22
NLRC5	-1.46998	1.94102e-22
CTPS2	-1.5741	2.14647e-22
NLRP1	-2.58154	2.17521e-22
TGFA	2.23356	3.61463e-22
ALAD	1.16867	3.74291e-22
PTTG1IP	1.03298	4.17698e-22
CCBE1	-2.36556	5.23502e-22
CREG1	1.15391	5.57832e-22
FBN2	-4.55338	6.05251e-22
CKAP4	-2.23376	6.49347e-22
RBM3	-1.02113	7.13923e-22
SLC12A8	-2.00554	1.06606e-21
KIAA1522	-1.0696	1.06792e-21
FYN	1.72193	1.09835e-21
MRC2	2.09638	1.33426e-21
PHF8	-0.957708	1.61256e-21
AIFM1	-0.936778	1.68542e-21
DMBT1	-2.34932	1.96539e-21
CAT	0.848541	1.99959e-21
RAP2C	-1.15791	2.22289e-21
BTN3A2	-1.47838	3.33159e-21
ZNF22	1.5923	3.94624e-21
CLN3	-1.42998	4.73599e-21
TBC1D8	1.62184	4.83301e-21
DDX17	1.01111	5.0602e-21
ANKH	0.634968	6.64767e-21
SIPA1L2	1.58532	6.9647e-21
C16orf62	-0.865986	7.90636e-21
MSR1	-3.28995	8.93491e-21
TSPAN8	-5.34793	8.94623e-21
RAPH1	1.0694	9.06159e-21
LDOC1	-1.88657	9.91684e-21
DUSP4	1.69156	1.30727e-20
PRMT2	0.918785	1.33329e-20
IFIT1	-1.84074	1.36534e-20
STX16	0.847525	1.44915e-20
ESPL1	-1.30001	1.50565e-20
MSN	-0.822822	1.75818e-20
ERAP2	-1.23783	1.7883e-20
EPAS1	1.28659	2.0152e-20
HADHB	0.729388	2.17923e-20
CACNA2D3	2.20757	2.30713e-20
IFI16	-0.916694	3.92389e-20
SRSF4	-0.679348	4.13205e-20
HUWE1	-0.828466	5.03334e-20
INSC	-2.43044	5.04401e-20
FBXO25	2.42273	5.29412e-20
PSAP	0.917888	5.29412e-20
DIDO1	0.71505	5.68195e-20
IL18R1	-3.25305	5.79859e-20
TRAF4	0.964701	5.9554e-20
HADHA	0.588368	6.71729e-20
FTH1	1.41127	7.50901e-20
HMOX1	1.34961	7.95781e-20
FMNL2	1.02031	8.8111e-20
XAF1	-2.61646	9.58269e-20
SMIM10	-3.65639	1.19696e-19
NFE2L3	-1.91922	1.25961e-19
S100A3	-1.58055	1.29796e-19
PTPRB	-3.43967	1.70175e-19
INAFM2	0.91353	1.89745e-19
SMC1A	-0.897647	1.89745e-19
PIR	-1.95882	2.19813e-19
MAST4	-1.27075	2.20444e-19
LOC101928841	-2.16463	2.21714e-19
TSPAN3	0.763541	2.21714e-19
FASN	-1.48107	2.60755e-19
SREBF2	-1.00527	3.62862e-19
SCARA3	-1.86497	4.39256e-19
DCAF16	0.886495	4.8533e-19
RIN2	1.29577	5.17339e-19
HIRIP3	-1.16346	7.98293e-19
RPS6KA2	2.68473	8.16537e-19
LOC642852	1.35245	9.09441e-19
MFSD6	1.27684	9.63567e-19
ZDHHC2	1.60582	1.15587e-18
POLR2L	0.905799	1.17696e-18
TRANK1	-2.60255	1.17696e-18
CYBA	1.65596	1.27409e-18
GSTM1	-3.18058	1.3472e-18
TUSC1	1.83874	1.44481e-18
ANKRD28	-0.693892	1.69952e-18
APCDD1L	1.1762	1.76104e-18
THBD	1.11077	1.98745e-18
PYGB	0.787683	2.01455e-18
PRICKLE3	-1.28175	2.02313e-18
IQCE	1.25854	2.0237e-18
PTPRR	-3.56055	2.43601e-18
EMC10	1.0028	2.55129e-18
PHGDH	-1.7411	2.62893e-18
CHST2	1.68759	2.76133e-18
SCD	-1.40704	2.84354e-18
MAGEC1	1.45402	4.14639e-18
PRPS1	-0.819491	4.18885e-18
SAMD5	3.82501	4.20692e-18
PLD5	-2.52791	4.31835e-18
CDCP1	-0.969452	5.43078e-18
IFIT3	-1.74206	5.69876e-18
TGFBI	1.5579	6.288e-18
TCF25	0.885302	7.8358e-18
IL13RA1	-1.14415	8.39944e-18
PLPP2	-4.18007	8.71273e-18
CD24	3.10466	8.72791e-18
PPP1R15B	-0.733086	9.15632e-18
NIPBL-AS1	1.10761	9.67966e-18
SLC25A5	-0.937182	9.69937e-18
PRR16	-1.76025	9.70833e-18
KANK2	0.752819	9.95458e-18
STAP2	-2.60013	1.14862e-17
DPAGT1	-1.07674	1.20029e-17
HPCAL1	0.942895	1.21124e-17
FAM102A	1.13282	1.29416e-17
HERC5	-4.85821	1.45654e-17
NCAPD2	-0.726137	1.66295e-17
TNFRSF9	-5.62671	1.70084e-17
WDR19	1.04667	1.82203e-17
SULT1B1	-3.54661	2.10543e-17
POSTN	-5.21685	2.33193e-17
PRDX4	-0.855324	2.69173e-17
PGK1	-0.791816	2.80832e-17
IFIT2	-2.05398	3.08453e-17
CLIC2	-3.45072	3.44017e-17
PLEKHG4	-1.65249	3.52434e-17
CLCN5	-1.2024	4.45044e-17
TPST1	1.34566	5.11767e-17
GJB2	-1.74017	5.86894e-17
UFC1	-0.745291	5.93086e-17
SSRP1	-0.631012	7.02844e-17
FSTL1	1.32749	7.36018e-17
IL15RA	-1.41034	7.60803e-17
SCARB1	-0.88012	7.71964e-17
TMEM45A	-2.18828	7.85501e-17
CASP1	-1.5218	8.17168e-17
CTDNEP1	-0.717899	8.2508e-17
MARCH1	-2.32757	8.50381e-17
PIK3R2	0.971226	1.05409e-16
STXBP1	0.763963	1.0956e-16
FKBP1A	0.813375	1.18533e-16
TRPV2	-2.95869	1.23642e-16
ZNFX1	0.74983	1.35012e-16
PRNP	0.703162	1.59118e-16
SNTB1	-2.17637	1.70733e-16
PARVA	1.14481	1.84938e-16
APOBEC3C	-1.45459	1.89862e-16
RLIM	-0.768754	2.00054e-16
PLEKHA4	-1.40266	2.04884e-16
PCK2	-1.55355	2.05852e-16
GNPTG	1.31313	2.23526e-16
BTN3A1	-1.47863	2.62472e-16
PLK1	-0.672384	2.62472e-16
ANPEP	1.29368	2.80693e-16
NR2F1-AS1	2.34188	2.90434e-16
TLR3	-2.34523	3.2777e-16
VAPB	1.08865	3.30057e-16
CELSR1	2.65804	3.37626e-16
FNTA	0.870479	3.37626e-16
ADCY7	-1.61637	3.39159e-16
DPYSL2	0.841359	3.75973e-16
KIF21B	-3.88777	4.43861e-16
ATF4	-0.721502	4.79363e-16
BASP1	-1.67527	4.88901e-16
ZNF252P	1.44748	5.21292e-16
PTPN13	0.864087	5.32475e-16
ACP1	0.773822	5.4952e-16
TMEM230	1.01034	5.60072e-16
C9orf16	1.2702	5.68101e-16
DUSP16	-1.72933	6.67883e-16
ECM1	-1.90493	6.69833e-16
COL18A1	1.4742	7.19588e-16
ARHGAP19	-1.08346	7.54149e-16
LOC100505817	4.33049	7.97254e-16
IKZF4	-1.64449	8.03982e-16
DLX2	1.8095	8.24823e-16
TDP1	-0.957052	8.26719e-16
HMGN5	-1.31195	8.43199e-16
WASF3	3.39781	1.12824e-15
DZIP1	0.973871	1.17493e-15
ABCB7	-0.891661	1.23068e-15
POLE2	-1.20963	1.26603e-15
INSIG1	-1.37427	1.4271e-15
ETS2	-0.823635	1.59265e-15
GJA3	1.93365	1.63768e-15
VSNL1	-3.01105	1.79496e-15
PEF1	-0.912716	1.90441e-15
ZNF569	-3.89037	2.03407e-15
IGSF3	1.83038	2.5206e-15
IFIH1	-2.3353	2.5714e-15
ELFN2	-1.50764	2.63058e-15
CROT	1.15627	2.7909e-15
CCNE1	1.58072	3.15407e-15
PDE4A	-2.50797	3.1864e-15
APOL3	-1.74962	3.35589e-15
TUSC3	1.00108	3.70632e-15
DRAP1	0.834861	4.01845e-15
SAYSD1	1.63372	4.25001e-15
GALNS	1.5625	4.59205e-15
TNFSF12	-2.56114	4.98798e-15
STAG2	-0.732719	5.00685e-15
ETV1	0.941038	5.10691e-15
CNNM3	0.996648	5.61614e-15
ADAMTS12	0.894127	6.05846e-15
KIF4A	-0.960607	6.1713e-15
BCL2L1	1.08463	6.38573e-15
APLP2	0.980029	6.45639e-15
KIFC2	1.37833	6.69384e-15
TPRG1L	0.707369	7.52125e-15
IVD	0.879129	8.45873e-15
GAR1	-0.820959	9.46444e-15
EFR3B	2.71	9.61568e-15
SLC25A4	1.02935	1.05137e-14
RAB6B	1.60724	1.07982e-14
SORBS2	-1.48853	1.15514e-14
FAM234A	1.05077	1.16284e-14
CYHR1	0.983344	1.1809e-14
NMNAT2	3.8078	1.19694e-14
LMBR1	0.996944	1.23206e-14
MCM5	-0.725626	1.24334e-14
IL1RL1	-3.58956	1.34855e-14
CORO2A	2.19782	1.53574e-14
PLCD3	1.08966	1.6009e-14
CHPF2	1.01064	1.68384e-14
PRPS2	-1.21359	1.72471e-14
TMSB4X	-1.10649	1.76839e-14
EXOC6B	0.898652	1.84887e-14
DNAJC22	-1.67703	1.87889e-14
FOXA2	-2.89894	1.87889e-14
E2F2	-1.32445	1.92342e-14
LPXN	-1.44103	2.07823e-14
IL27RA	-2.3532	2.29742e-14
RRAD	-3.30267	2.408e-14
C10orf10	-1.96743	2.41858e-14
C1S	-2.10717	2.43751e-14
MKI67	-0.977765	2.64354e-14
TMEFF2	1.83786	2.69128e-14
FAM133A	2.06654	2.69414e-14
RNF114	0.672961	2.79481e-14
NID2	-2.32675	2.86832e-14
TAF10	0.705858	3.0552e-14
H2AFV	0.765762	3.14274e-14
DCTN1	0.636635	3.46706e-14
MMP24-AS1	1.08731	3.74528e-14
NUCKS1	-0.651969	3.82055e-14
CSTF2	-0.803673	3.87278e-14
POLB	0.784064	4.00016e-14
TENM3	-1.19617	4.61493e-14
GPKOW	-1.36895	5.05125e-14
HS3ST3A1	-1.61736	5.05125e-14
SUCLG2	-0.979054	5.14236e-14
CD69	-2.87128	5.54006e-14
PLS3	-1.02901	5.66986e-14
SLC16A3	0.935717	6.1592e-14
STK25	0.723408	6.652e-14
TTC7B	-1.28544	7.19905e-14
NQO1	1.27587	7.30491e-14
SDC2	1.11576	7.30491e-14
SEC13	-0.670252	7.30491e-14
CYSRT1	2.90561	7.86664e-14
LZTS3	1.43473	7.86664e-14
CHST12	1.27875	7.93841e-14
NDUFA4	0.843867	8.06041e-14
FAM134B	2.88214	8.14883e-14
NFKB1	-1.03242	8.48387e-14
SKP1	0.669839	9.26941e-14
ETV4	-0.851071	9.27527e-14
PRCAT47	-2.48512	9.88218e-14
GOLGA8B	1.26684	1.00542e-13
EPB41L4B	1.24315	1.0132e-13
PLP2	-1.10515	1.04825e-13
MCTS1	-0.84933	1.14218e-13
TMOD2	2.83856	1.18329e-13
MSRA	-1.26098	1.24802e-13
ABCC3	1.44172	1.2675e-13
AHNAK2	1.07664	1.2675e-13
ENO1	-0.548807	1.28255e-13
GNB5	0.976521	1.36331e-13
RRAGA	-1.31724	1.39428e-13
RTN3	0.665901	1.4325e-13
ADGRL1	-1.68529	1.64835e-13
PEMT	-1.13096	1.65153e-13
SERPINB2	-5.38209	1.7431e-13
CLU	0.929646	1.75811e-13
PRKAR1B	1.38296	1.75811e-13
FAM13B	1.27247	1.76144e-13
RBBP7	-0.764929	1.76469e-13
KSR1	-3.11551	1.81087e-13
ISG15	-1.39572	2.07016e-13
CDCA3	-0.758973	2.5905e-13
NRBP1	0.508386	2.62977e-13
TRIML2	-6.7111	2.78507e-13
TOMM34	0.785479	2.78714e-13
CEND1	4.28741	2.96082e-13
SLC9A3R1	0.879626	2.96082e-13
TMEM173	-1.72909	2.96082e-13
ZNF558	2.55859	2.97292e-13
PSMB2	-0.682107	3.14841e-13
TRAF1	-4.08552	3.44012e-13
ARHGEF26	2.01748	3.47143e-13
HMGB2	-0.652763	3.76338e-13
FLJ23867	1.89854	4.23562e-13
LAGE3	1.10053	4.33514e-13
EGR2	-1.61119	4.43883e-13
RAB40B	1.59153	4.9415e-13
FNBP1	0.766222	4.94379e-13
LPL	-6.99978	5.0202e-13
PPP4R3A	-0.67644	5.07307e-13
PMPCB	0.575968	5.40402e-13
DUBR	1.45029	5.64398e-13
PITX2	-2.41837	5.94184e-13
PUDP	-1.16983	5.98387e-13
ZNF330	-0.76982	6.10082e-13
ATF3	-1.54318	6.14334e-13
SPIRE2	1.6057	6.14334e-13
NOTCH3	-2.29893	6.21605e-13
ZER1	1.11617	6.47024e-13
GALNT15	-2.93689	6.79986e-13
XIAP	-0.809834	6.8434e-13
CNIH3	-2.39595	7.15758e-13
CTSD	1.19095	8.00861e-13
IFI44	-1.24806	8.17827e-13
PREPL	0.815809	8.61078e-13
EIF2S3	-0.572567	9.13947e-13
GBP1	-1.62667	9.225e-13
DENND1B	-1.26812	9.71554e-13
MAT2A	0.741398	9.94689e-13
UNC13B	1.32398	9.94689e-13
DDX60L	-1.48398	1.07295e-12
HNRNPD	-0.542111	1.07625e-12
CASD1	1.34155	1.10688e-12
WNT5A	1.48687	1.22143e-12
FNBP1L	1.31207	1.26523e-12
KIAA1551	-0.903519	1.31845e-12
FSIP2	-3.05037	1.3876e-12
PCYT2	0.655262	1.57541e-12
DOPEY2	1.04767	1.589e-12
BIRC3	-2.05284	1.60126e-12
LBR	-1.15936	1.61313e-12
LOC101929705	-2.86214	1.62986e-12
ACYP2	1.35372	1.74459e-12
SCMH1	-0.938842	1.74459e-12
TLN2	1.00191	1.76282e-12
TFDP2	1.3098	1.85321e-12
PLCL2	-2.3726	1.85907e-12
STRA6	-2.74185	1.88002e-12
SLC16A7	-1.37594	1.90996e-12
ABI3BP	-1.1758	1.93928e-12
CADM1	3.24223	2.05526e-12
RERE	-0.749512	2.16861e-12
YWHAQ	0.662871	2.21539e-12
C9orf40	-0.989001	2.22188e-12
CNOT6L	-1.05647	2.26678e-12
LINC00707	-2.4838	2.30313e-12
OAS2	-4.01393	2.34054e-12
ZC4H2	1.93311	2.34054e-12
MAN1B1-AS1	1.54521	2.3426e-12
SGK1	1.34269	2.37394e-12
CSPG4	-2.14831	2.42109e-12
HPS4	-0.729882	2.48527e-12
FAM214A	1.65114	2.49746e-12
DTNA	-1.2336	2.49751e-12
KIF20A	-0.94448	2.53028e-12
CAPN5	1.47858	2.53202e-12
FGF13	1.08106	2.63957e-12
FTSJ1	-0.763794	2.80907e-12
MFGE8	1.04935	2.82891e-12
CCNA2	-1.09818	2.86379e-12
THEM6	1.04749	2.97175e-12
NABP1	1.02982	2.981e-12
RHOBTB1	-1.26488	2.98322e-12
ZNF71	-2.23709	2.98322e-12
PDGFRA	-1.18615	3.02215e-12
EYA1	-1.9177	3.06247e-12
GSS	0.992783	3.13311e-12
LRCH2	-4.32356	3.32228e-12
PDDC1	0.901316	3.36072e-12
PABPC1L	1.19079	3.40513e-12
IRS1	0.967754	3.45479e-12
STAT1	0.714739	3.56419e-12
TIMM17B	-1.26369	3.56419e-12
ZNF256	-4.13962	3.56419e-12
NDUFB2	0.762428	3.58537e-12
SEC24A	-0.653611	3.68972e-12
PTCD3	0.660781	3.8219e-12
MDH1	0.537568	3.95958e-12
TANGO6	-0.891311	4.31093e-12
FAM134A	0.552955	4.34206e-12
NCBP2	0.717003	4.40286e-12
SHCBP1	-0.680382	4.54411e-12
DDX5	0.461315	4.69463e-12
GINS2	-0.877112	4.69463e-12
BRWD3	-1.09103	4.96162e-12
UROD	-0.648065	5.02829e-12
RAB11FIP3	0.64544	5.50761e-12
TCERG1	-0.696831	5.55212e-12
EXD2	-0.859497	5.58123e-12
AGTPBP1	2.11299	5.66197e-12
MBTPS2	-0.858228	5.86901e-12
PTPN3	-1.58428	5.97772e-12
CEP95	0.906872	6.0047e-12
MYO1E	0.813165	6.0047e-12
PPEF1	-3.69323	6.0047e-12
EFNA1	-2.48058	6.36593e-12
ASAP2	0.771541	6.7815e-12
HDGF	-0.587094	7.50769e-12
AIM2	-2.56743	7.54462e-12
ANP32B	-0.504985	7.62113e-12
RAB10	0.763858	7.75972e-12
GTSF1	-4.30176	7.86011e-12
IPO8	-0.730793	8.04157e-12
XYLT1	-2.62382	8.14887e-12
HEXIM1	0.710425	8.1835e-12
UPF3B	-1.12919	8.1835e-12
APP	0.851291	8.24864e-12
NFKBIA	-1.434	8.24864e-12
ATG4A	-0.988453	8.30905e-12
SLC6A9	-1.85859	8.30905e-12
YARS	-0.739993	8.46737e-12
CARD8	-1.3285	8.47657e-12
SELPLG	-3.09187	8.56262e-12
GBP2	-1.7661	8.70369e-12
PDCD6	0.618751	8.82718e-12
ZNF33B	1.59384	9.09864e-12
BSG	0.700376	9.30724e-12
HDLBP	0.459013	9.58279e-12
FAM222A	2.26387	9.66505e-12
SDPR	1.36514	9.89169e-12
ALG14	-1.10509	1.01961e-11
ZNF385D	-0.967323	1.02075e-11
LCMT2	1.0344	1.07537e-11
UBR3	0.780969	1.08006e-11
SORBS1	2.18445	1.08094e-11
ABHD12	0.557698	1.09248e-11
PPIA	0.416059	1.15907e-11
SIPA1L1	-0.663094	1.22285e-11
RND1	-2.69682	1.26948e-11
ORC4	0.782349	1.27105e-11
ZNF217	0.844539	1.28878e-11
FAT4	-0.770151	1.36451e-11
BCL6	0.799801	1.37295e-11
PHPT1	0.836005	1.39103e-11
CLTCL1	1.47166	1.41288e-11
PHEX	-1.89982	1.4455e-11
ADM	-1.91659	1.45053e-11
SLC25A43	-0.85455	1.50023e-11
HAX1	-0.696868	1.62777e-11
CHP1	0.607003	1.66254e-11
NME6	-1.05433	1.67821e-11
TNS2	-0.899048	1.70391e-11
SUN1	0.849296	1.75143e-11
USP43	-2.451	1.75143e-11
ATP11C	-0.814192	1.78304e-11
DEPDC1	-0.895477	1.78662e-11
KAZN	2.18524	1.78662e-11
POLA1	-0.873187	1.80399e-11
MED12	-0.730463	1.82048e-11
AACS	0.606677	1.8381e-11
ITGB4	2.45082	1.87422e-11
PLXDC2	2.38202	2.14457e-11
SCML1	-0.825201	2.17796e-11
MOCS2	0.690171	2.27605e-11
HSPA12A	1.03114	2.28931e-11
ESYT1	0.594469	2.29006e-11
TMEM150A	1.32941	2.40418e-11
FLT3LG	-1.89449	2.40916e-11
RPE	0.756913	2.46286e-11
ATP2A3	-5.1806	2.62372e-11
FAM120AOS	0.851426	2.67948e-11
MAPK3	-1.47814	2.72902e-11
SOD2	-1.51234	2.79615e-11
OTUD3	-1.068	2.8096e-11
FARP2	0.893582	2.98722e-11
KLF5	1.34124	3.03773e-11
ALOXE3	-3.56292	3.05223e-11
TMEM164	-0.70253	3.09773e-11
C1QTNF1	-1.30717	3.21476e-11
DUS2	-1.16234	3.2636e-11
LFNG	1.79811	3.38976e-11
AURKB	-0.790331	3.43872e-11
JAG1	1.00357	3.57544e-11
ARFGEF2	0.656136	3.57555e-11
MT1X	1.36445	3.61071e-11
NECAB3	1.21563	3.61274e-11
CDC42EP4	-0.597208	3.62921e-11
FAHD1	0.782645	3.64989e-11
SOCS3	-2.54072	3.6505e-11
FAM189B	-0.591874	3.94722e-11
PLSCR1	-0.993835	4.29179e-11
CPPED1	1.03141	4.39524e-11
LMO7	-1.23824	4.46886e-11
MRPS31	-0.923805	4.70539e-11
NAGK	0.989822	4.76368e-11
AKR7A2	0.612534	4.9185e-11
HSD17B10	-0.70979	5.13849e-11
PEPD	0.709551	5.14168e-11
FADS3	0.997087	5.25623e-11
SCCPDH	0.6798	5.3213e-11
ANXA3	-3.5983	5.34243e-11
SLC35A5	0.913189	5.35645e-11
COMT	-0.742192	5.4785e-11
KIF18B	-0.713029	5.6168e-11
MGP	-1.2006	5.71655e-11
RPS27	0.542541	5.78403e-11
SNX1	0.543731	5.8881e-11
ARAF	-0.895932	5.93254e-11
SPATA20	0.926013	6.31389e-11
RHBDD2	0.629585	6.3414e-11
COL12A1	-1.51502	6.36203e-11
ABCA6	-1.47275	6.45997e-11
ABHD2	0.722059	6.45997e-11
TMEM18	1.05218	6.46967e-11
INPP4A	0.774202	6.67816e-11
DPYSL3	2.61501	6.73449e-11
VPS8	0.81849	6.98486e-11
FLJ22447	-3.65025	7.12725e-11
DMTF1	0.856411	7.68365e-11
SNHG3	-0.910039	7.78172e-11
SREBF1	-1.2919	7.81611e-11
KIFC3	-0.772102	7.96201e-11
NFYA	0.616919	8.16713e-11
CTSZ	0.605697	8.37267e-11
POU6F1	-2.28767	8.49974e-11
CSF1	-0.780711	8.54525e-11
COA6	-0.893455	8.63577e-11
TRIM32	1.0706	8.63577e-11
TENM2	-4.14388	9.22372e-11
COL8A1	-2.00318	9.4601e-11
LTBP1	-1.46305	9.81903e-11
ARHGEF2	-0.650141	1.00494e-10
CIRBP	0.972164	1.01351e-10
DHRS9	-2.11144	1.07563e-10
C14orf79	1.2267	1.07595e-10
CDK16	-0.936663	1.13684e-10
SDF2L1	-0.811365	1.19604e-10
STAU1	0.673604	1.20747e-10
SCG5	-1.78183	1.20975e-10
SOX9	0.917538	1.21248e-10
CAMTA2	-0.779077	1.21574e-10
ASNA1	0.628878	1.21618e-10
TXLNG	-0.896052	1.21618e-10
ZNF274	-1.06865	1.22592e-10
BAIAP2	0.866014	1.2358e-10
TAX1BP1	0.727859	1.26555e-10
TNS4	-1.55294	1.27355e-10
UCKL1	0.868008	1.28361e-10
FGD1	-1.06989	1.42241e-10
ITGA3	0.671475	1.43054e-10
FN3KRP	0.641633	1.6026e-10
CD83	-1.41378	1.61476e-10
CDYL2	-1.74142	1.76788e-10
ZNF570	-3.57173	1.77321e-10
BHLHE41	-1.64761	1.8616e-10
FAM195B	0.724898	1.86772e-10
RABIF	0.938189	1.97024e-10
TMEM154	-2.19269	1.99768e-10
RAB22A	0.656438	2.05299e-10
RNASEH2C	1.0119	2.08872e-10
TMSB10	0.645962	2.10307e-10
PNMA1	0.63639	2.15933e-10
PFAS	-1.01262	2.18338e-10
PRELID2	-1.35723	2.20946e-10
VAT1	0.643034	2.23855e-10
BAIAP2L2	-1.76178	2.26566e-10
CUEDC1	-1.76627	2.26566e-10
MAPK8IP1	1.28	2.33647e-10
OSBPL6	1.00001	2.40181e-10
NEK9	0.748221	2.45473e-10
ATP5S	1.43991	2.50276e-10
ENY2	0.76251	2.50276e-10
UROS	0.750611	2.50515e-10
MGEA5	0.528452	2.51909e-10
PSPC1	0.664395	2.5529e-10
AMOTL2	1.27503	2.63166e-10
RPA3	0.736963	2.64997e-10
ZMAT3	0.907278	2.65612e-10
FUNDC1	-0.858492	2.80283e-10
PRKX	-0.899763	2.85036e-10
NEO1	2.8027	2.91282e-10
NRG2	2.20807	2.91282e-10
LAMA3	-1.69967	2.92051e-10
KIAA1324L	0.980361	3.09325e-10
ACOX1	0.733765	3.1284e-10
RP2	-0.80937	3.13185e-10
GRAMD1B	-1.31812	3.14971e-10
NDST1	-0.998977	3.14971e-10
PSRC1	-0.768372	3.14971e-10
COX5B	0.736518	3.1631e-10
STAG3L5P-PVRIG2P-PILRB	1.25111	3.19124e-10
SLIT2	-1.49947	3.20941e-10
ORMDL1	0.645453	3.21333e-10
ZMIZ2	0.645241	3.24281e-10
FOXM1	-0.779732	3.24743e-10
EEF1A2	1.65372	3.31507e-10
TGFB1	0.736942	3.42262e-10
LYPD3	-2.1091	3.4773e-10
SNRPC	-0.503551	3.4773e-10
SLC9A6	-0.797923	3.51469e-10
ARHGEF5	-1.80974	3.52906e-10
CYP20A1	0.888281	3.54759e-10
OSMR	-0.75199	3.54759e-10
EIF2AK1	0.638122	3.6405e-10
TOR1B	0.844829	3.64316e-10
FAM64A	-1.00933	3.80606e-10
CDR2L	0.590592	3.80635e-10
SCPEP1	0.58104	3.88361e-10
ATG12	0.67789	3.88969e-10
TFE3	-0.834738	3.89142e-10
CES1	-1.98471	3.96725e-10
ING5	0.937948	3.98278e-10
CD151	0.694129	3.99757e-10
CSRNP1	-1.35089	4.13416e-10
C1orf198	-0.70848	4.23936e-10
TRPM7	0.686036	4.39348e-10
EMP2	-1.06779	4.4508e-10
ADRBK2	-1.43852	4.49645e-10
CD70	-2.88516	4.56608e-10
AMN1	-1.22101	4.80754e-10
MRPL28	-0.581123	4.80754e-10
SLC25A39	0.586825	4.91783e-10
GLI1	-1.87127	5.01949e-10
CXCL8	-1.7648	5.27896e-10
TLE4	1.89875	5.31526e-10
EPSTI1	-2.8423	5.3678e-10
LEMD2	-0.894117	5.37127e-10
KIF7	1.03874	5.51817e-10
PLXNB3	1.25843	5.61286e-10
HDHD2	0.774355	5.651e-10
APBA1	2.3885	5.6605e-10
UHRF2	0.888204	5.66183e-10
SLCO2A1	-1.04148	5.71645e-10
PYCRL	1.11821	5.7207e-10
NKAP	-0.920264	5.75735e-10
SPTB	-1.86569	6.05497e-10
ATP6V0E2	1.15717	6.09894e-10
EHD2	0.752054	6.11978e-10
RNF213	-0.833577	6.23902e-10
BCAS4	1.21291	6.24237e-10
MEST	-1.04445	6.25985e-10
COMMD6	0.9012	6.84753e-10
EDN2	-2.14565	6.84753e-10
GPD2	-1.09723	6.84753e-10
PKMYT1	-0.864181	6.94725e-10
HIST1H2BD	2.15025	7.09468e-10
SLC25A15	-0.941642	7.45329e-10
TNC	-1.50396	7.57508e-10
C11orf1	1.29731	7.66722e-10
TIMP2	0.948246	7.70514e-10
GSN	1.20448	7.7704e-10
NFIX	0.472567	7.83011e-10
UPRT	-1.02901	8.04536e-10
FAM43A	0.879267	8.18061e-10
NKRF	-0.754469	8.66583e-10
ATG4B	0.727786	8.99454e-10
NBPF1	0.916516	8.99454e-10
MBOAT1	-1.89856	9.06481e-10
CCNDBP1	0.682481	9.31494e-10
KIAA1161	1.40607	9.62316e-10
IL22RA1	-2.03125	1.00257e-09
HTATSF1	-0.688438	1.00721e-09
SEPT8	-0.575276	1.01125e-09
EXOC3-AS1	0.972017	1.06179e-09
WIPI2	0.882571	1.08828e-09
HPSE	-0.816874	1.12693e-09
TUBA1A	0.601587	1.13889e-09
MANBA	0.948092	1.14472e-09
ZDBF2	1.27834	1.14865e-09
RABGAP1	0.623756	1.1678e-09
BACH1	-1.26498	1.1835e-09
COL16A1	-2.1189	1.2067e-09
MTFP1	-1.00291	1.21377e-09
BCL2L11	1.16819	1.22117e-09
ACSL4	-0.940999	1.24597e-09
SNW1	-0.487905	1.24773e-09
PIK3R1	0.608185	1.26254e-09
DNAH2	-3.26547	1.28338e-09
WSCD1	-2.03553	1.29248e-09
SSX1	-4.74305	1.33881e-09
GK	-2.19158	1.36027e-09
GNAI1	1.43121	1.37904e-09
PDHA1	-0.770312	1.42585e-09
HCCS	-0.805947	1.43826e-09
SETD5	-0.621797	1.46319e-09
CTXN1	1.55391	1.48413e-09
PCMTD2	1.22054	1.52778e-09
KIDINS220	0.638626	1.55603e-09
TUBA1B	-0.735537	1.57217e-09
APLP1	1.5842	1.58692e-09
FIBP	0.606428	1.63057e-09
PCSK9	-3.88098	1.63795e-09
SLC35E3	0.878841	1.6548e-09
TRAF5	-2.09698	1.69188e-09
IFNLR1	-1.49588	1.69897e-09
PRPF8	-0.667684	1.70395e-09
PSMD7	-0.492498	1.70477e-09
MCC	1.94363	1.70567e-09
APCDD1L-AS1	1.24853	1.77965e-09
UBE2Q2	0.907299	1.78641e-09
TRPC1	1.08468	1.81382e-09
AGTRAP	-0.919991	1.85541e-09
CST3	0.808734	1.8584e-09
NDUFC1	-0.797101	1.85981e-09
ANKIB1	0.563195	1.87276e-09
CFAP44	1.65907	1.87276e-09
CHGB	2.81434	1.88499e-09
CDK18	-2.64492	1.9271e-09
TRIB3	-0.92269	1.94474e-09
OLFM1	-3.46842	1.98302e-09
CASP10	-1.38461	2.00162e-09
SOD1	0.464428	2.04663e-09
CREB3L3	-4.59313	2.06662e-09
GLG1	0.436426	2.08702e-09
ENPP2	1.54122	2.14278e-09
HNRNPA2B1	-0.51977	2.14278e-09
CTSA	0.664168	2.16878e-09
IKBKE	-1.22218	2.16878e-09
COL27A1	1.29996	2.18986e-09
LOXL1-AS1	-2.77629	2.23937e-09
APEX2	-0.729635	2.25904e-09
PSMA3-AS1	0.859241	2.27583e-09
FAM219B	0.717665	2.37486e-09
ZBED5	0.669258	2.42446e-09
HPS5	0.744828	2.50502e-09
NIFK	0.659977	2.51034e-09
CXCL16	-1.5854	2.53527e-09
ARHGAP39	1.36354	2.53818e-09
TFEB	-1.85184	2.53818e-09
HSPB8	-1.17644	2.56932e-09
SRPX2	-1.32058	2.69937e-09
FTH1P3	1.76412	2.7284e-09
UNC45A	0.568024	2.7391e-09
UBE2F	0.75435	2.76262e-09
KCCAT211	-2.05519	2.77272e-09
ROGDI	1.00147	2.82549e-09
PTPN22	-2.7744	2.86526e-09
DNAH5	-1.33091	3.0134e-09
NLGN4X	-5.68352	3.01518e-09
PCYT1B	-2.79559	3.01651e-09
CDH12	0.727551	3.08399e-09
SPG7	0.834839	3.13572e-09
TIAM1	1.24471	3.1441e-09
MTHFD1L	-1.19841	3.15673e-09
IRF2	-0.804138	3.22386e-09
C7orf26	0.722339	3.2573e-09
TSPYL4	0.691352	3.26201e-09
SRXN1	0.830106	3.41218e-09
ACTR1B	0.695725	3.44806e-09
GRB7	-3.27531	3.47683e-09
GMPR	1.25268	3.50545e-09
HNF4G	-3.33518	3.52117e-09
UBE2D4	1.29922	3.55933e-09
ASPM	-0.755149	3.6433e-09
TRPM3	3.1842	3.72263e-09
FAM118B	1.01446	3.73108e-09
LAPTM4A	0.424647	3.77075e-09
RBM24	-2.6169	3.78906e-09
WDR76	-0.715677	3.84882e-09
HSPB3	3.58641	3.88433e-09
KREMEN1	-1.21245	4.01382e-09
CLPP	-0.732284	4.06036e-09
DANCR	-0.675961	4.1034e-09
DNMT3B	-1.28715	4.11241e-09
GALE	-0.689349	4.1601e-09
MFSD11	0.912267	4.17797e-09
HDAC8	-0.694322	4.20576e-09
PLD3	0.87775	4.20576e-09
IRF1	-1.48764	4.21872e-09
TOLLIP	0.678342	4.24183e-09
AHCYL2	0.763173	4.31241e-09
EPHA2	0.910608	4.34217e-09
SH2D3A	-1.73874	4.4184e-09
KLF12	0.906903	4.42002e-09
NCDN	0.72041	4.51196e-09
ATM	0.77507	4.52842e-09
ZDHHC16	0.721207	4.61721e-09
ADAMTS15	0.85439	4.82375e-09
COPS8	0.551594	4.82375e-09
SPOCK1	3.28512	4.84186e-09
MVK	-0.768762	4.85479e-09
ATG13	0.593259	4.95364e-09
PCED1B	-1.6952	4.95364e-09
ARRDC1	0.810879	5.05453e-09
VMP1	0.522842	5.08605e-09
TMED4	0.574215	5.14684e-09
ANK3	-0.721498	5.28055e-09
KIF22	-0.727583	5.28448e-09
DNAH6	3.14992	5.34643e-09
HMGB3	-1.00246	5.34643e-09
APOOL	-0.983093	5.35271e-09
SLC12A9	0.884333	5.35271e-09
RNF113A	-0.86563	5.56087e-09
CCL2	5.19346	5.63434e-09
MAN1B1	0.58354	5.73882e-09
UNC119	0.716505	5.80167e-09
DYDC2	9.96065	5.88699e-09
NPRL3	-0.678408	6.01673e-09
DDB2	-0.805571	6.03749e-09
RPL12	0.566413	6.03749e-09
SERTAD4	-2.4358	6.16518e-09
A4GALT	-1.06594	6.21129e-09
UST	0.775724	6.28286e-09
ADAP1	-2.57406	6.30181e-09
SPSB1	-0.81192	6.44968e-09
TBC1D13	0.574758	6.48989e-09
PTGES	2.67669	6.74278e-09
CLOCK	-0.630565	6.77877e-09
DGKB	-2.92444	6.80551e-09
UBAP1	0.586202	6.81308e-09
FRMD8	0.707049	6.83939e-09
NDUFS2	-0.455891	6.88366e-09
NUAK2	-2.17133	6.88366e-09
CIAO1	0.522289	6.89971e-09
SLC37A1	-1.33195	6.89971e-09
OSBPL5	1.19345	6.95792e-09
VPS13D	-0.645379	7.18709e-09
HSD11B1	-9.14075	7.76355e-09
ANKRD18A	-5.06038	7.97166e-09
UBE2G2	0.736462	8.02877e-09
SPINT1	-4.70996	8.03777e-09
CCDC22	-1.08695	8.19104e-09
MBOAT2	0.824556	8.28938e-09
CRIPT	0.792519	8.43408e-09
IFT22	0.811237	8.61153e-09
LINC00094	0.838876	8.67351e-09
NAGPA	-1.10609	8.75495e-09
LGR4	1.1981	8.92044e-09
NDE1	-0.787226	9.14064e-09
KCNQ3	-5.02565	9.27144e-09
PSMB6	-0.600346	9.85266e-09
UBE2H	0.786315	1.01146e-08
TMPRSS15	0.890805	1.02016e-08
PHF19	-0.521355	1.02522e-08
SAMD14	3.24095	1.04852e-08
TRIM36	1.54182	1.07677e-08
ADGRL3	-2.607	1.12391e-08
PDCD1LG2	-1.5542	1.14848e-08
CNTRL	-0.951119	1.23144e-08
DLC1	0.62131	1.23607e-08
TNFAIP3	-2.15916	1.23792e-08
SLC35F5	0.614207	1.26329e-08
GNAS	0.856841	1.26411e-08
C7orf31	-1.99625	1.26922e-08
TTC14	1.0188	1.27959e-08
CHCHD7	0.947082	1.29477e-08
GRIN2D	-2.65957	1.30699e-08
HAPLN3	-1.33728	1.33416e-08
PLEC	0.661651	1.33654e-08
RAD1	0.563927	1.33654e-08
DENND4B	-0.729049	1.38624e-08
TGIF2	-1.53728	1.42222e-08
AK3	0.595545	1.47015e-08
PUS7	1.12015	1.47618e-08
WWC1	-1.77777	1.47642e-08
ZHX3	0.676067	1.47681e-08
TCP11L1	0.987262	1.49383e-08
RBMX2	-0.800501	1.50651e-08
TRIM22	-3.85094	1.51221e-08
KMT2D	-0.805823	1.54893e-08
ARHGEF39	-0.963504	1.55292e-08
CUTC	-0.986275	1.55791e-08
TRAF3IP2	-0.678714	1.57659e-08
GLI2	1.75289	1.60122e-08
CYBRD1	0.907302	1.61386e-08
PITPNC1	1.14854	1.6197e-08
RAI1	-0.675878	1.66914e-08
SDF2	0.686539	1.66914e-08
SRRM3	-2.31166	1.66914e-08
ARHGEF9	1.02368	1.67704e-08
CHPT1	-0.689157	1.69361e-08
MRPL30	0.596069	1.72586e-08
ERG	-1.51402	1.73125e-08
SHISA5	-0.534929	1.7544e-08
FBXL3	0.73141	1.76318e-08
RNF141	0.642029	1.7648e-08
RASGRP3	-3.0472	1.77567e-08
KIF2C	-0.697625	1.8092e-08
HTR7P1	1.24312	1.82346e-08
WDR82	-0.428426	1.82669e-08
ACADVL	0.574245	1.87404e-08
SNAP25	2.78713	1.88428e-08
CLN6	0.85896	1.88484e-08
RCC2	-0.491584	1.97616e-08
MTSS1	1.25836	1.97726e-08
PDLIM3	1.81191	2.02651e-08
STIM2	0.96611	2.05355e-08
MLKL	-1.20606	2.07342e-08
ACSS2	0.995846	2.08657e-08
TSC22D3	-1.22953	2.10405e-08
CATSPER1	-1.30109	2.18303e-08
KDM6B	-1.15467	2.21276e-08
TM7SF2	1.90825	2.22627e-08
LRP3	-2.19779	2.2848e-08
COQ3	-0.808964	2.30517e-08
FHAD1	-2.46772	2.32739e-08
GTF3C6	-0.877561	2.33899e-08
TBL3	-0.628476	2.34282e-08
GLCCI1	1.11034	2.37475e-08
ODC1	0.894547	2.37475e-08
GPSM2	-0.69711	2.40178e-08
NAP1L4	0.446449	2.40557e-08
B3GNT2	0.995248	2.45405e-08
TMEM92	-1.36332	2.45497e-08
AGRN	0.833292	2.47304e-08
NXF1	0.55091	2.49924e-08
EPM2AIP1	0.746338	2.50567e-08
RIPK4	0.910911	2.51071e-08
SLC43A2	1.14051	2.51071e-08
BNIP1	-0.949212	2.54646e-08
DHRS7	0.623372	2.57103e-08
TRNP1	1.17795	2.5941e-08
UNC119B	0.729692	2.59823e-08
GJD3	-1.4372	2.60555e-08
GPR160	-3.02614	2.69707e-08
BCAP29	0.65394	2.75271e-08
PBK	-0.753214	2.81513e-08
TRIM7	-0.986978	2.84837e-08
C9orf114	0.646394	2.88158e-08
CHML	0.780525	2.88158e-08
CDKAL1	-1.14421	2.90134e-08
PPP1R3C	-1.93317	2.94735e-08
GYPC	-1.20034	3.00275e-08
TBCB	0.584029	3.06397e-08
NRBP2	1.07394	3.10804e-08
NCOR1	-0.624161	3.12159e-08
ANXA6	-0.656163	3.13143e-08
BDKRB1	-2.24374	3.18338e-08
TRIM6	-2.5808	3.19278e-08
ZNF675	1.53288	3.19278e-08
FOXJ2	-0.680376	3.22536e-08
SF3B6	0.572338	3.2563e-08
TMEM65	-0.76698	3.26267e-08
CMBL	0.662436	3.28919e-08
ULK3	0.765265	3.33721e-08
COMMD7	-0.558606	3.38213e-08
TBC1D19	1.04283	3.4886e-08
TPM2	0.603569	3.61233e-08
MICALL1	-0.774973	3.65073e-08
TTPAL	0.550041	3.68883e-08
CITED2	1.15709	3.75078e-08
EEF1B2	0.357165	3.81222e-08
NSMF	0.556119	3.85483e-08
PDE4D	-1.37468	3.86178e-08
CCNG2	1.01655	3.90402e-08
IZUMO4	2.60851	3.90402e-08
PER1	-0.796675	3.99993e-08
PARP14	-1.30372	4.03675e-08
PRKACA	0.455757	4.053e-08
TMX4	-0.630059	4.0723e-08
CCDC84	1.02789	4.07297e-08
ENPP5	3.40248	4.07947e-08
NAV2	0.7341	4.08229e-08
LINC01287	1.29728	4.1435e-08
PTGR1	0.923732	4.16014e-08
LYRM7	0.912112	4.16847e-08
ZNF513	1.47027	4.20532e-08
NOTCH2NL	-0.957815	4.26535e-08
CHFR	-0.831764	4.30541e-08
DAZAP1	-0.6532	4.32352e-08
TAF5	-0.926578	4.32649e-08
RASA3	-0.757194	4.36178e-08
ANXA2	0.715263	4.3756e-08
COL1A1	-2.17491	4.3756e-08
MMACHC	-1.17562	4.40913e-08
ELF3	-3.22517	4.4341e-08
BPHL	0.936582	4.53171e-08
MAGOH	-0.634624	4.62235e-08
SPTAN1	0.512839	4.65966e-08
ISCA1	0.883521	4.68632e-08
TARS2	-0.690718	4.79083e-08
ACOT9	-0.528895	4.88123e-08
MIR3142HG	-2.86015	4.89029e-08
ALDH3A2	0.523001	4.97948e-08
PLPPR2	0.872555	5.19998e-08
LVCAT5	1.31857	5.28899e-08
FBXW7	1.50058	5.33697e-08
SUGP1	0.587418	5.40051e-08
NCOA7	-0.774844	5.69412e-08
TROAP	-0.763213	5.80407e-08
PRKAA1	0.619024	5.85532e-08
ALDH3B1	1.01067	5.86924e-08
VARS	-0.712683	5.89842e-08
PDGFRB	-1.4835	6.05915e-08
EPHA4	1.1071	6.13985e-08
MSRB3	-0.856126	6.1729e-08
RHOBTB3	0.556702	6.18263e-08
ZNF28	-2.25899	6.22847e-08
WASF2	-0.531452	6.33996e-08
TMEM102	-1.09333	6.43983e-08
LOC101930085	1.00951	6.50386e-08
BBS1	1.12634	6.61683e-08
ADGRA2	-2.03879	6.69968e-08
RBFA	0.625671	6.69968e-08
TKFC	0.91749	6.71003e-08
FLI1	-2.46558	6.7357e-08
SRC	-0.770887	6.75864e-08
ZBTB7B	-0.781642	6.87998e-08
IL7	-2.48825	6.8835e-08
EPB41	-1.02113	7.12465e-08
WDHD1	-0.650859	7.2349e-08
TRPC4	-1.49769	7.37818e-08
TOX	-4.30114	7.54396e-08
YIPF6	-0.747791	7.56374e-08
HEIH	-0.874024	7.56472e-08
S100A11	-0.502313	7.63864e-08
SLCO1B3	-1.63086	7.72852e-08
GPALPP1	-0.783615	7.75521e-08
LYPLAL1-AS1	-4.75968	7.9006e-08
ADAL	0.827663	7.95159e-08
ROCK2	0.5136	8.00768e-08
IBTK	-0.595036	8.04634e-08
ZNF618	-1.09649	8.23541e-08
STK32A	2.76384	8.37139e-08
MYOZ2	-2.32782	8.43132e-08
AP2A2	0.632234	8.44249e-08
COX7A2L	0.371638	8.63393e-08
RBSN	-0.575567	8.68217e-08
SPTLC3	1.79084	8.83163e-08
UTP14A	-0.672253	8.83163e-08
ABCA7	0.908067	8.96838e-08
ACO1	0.627747	9.00021e-08
SLC11A2	-0.547818	9.06641e-08
MEFV	-2.91767	9.06731e-08
CNTROB	-0.555528	9.0863e-08
MARCO	-2.66465	9.50392e-08
NFKBIE	-1.12477	9.71492e-08
TIFA	-1.02958	1.01649e-07
HEG1	-0.588247	1.02828e-07
CCNB3	-1.48485	1.03583e-07
LRWD1	0.598868	1.06317e-07
MAP10	3.04045	1.06885e-07
RAB27A	-0.607842	1.07625e-07
EXOSC8	-0.990173	1.08947e-07
FAM167A	-1.33372	1.09913e-07
MAP3K9	0.928863	1.111e-07
LARS2	-0.684218	1.12334e-07
WDR13	-0.617127	1.12898e-07
SMCO4	-2.35403	1.13323e-07
DUSP8	-2.0417	1.16565e-07
PHF6	-0.674252	1.16565e-07
ARC	-2.83686	1.17249e-07
CDK15	-2.45108	1.1744e-07
GSTM4	-0.878988	1.19905e-07
GLCE	0.718582	1.21353e-07
TRHDE	-1.51566	1.21687e-07
ATG16L1	0.595439	1.23371e-07
CGREF1	1.11111	1.24695e-07
BORCS7	1.1038	1.25489e-07
ATP5G3	0.4756	1.28234e-07
PLK2	1.00189	1.31016e-07
GCAT	1.11756	1.32028e-07
MAN2B2	0.682372	1.32675e-07
PLEKHA5	-0.693689	1.32947e-07
ZMYM3	-1.01233	1.32947e-07
RMND1	0.729501	1.33552e-07
SERF2	0.59202	1.35023e-07
RTN4IP1	-0.79622	1.35518e-07
SGO1	-0.755737	1.35576e-07
RBM12	0.558245	1.37234e-07
SSR2	-0.342126	1.37234e-07
ELOVL6	-0.903797	1.39978e-07
PIGA	-0.910049	1.41473e-07
TRAPPC6A	1.94858	1.41939e-07
PTPN1	0.560318	1.4194e-07
NHS	2.95391	1.41955e-07
KRT80	-1.86697	1.42647e-07
ESD	-0.887588	1.43621e-07
C1orf216	0.710276	1.47423e-07
TMEM159	-1.0081	1.48991e-07
EEA1	-0.832551	1.49827e-07
B3GLCT	-1.07487	1.53809e-07
CCNYL1	0.997837	1.55688e-07
DEPTOR	1.70412	1.56106e-07
EPDR1	-2.7926	1.57302e-07
NSF	0.573027	1.57302e-07
ARHGAP28	-1.34483	1.59081e-07
GID8	0.57207	1.61036e-07
BCL11B	-2.8637	1.64204e-07
ENOX2	-0.80946	1.65303e-07
SLC30A6	0.632376	1.66657e-07
ZNF850	-3.12247	1.66742e-07
ROBO1	0.63939	1.68166e-07
RPLP1	0.557363	1.6914e-07
UBQLN4	-0.630159	1.7076e-07
CCDC28B	-1.11517	1.80336e-07
KDELR2	0.482968	1.83008e-07
OCRL	-0.661386	1.86495e-07
CHCHD4	-0.802393	1.86678e-07
ZC3H12A	-1.28589	1.88551e-07
MSMO1	-0.766175	1.89338e-07
FBLIM1	-1.12066	1.93778e-07
LRR1	-0.742675	1.95939e-07
SYNE3	-1.3873	1.96695e-07
LY6E	0.5944	1.97127e-07
ESRG	10.3036	1.97935e-07
GGA2	-2.19114	1.98579e-07
ROPN1L	2.7528	1.98685e-07
SLC23A2	0.524558	2.0161e-07
F2RL1	-1.91864	2.02152e-07
HABP4	0.801828	2.12868e-07
CSF2	-2.49873	2.14224e-07
NDUFA1	-0.983596	2.16726e-07
TRIM65	-0.693408	2.17251e-07
LINC01444	-2.08653	2.17645e-07
PGRMC1	-0.84068	2.18131e-07
LOC79160	1.96024	2.1818e-07
ZIK1	-3.12629	2.18442e-07
SUN2	-0.659341	2.18815e-07
ARPC1B	0.573181	2.19173e-07
TPTE	5.53874	2.19401e-07
NEK2	-0.783021	2.19995e-07
SLC9A2	1.15828	2.20049e-07
PSCA	1.64981	2.20318e-07
CDK1	-0.539411	2.21533e-07
G2E3	-0.912717	2.21533e-07
LINC00341	-1.9903	2.21533e-07
NDRG4	-1.03367	2.26275e-07
MOCOS	-1.90798	2.26685e-07
CCDC117	-0.577312	2.27995e-07
PHF2	-0.75762	2.2831e-07
SPNS1	-0.659138	2.28552e-07
OLA1	0.572117	2.30377e-07
WDR35	0.710709	2.33201e-07
POLR2H	0.518331	2.36739e-07
KIAA1468	0.616228	2.36935e-07
GDF15	-1.85604	2.38428e-07
DPM1	0.680762	2.39654e-07
PLA2G12A	0.645019	2.39665e-07
DDX43	1.03229	2.46339e-07
TTC3P1	1.67082	2.47669e-07
AAAS	-0.569632	2.51262e-07
SUPT6H	0.490915	2.51595e-07
RPN2	0.407318	2.53762e-07
CD44	0.519727	2.56785e-07
GPAM	1.17546	2.58501e-07
NUP37	-0.716039	2.59774e-07
VDAC1	-0.379236	2.60527e-07
AKR1B1	-0.779202	2.61161e-07
MAGED2	-0.884723	2.70553e-07
GAL3ST4	-2.46112	2.75969e-07
MRPS15	-0.57512	2.75969e-07
GCHFR	0.757212	2.76748e-07
ENOX1	2.25651	2.76952e-07
SMC5	0.729806	2.79574e-07
TCHP	-0.746948	2.81054e-07
PBLD	1.91157	2.82323e-07
TRAK1	-0.498671	2.83835e-07
TUBB	-0.70066	2.83948e-07
VPS13A	0.536744	2.83948e-07
YPEL1	2.2365	2.86128e-07
DOCK3	2.31288	2.87025e-07
PTBP2	-0.805537	2.87186e-07
AKR1B10	-2.36043	2.87506e-07
ZNF518B	-1.14245	2.9038e-07
CIB1	0.432163	2.91408e-07
CASK	-0.744082	2.91515e-07
LRRC41	-0.434749	2.91534e-07
SUPT7L	0.491435	2.92463e-07
IFT46	0.70745	3.03888e-07
ACYP1	-0.983234	3.04502e-07
JADE1	-0.539647	3.04502e-07
ABLIM3	0.593007	3.07405e-07
LINC01602	-2.59953	3.08642e-07
PITX1	-0.577603	3.09441e-07
ARHGAP12	0.688973	3.09672e-07
MYBL1	0.733724	3.10421e-07
TUBAL3	-2.72175	3.12401e-07
BTG3	-0.655591	3.15061e-07
LTBP2	-1.23769	3.15061e-07
SLC25A27	1.86707	3.161e-07
LAMB1	0.467613	3.21327e-07
NECTIN2	-0.823632	3.25296e-07
CSTB	0.442334	3.28229e-07
RAD54L2	-0.654418	3.29762e-07
TMEM229B	-4.09997	3.29762e-07
TOPORS	0.682691	3.32412e-07
PHYH	0.695767	3.33877e-07
CIT	-0.684026	3.36103e-07
MFSD2A	-1.48536	3.36893e-07
ZBTB43	-0.732696	3.40261e-07
ERO1A	-0.744872	3.47501e-07
HSD3B7	-1.56828	3.48799e-07
POF1B	-3.30167	3.53266e-07
OBFC1	0.705195	3.56148e-07
PRC1	-0.451453	3.60945e-07
IRAK1	-0.578934	3.62283e-07
LAMA5	0.774469	3.63949e-07
KLF8	-2.68178	3.69818e-07
PNMA2	2.97138	3.69818e-07
MLH1	-0.500652	3.73688e-07
CCDC85B	0.820045	3.84076e-07
CAPZA2	0.64742	3.91701e-07
DDX27	0.612045	3.91817e-07
CXorf57	-0.6204	3.93142e-07
FAM20C	1.93571	3.96381e-07
LRRK1	-0.836783	4.00827e-07
N4BP3	-4.41457	4.03548e-07
APOBEC3F	-1.3829	4.13025e-07
TPD52	0.839119	4.1421e-07
ZNF701	-3.72325	4.16915e-07
IFT57	0.512855	4.19519e-07
SUMF2	0.54898	4.19519e-07
MGAT5B	-2.0121	4.39901e-07
EPS8L1	-1.4008	4.4172e-07
GMFG	-3.0331	4.44496e-07
ELOF1	0.529252	4.51274e-07
EBLN3	0.670591	4.51315e-07
PSMG3-AS1	1.86148	4.51315e-07
DNM3OS	1.17923	4.57022e-07
RIC8A	0.468038	4.58589e-07
RCBTB2	1.46671	4.59768e-07
ARRB1	-1.0181	4.61288e-07
SNRPA1	-0.685131	4.61521e-07
RWDD2B	0.533071	4.73213e-07
ZZEF1	-0.614753	4.73456e-07
AMMECR1	-0.660404	4.74276e-07
PHLDA3	-1.28058	4.74904e-07
ACACA	-0.520474	4.83472e-07
EIF3D	-0.411111	4.88198e-07
IL17RA	-0.809489	4.90675e-07
TRPS1	0.713826	4.90675e-07
SERPINI1	1.47313	4.96582e-07
ATXN2L	-0.524596	5.01575e-07
CHST7	-2.01703	5.03231e-07
LIFR	-0.579238	5.12739e-07
GABRE	0.740773	5.16453e-07
PPP1R21	0.717693	5.16734e-07
OGDH	0.635752	5.22209e-07
KDM4B	0.554816	5.30687e-07
TMCO4	-0.987973	5.30687e-07
TMEM104	0.603651	5.31205e-07
POLD3	-0.680211	5.31622e-07
SLC16A13	-2.88627	5.33057e-07
FAM199X	-0.660231	5.39938e-07
ASB16-AS1	1.05466	5.43324e-07
GABPB1-AS1	1.03683	5.44357e-07
LSM6	-0.809311	5.45277e-07
TRAPPC6B	0.624132	5.49984e-07
RPS21	0.785023	5.52559e-07
PGAP1	0.863639	5.55018e-07
TIGD1	0.718158	5.56297e-07
B3GNT5	0.665695	5.58776e-07
MROH1	0.732085	5.65877e-07
SORCS2	3.79685	5.65877e-07
VWA1	-3.24218	5.65877e-07
GSTK1	0.553991	5.67153e-07
NRDC	-0.42583	5.67441e-07
CD9	0.699153	5.80122e-07
SARS	-0.342024	5.8016e-07
SRD5A3	0.993417	5.82547e-07
TMEM131	0.679907	5.87056e-07
ATP8B3	-1.35876	5.90907e-07
ADAR	-0.436664	5.95886e-07
DTX3L	-0.825678	5.96324e-07
DDX3X	-0.465928	5.97725e-07
FAM20B	-0.491076	6.11828e-07
ATP7A	-0.617367	6.15499e-07
ETV6	-0.694894	6.15499e-07
MAD1L1	0.691692	6.20165e-07
AP5Z1	1.1817	6.27006e-07
PP7080	0.881513	6.38821e-07
SURF1	0.620878	6.41796e-07
CTSV	2.36039	6.46516e-07
PIBF1	0.833025	6.48767e-07
PLPP3	-0.755772	6.50441e-07
IFNAR1	0.578979	6.5208e-07
UBQLN2	-0.565197	6.52789e-07
KRBOX4	-0.902533	6.70548e-07
FAM131C	-2.65953	6.71643e-07
PPP1R13L	-1.06921	6.7391e-07
PDCD4-AS1	2.13212	6.76371e-07
HIST1H1C	1.19741	6.78894e-07
BCL3	-1.12574	6.84577e-07
ZFAS1	0.987897	6.85564e-07
ZNF302	1.09313	6.88241e-07
PRRC2C	-0.52571	6.98125e-07
PARP2	-0.607059	7.08877e-07
LIPE	-2.99831	7.09349e-07
CFB	-2.0325	7.09603e-07
RBCK1	0.53439	7.09603e-07
OR51B4	3.0888	7.12529e-07
SCML2	-0.956569	7.14537e-07
MPND	0.939192	7.15818e-07
IRAK2	-0.715011	7.20564e-07
DUXAP8	1.60689	7.21004e-07
ARHGAP42	-8.17945	7.22513e-07
KYNU	-1.41616	7.25897e-07
ZNF655	0.574677	7.34998e-07
LINC01468	-3.88351	7.456e-07
SIRT2	0.558713	7.55834e-07
PTGER4	-0.786368	7.72166e-07
LMAN1	-0.590836	7.79566e-07
ELK1	-0.612596	7.84821e-07
LPAR1	-1.97776	7.88206e-07
MSX2	-1.2369	7.95143e-07
FBLN1	2.73915	7.95527e-07
TRMO	0.769814	8.00575e-07
C7orf50	0.599028	8.14778e-07
NOSIP	0.501765	8.24698e-07
RPS13	0.445997	8.24698e-07
IFT88	0.888521	8.38756e-07
STAT5B	-0.629572	8.4447e-07
BCAT1	-1.05171	8.48276e-07
LPP-AS2	1.42651	8.52614e-07
KIRREL	-0.58676	8.57512e-07
PPP1R12C	0.683546	8.65825e-07
RBM10	-0.44535	8.71492e-07
FEZ2	0.441305	8.71495e-07
TEAD1	0.411119	9.03348e-07
SLC48A1	0.819472	9.08842e-07
GOLM1	0.629241	9.09509e-07
JADE3	-0.779743	9.21639e-07
RETSAT	0.604034	9.4556e-07
PDE10A	-7.95182	9.49327e-07
CFH	-2.26565	9.51693e-07
CTH	-1.16187	9.58192e-07
ZFHX4	-3.03926	9.72593e-07
MAP4	-0.32984	9.72996e-07
MYC	0.908352	9.72996e-07
PREX1	0.46774	9.73451e-07
CLDN7	-8.03811	9.78353e-07
NPC2	0.628356	9.78353e-07
DCTN5	0.441101	9.83655e-07
MICU2	0.629943	9.83655e-07
AMPH	2.13203	9.90463e-07
LSM14B	0.716945	9.9634e-07
ARFGAP3	-0.480997	9.99888e-07
CACNG7	-3.81164	1.00204e-06
ARNTL	0.837344	1.01341e-06
FAM189A2	3.21984	1.02159e-06
COTL1	0.509539	1.0223e-06
TSSC1	0.532415	1.02267e-06
TNIP1	-0.625097	1.02432e-06
FSTL5	-5.06059	1.02649e-06
ARHGEF28	0.513457	1.03443e-06
PCDH1	-2.37637	1.04542e-06
CDKN2C	-0.589556	1.05349e-06
ZNF438	-0.901579	1.06121e-06
PTRF	0.494339	1.06238e-06
ZNF182	-1.25011	1.06291e-06
ERCC6L2	0.681312	1.08831e-06
DGKH	-1.48827	1.10127e-06
PLS1	0.711467	1.12164e-06
MCAM	0.701491	1.12619e-06
CBWD2	0.89224	1.12714e-06
LINC00958	0.6705	1.13693e-06
AAMDC	0.939183	1.14721e-06
ICT1	-0.514107	1.16116e-06
PKN3	-2.26113	1.18405e-06
CHCHD2	0.459995	1.18522e-06
PJA1	-0.767105	1.19047e-06
SYDE1	-0.59098	1.19889e-06
ASAH1	0.678553	1.20152e-06
PTRHD1	0.72435	1.22881e-06
TMEM50B	0.657405	1.22921e-06
MUC19	-7.83635	1.244e-06
CETN2	0.718377	1.24474e-06
SLC9A3R2	0.902162	1.24561e-06
TOR3A	-0.630167	1.24568e-06
PBDC1	-0.792501	1.2517e-06
LINC01224	2.91845	1.25575e-06
SPPL2B	0.853396	1.26062e-06
KDM3B	-0.439221	1.27481e-06
CALCOCO1	1.10214	1.31348e-06
GTF2H1	0.584265	1.31348e-06
E2F8	-1.08814	1.31538e-06
AP1M2	-1.74428	1.32296e-06
VPS18	0.642217	1.32989e-06
LOC100506100	1.19579	1.33108e-06
GRN	0.907165	1.33334e-06
ZC3H7B	-0.576517	1.33372e-06
RARRES3	-2.48706	1.34276e-06
MFSD3	0.888055	1.34625e-06
TMEM9	-0.514632	1.35732e-06
ALKBH5	-0.454547	1.36819e-06
RGS14	-1.28905	1.37227e-06
PPDPF	0.738499	1.40286e-06
RPL31	0.531753	1.40508e-06
PLCB3	0.483229	1.47028e-06
CRKL	-0.418332	1.48044e-06
GCC2	0.680166	1.48268e-06
NUDC	-0.407921	1.49124e-06
ACOX2	-1.26703	1.50032e-06
SCN3A	-3.16457	1.506e-06
DTWD2	1.32907	1.5398e-06
PPP1R26	-0.706322	1.54497e-06
CYB5D2	0.95002	1.55079e-06
DCBLD2	1.05551	1.59753e-06
BCL7B	0.514647	1.59901e-06
FAM127C	-4.18983	1.60649e-06
CXorf38	-0.994359	1.61347e-06
PIP5K1C	0.5324	1.61775e-06
UBA7	-1.44244	1.6208e-06
B4GALT2	-0.509955	1.6265e-06
FBXL13	-1.8966	1.63977e-06
SP140L	0.567027	1.66519e-06
COPE	0.527847	1.66551e-06
SRP14	0.571975	1.68257e-06
WLS	-0.710511	1.68361e-06
TNFRSF19	0.911507	1.69138e-06
HGF	-2.92622	1.70562e-06
CRADD	-0.829477	1.70957e-06
STK26	-8.49622	1.77666e-06
TAF1B	0.571987	1.77666e-06
USP11	0.799775	1.77666e-06
ATMIN	0.431072	1.77968e-06
CHMP5	0.532164	1.78744e-06
RHPN2	0.898696	1.79483e-06
ZG16B	-2.41574	1.7956e-06
SMIM3	-0.767646	1.79865e-06
CLIP4	0.73505	1.79874e-06
C14orf1	-0.671145	1.80176e-06
RXRA	0.767027	1.80176e-06
MIB2	1.23511	1.81753e-06
C21orf2	0.847671	1.85141e-06
ZNF470	-8.01203	1.86416e-06
GMEB1	-0.803795	1.86432e-06
RAP2A	0.697913	1.88708e-06
PHKA1	-0.467377	1.88849e-06
PFKL	0.559876	1.91259e-06
TBXA2R	-3.59991	1.96176e-06
SLC50A1	-0.559169	1.97656e-06
SLC35B1	-0.429213	1.97867e-06
DUSP14	0.640068	1.97876e-06
HADH	-0.572979	1.97876e-06
XPOT	-0.678047	1.99847e-06
ZNF12	0.819115	2.01462e-06
SYNE2	-0.767338	2.01518e-06
CEP68	0.620266	2.0268e-06
FTL	0.677494	2.0268e-06
CXCL2	-1.65252	2.02844e-06
PAEP	-3.40512	2.04502e-06
ATP6V1A	0.485034	2.0779e-06
SP1	-0.457207	2.0779e-06
AP2M1	0.488306	2.08175e-06
HLCS	0.492368	2.08175e-06
MRPS18B	-0.616902	2.08175e-06
CCDC8	-7.86614	2.08885e-06
RFX5	0.579047	2.11745e-06
OBSL1	-1.9649	2.12155e-06
RPGR	-0.713522	2.12155e-06
BAMBI	-1.56737	2.13555e-06
PEA15	0.807958	2.1437e-06
UBE2E1	-0.403352	2.15319e-06
NUP58	-0.986183	2.15657e-06
PARTICL	1.15521	2.22662e-06
ANAPC16	0.527629	2.23075e-06
NEURL4	-0.739664	2.23149e-06
PLOD2	-1.45971	2.2355e-06
GAS6-AS2	2.29131	2.24222e-06
GPC1	0.487025	2.25366e-06
MCM3AP	0.406973	2.28451e-06
DRAM2	-0.606307	2.33557e-06
C1QL1	-1.34836	2.33562e-06
ACPP	-1.69402	2.36259e-06
MGST2	-1.06896	2.42493e-06
ZBTB47	-0.671812	2.45813e-06
WDR73	0.66848	2.47733e-06
TRAPPC2	-0.770343	2.47886e-06
TMCC1-AS1	1.9969	2.48061e-06
HIVEP1	-0.731864	2.51315e-06
WDR61	0.482967	2.51646e-06
ZNF544	0.813915	2.52946e-06
EP400	-0.551925	2.54312e-06
SLC30A1	0.705811	2.55458e-06
TMEM87A	0.430591	2.55929e-06
CDC20	-0.647675	2.56838e-06
IP6K2	0.498892	2.5703e-06
CEP89	0.617284	2.57757e-06
SLC10A7	-0.973135	2.57903e-06
USP40	0.495115	2.59683e-06
UBTF	0.472459	2.61127e-06
YTHDF1	0.497961	2.62375e-06
MAN2B1	0.73339	2.62692e-06
FAM73B	0.559801	2.65132e-06
OSBPL1A	0.541893	2.65726e-06
TNPO2	0.539884	2.67066e-06
AGO2	-0.900514	2.67211e-06
CNNM4	0.761092	2.67299e-06
IFT122	0.67161	2.6855e-06
SUMO1	0.426481	2.70273e-06
BST2	-0.958704	2.70459e-06
KIF3C	0.701171	2.72345e-06
MKNK1	0.549811	2.79355e-06
PPIH	-0.561099	2.80343e-06
MOB3A	0.53754	2.80645e-06
SH3TC1	-0.656446	2.81895e-06
SREK1IP1	-0.553035	2.82808e-06
NOTCH2	-0.575568	2.84368e-06
DDX54	-0.62252	2.85942e-06
SLC38A10	0.730158	2.87421e-06
NES	-3.54985	2.90462e-06
ELMO2	0.657673	2.9454e-06
BTN3A3	-1.20799	2.9638e-06
ZRSR2	-0.853687	2.9638e-06
SMARCA1	0.990366	2.96713e-06
LCORL	-0.879062	2.98668e-06
FOCAD	1.41755	3.03094e-06
PIM2	-0.713836	3.06855e-06
P4HA2	-0.400105	3.0821e-06
TTI1	0.541379	3.09956e-06
IL1RAPL2	-3.13787	3.10303e-06
DAB2	-0.699187	3.11895e-06
MSC-AS1	-0.914307	3.12815e-06
MZF1	0.858224	3.14805e-06
TCFL5	0.70664	3.16069e-06
PPP1R16A	0.7018	3.23773e-06
MAP3K14	0.746527	3.24657e-06
SND1	0.32745	3.24671e-06
MPZL3	-1.48464	3.26045e-06
TAB3	-0.731064	3.26045e-06
PYCR1	-0.737767	3.28721e-06
TBC1D8B	-1.11447	3.29369e-06
RNASE1	-4.92863	3.3132e-06
CPE	-0.650387	3.32213e-06
SRRM1	-0.42625	3.36382e-06
ALPK2	-1.52588	3.38104e-06
FAM96A	-0.608317	3.41788e-06
TBC1D25	-0.695354	3.41788e-06
ITGB1BP1	0.569001	3.42439e-06
APH1A	-0.430993	3.43355e-06
WBP11	-0.477902	3.43964e-06
ATP6V0D1	0.443866	3.46272e-06
CARD16	-1.19296	3.47145e-06
CDCA8	-0.616495	3.47607e-06
CELSR3	1.05576	3.48746e-06
PRR14L	-0.7066	3.51394e-06
HOMER2	1.08915	3.52748e-06
MTG1	0.948106	3.55153e-06
MEF2A	0.763051	3.58926e-06
RNF216	0.557307	3.61119e-06
ANKDD1A	1.58743	3.64701e-06
LDLR	-0.566325	3.64701e-06
DIS3	0.573376	3.70616e-06
TMPO	-0.804721	3.71591e-06
RTF1	0.471996	3.81213e-06
UQCRQ	0.527347	3.83914e-06
LY6K	-1.15165	3.86942e-06
TSR2	-0.645393	3.87033e-06
MCTP2	-0.806157	3.87196e-06
CDKN3	-0.594621	3.88997e-06
MTX1	-0.681313	3.91037e-06
ARRB2	-0.565145	3.91667e-06
TSPAN18	-2.56757	3.92858e-06
HMGB1	-0.817978	3.965e-06
SS18L1	0.64785	4.02431e-06
RPS6	0.408177	4.03193e-06
OTOGL	-5.57006	4.10821e-06
EPHX2	1.54948	4.20029e-06
NXN	0.617589	4.2022e-06
IRF7	1.22506	4.21678e-06
FANCD2	-0.549428	4.2202e-06
TMEM38B	0.748928	4.2202e-06
CXXC4	-2.02706	4.22858e-06
NUCB2	-0.547081	4.22995e-06
C16orf72	-0.517447	4.24101e-06
SUCLA2	-0.872709	4.27346e-06
GFOD2	0.538994	4.32728e-06
DGKG	-1.0548	4.32936e-06
PCNX2	0.785373	4.34388e-06
GLT8D1	-0.511911	4.35671e-06
LPP	-0.729493	4.36308e-06
MTIF3	-0.658444	4.41351e-06
GTSE1	-0.674753	4.41978e-06
VANGL1	-0.526149	4.43717e-06
EMP1	0.602285	4.47356e-06
ZDHHC9	-0.376201	4.47356e-06
EDA	-4.00568	4.57934e-06
FZD6	0.547679	4.58726e-06
ZNF138	1.35785	4.58735e-06
MED8	-0.478209	4.59148e-06
CCDC82	0.786741	4.63193e-06
ITSN1	0.561668	4.66462e-06
FUT8	-0.732109	4.6768e-06
SERINC1	0.538591	4.71271e-06
MMP14	2.20654	4.74115e-06
SDK1	-7.50547	4.74115e-06
ELAVL2	2.694	4.74247e-06
NFKBIZ	-1.45937	4.79665e-06
MIEN1	0.494885	4.84916e-06
LRPPRC	0.573548	4.88838e-06
ARAP3	-0.603951	4.90628e-06
DRAM1	-0.919985	4.91808e-06
EIF3I	-0.38377	5.01564e-06
MON1B	-0.528252	5.01564e-06
PRRT3	1.25556	5.0238e-06
BOD1L1	-0.431813	5.02974e-06
CAMKK1	-0.697519	5.03855e-06
B4GALNT2	-2.68497	5.04585e-06
ICAM5	-2.67331	5.09073e-06
ILF3-AS1	0.588734	5.10284e-06
CYTH3	0.733116	5.11365e-06
EEF1D	0.524896	5.12783e-06
HSDL2	0.6626	5.14769e-06
DARS2	-0.549795	5.15196e-06
SNED1	2.47013	5.15196e-06
ZNF185	-1.54694	5.15196e-06
CERK	0.386107	5.15853e-06
ARMC10	0.646595	5.19045e-06
FOXRED2	0.795668	5.2238e-06
PFDN2	-0.536178	5.23865e-06
GLTP	-0.518557	5.27579e-06
TACO1	-0.533927	5.35905e-06
PPARG	-1.01869	5.38611e-06
TCTN3	0.389229	5.40366e-06
OAS1	-4.72679	5.40526e-06
WWC2	-0.580935	5.43656e-06
NCS1	0.362522	5.57636e-06
MED14	-0.692308	5.62231e-06
STK32C	0.739834	5.65299e-06
TCOF1	-0.556735	5.69006e-06
RAB29	-0.545539	5.70222e-06
DPM3	-0.956921	5.71019e-06
DYNC1H1	-0.463111	5.71019e-06
LOC100288152	1.40331	5.73365e-06
PIGK	-0.571913	5.78399e-06
C10orf54	0.853888	5.7959e-06
YWHAG	0.424502	5.80795e-06
AKNA	-0.98938	5.80899e-06
AIMP2	0.66436	5.82073e-06
LUZP4	-7.56842	5.82073e-06
SUPT5H	0.471749	5.83999e-06
FOXP2	3.3639	5.8716e-06
HTR7	-3.45743	5.87802e-06
DLX1	1.21164	5.90293e-06
KDM5C	-0.614952	5.91244e-06
TTC12	0.941923	5.94145e-06
MTMR1	-0.645353	5.95994e-06
SEPT2	0.393908	5.98065e-06
FAM13A	-0.65887	6.04584e-06
SH3RF2	-1.52921	6.10252e-06
TXNRD2	-0.604153	6.33185e-06
DNAJB6	0.663865	6.61072e-06
KIF11	-0.496206	6.62754e-06
CCM2	0.472642	6.63086e-06
VIPR1	2.63974	6.67367e-06
SLC25A35	-1.10039	6.69023e-06
PCNT	0.464515	6.75697e-06
FAM208A	-0.444788	6.76015e-06
ICK	-0.801503	6.99709e-06
ATP5J2	0.490845	7.0623e-06
NDUFV3	0.460222	7.08796e-06
DNAJC30	0.746342	7.13846e-06
ANK2	-1.15453	7.17411e-06
ELAVL1	-0.4265	7.24946e-06
ERCC3	0.500819	7.25815e-06
IFI27	-0.741941	7.26257e-06
SLC25A10	0.631522	7.267e-06
ELMSAN1	-0.526955	7.34896e-06
HEBP1	0.486333	7.34896e-06
USP7	-0.438898	7.40949e-06
HEXA	0.724304	7.4734e-06
CEBPZOS	0.424546	7.50822e-06
BUB1B	-0.471711	7.518e-06
CLCF1	1.11993	7.54378e-06
CLCN6	-0.784349	7.54378e-06
SHMT2	-0.665796	7.56667e-06
AP5S1	0.61125	7.62806e-06
C16orf45	0.716713	7.6487e-06
EPC2	0.594028	7.65967e-06
SIAE	0.827439	7.68336e-06
C3orf18	-1.18824	7.7355e-06
CBX5	-0.496908	7.82128e-06
RPL23	0.576403	7.83432e-06
CABP4	-7.44262	7.90396e-06
DIAPH2	-0.716085	7.91999e-06
INCENP	-0.474455	7.91999e-06
MMP1	3.54064	7.96835e-06
BIN1	0.736198	8.00237e-06
MOCS1	0.93232	8.07522e-06
CCDC144NL-AS1	-3.59365	8.08119e-06
RIN1	0.702917	8.1515e-06
SPAG9	0.358283	8.2012e-06
FLNB	-0.684758	8.20888e-06
NR6A1	1.5217	8.35466e-06
MFF	0.409036	8.52392e-06
FAM173B	0.639765	8.54893e-06
TMEM56	-0.914726	8.54893e-06
SLFN12	0.845313	8.59865e-06
ATP2A2	-0.519195	8.62114e-06
ABCB8	0.50791	8.64115e-06
DMD	-2.2521	8.64115e-06
RNF6	-0.841013	8.69699e-06
MILR1	-1.75392	8.78789e-06
PLXNA3	0.67781	8.78819e-06
LTBP3	0.812128	8.93686e-06
USP24	-0.607734	9.0091e-06
CDC37	0.445645	9.02687e-06
SDC1	0.729339	9.11685e-06
SPATA33	0.849834	9.11685e-06
C9orf3	0.767671	9.1426e-06
DIO2	-3.49835	9.18396e-06
RAB11FIP1	0.426274	9.1857e-06
STARD10	-1.10994	9.35419e-06
TATDN3	-0.733319	9.35419e-06
PROSER1	-0.866523	9.4115e-06
KDM2B	-0.604812	9.43885e-06
KPNA6	-0.359539	9.50752e-06
ANKRD52	-0.647359	9.54304e-06
NEGR1	-1.34812	9.54891e-06
USP9X	-0.626803	9.58141e-06
FDFT1	-0.47379	9.58369e-06
RNF130	1.02731	9.64533e-06
SLC41A1	-0.481304	9.69278e-06
TTC30A	1.26387	9.71096e-06
PPP3CB-AS1	1.83672	9.7292e-06
YY2	-1.11195	9.75182e-06
ZBTB11	0.634923	9.75757e-06
RBBP8	0.512824	9.81255e-06
PTPRC	-5.58214	9.85824e-06
ZNF829	-7.44949	9.90474e-06
EGFR	0.564426	1.00583e-05
LOC101928272	-7.46843	1.02517e-05
HM13	0.467808	1.02529e-05
NLRX1	-0.778968	1.02902e-05
GRK5	0.733265	1.03002e-05
ITPRIP	-0.450396	1.03749e-05
BBS5	0.878354	1.04659e-05
CCDC71L	0.539123	1.0603e-05
MTHFD1	-0.484168	1.07177e-05
ERV3-1	1.82949	1.07249e-05
TSG101	0.481013	1.07249e-05
SNRNP25	0.63406	1.07449e-05
SNAP23	0.603309	1.08012e-05
GLRB	0.841247	1.08432e-05
NFATC4	-7.71478	1.08432e-05
ARID5A	-0.926691	1.09074e-05
ABCA3	1.56631	1.09624e-05
FAM168B	0.393946	1.09624e-05
NFIC	-0.624728	1.09921e-05
SYTL3	-1.38026	1.10214e-05
MED29	0.538336	1.1077e-05
DVL3	0.468106	1.11564e-05
CCDC47	0.468246	1.1178e-05
ARHGAP31	-0.938153	1.12148e-05
GAS2L3	-0.770924	1.12148e-05
STK17A	0.581226	1.12516e-05
LMCD1	-0.962523	1.13072e-05
PSMD10	-0.573864	1.13122e-05
IFI30	0.869721	1.13295e-05
MOSPD2	-0.776349	1.13911e-05
RACGAP1	-0.457139	1.13911e-05
NPW	-2.62647	1.14596e-05
ATG2A	0.596963	1.14669e-05
LINC01315	3.7017	1.14781e-05
WDR44	-0.617229	1.15871e-05
SEC24D	-0.616507	1.1589e-05
MAVS	0.404073	1.16134e-05
MXRA7	0.383268	1.16806e-05
GTPBP1	-0.585882	1.1707e-05
BICC1	4.18366	1.17506e-05
MRPL23	-0.681781	1.18356e-05
TLR2	2.25134	1.18789e-05
IER3	-1.36938	1.18965e-05
PROCR	0.734809	1.19159e-05
PNPLA8	0.592664	1.19421e-05
SSFA2	0.597655	1.19421e-05
LOC93622	0.623949	1.20535e-05
TMEM185B	0.476952	1.23477e-05
C7orf43	0.706843	1.24649e-05
KANSL3	0.449145	1.24901e-05
SELENBP1	0.733422	1.24994e-05
GOT2	-0.394965	1.2526e-05
TRAK2	0.549704	1.25682e-05
KIAA0391	-0.601472	1.26027e-05
NEU1	0.759345	1.26057e-05
SP8	-1.41564	1.27516e-05
SFXN5	0.777071	1.27572e-05
FCRLA	-2.4355	1.27572e-05
SEMA4B	-0.587438	1.27916e-05
HES6	1.03666	1.28925e-05
HHEX	-2.30454	1.30199e-05
KIAA0040	-1.23678	1.30905e-05
DYNLL2	0.557923	1.31379e-05
CHMP4A	0.618614	1.31977e-05
MX2	-2.86996	1.32287e-05
MAGEA4	3.56003	1.34461e-05
LTA4H	0.490855	1.34831e-05
SRPK2	0.544448	1.36151e-05
CCDC3	-7.29103	1.37581e-05
C19orf43	0.502363	1.3879e-05
EIF3H	0.399772	1.3952e-05
POGLUT1	0.656118	1.39556e-05
CEP152	-0.675589	1.39765e-05
CKB	-2.57598	1.39765e-05
ASNS	-0.535773	1.40621e-05
TMEM87B	0.548777	1.41261e-05
PCBP3	0.893422	1.41661e-05
NELFCD	0.400546	1.43324e-05
CBR1	0.422288	1.44385e-05
PATJ	-1.47548	1.44385e-05
PIGW	0.702639	1.44959e-05
TCN2	-1.48372	1.4499e-05
NME3	0.898552	1.45111e-05
CCDC88B	-1.51942	1.47575e-05
DDIT3	-0.85129	1.48228e-05
P2RX5	-1.41303	1.48549e-05
RAD51D	-0.971698	1.48786e-05
PPFIA2	-3.56923	1.4928e-05
SYNE1	-0.700095	1.50291e-05
SHC1	0.503755	1.50374e-05
RNASE4	-1.57502	1.51122e-05
TBC1D22B	-0.785179	1.51329e-05
ANKMY2	0.688525	1.51473e-05
TACC3	-0.377085	1.52094e-05
GGCX	0.492094	1.53194e-05
KLK1	-4.75701	1.53612e-05
PPP4R4	0.927626	1.54053e-05
ZNF704	-1.88689	1.54068e-05
AGT	-3.10651	1.54201e-05
CYP26B1	0.931498	1.54271e-05
TRIM13	0.869037	1.5479e-05
WASL	0.535302	1.58194e-05
RHNO1	-0.530041	1.58295e-05
MSX1	-0.877356	1.59417e-05
IL13RA2	-1.59443	1.60091e-05
GRINA	0.514007	1.60311e-05
MRPL9	-0.440918	1.60619e-05
PTN	-2.35677	1.61136e-05
POU2F1	-0.649823	1.61283e-05
SPAG5	-0.564034	1.63519e-05
LOC146880	1.01529	1.63689e-05
PRICKLE1	3.81524	1.65718e-05
ZNF506	-3.31656	1.65718e-05
FAM129B	0.412468	1.66025e-05
ACOT7	0.376239	1.66504e-05
GABRB3	3.0976	1.67211e-05
PI4KB	-0.360376	1.67325e-05
ZNF783	0.824987	1.67997e-05
COG7	-0.615747	1.68204e-05
EXOSC1	-0.507269	1.68204e-05
MAML3	-0.543437	1.68266e-05
TPRKB	0.563433	1.69346e-05
DDR1	-0.66736	1.69398e-05
ARID3A	-0.866702	1.7232e-05
DNAJC24	0.594504	1.7232e-05
KPTN	0.833809	1.7232e-05
DDIT4	-0.694695	1.72637e-05
CCDC138	0.879025	1.75537e-05
ALG2	0.61445	1.76349e-05
LRP1B	2.13352	1.76519e-05
TP53INP1	1.84206	1.76634e-05
SGK223	0.516498	1.79841e-05
LINC00648	2.0846	1.80018e-05
FANCF	0.822551	1.80201e-05
STMN3	1.21879	1.82446e-05
HCFC1R1	0.782157	1.83185e-05
SUMO3	0.354728	1.84412e-05
VIM	0.436452	1.84454e-05
CDH11	-2.03796	1.92078e-05
C5orf42	0.671529	1.93246e-05
IRF9	-0.903335	1.93345e-05
PFN1	-0.425294	1.9389e-05
NRXN3	-3.41732	1.9554e-05
SETD9	0.913113	1.95821e-05
SPATS2	0.512447	1.95821e-05
TMCC2	-1.32633	1.95821e-05
CSTF1	0.676454	1.96447e-05
ATXN7L3	0.523857	1.98686e-05
PNRC1	-0.825636	1.99171e-05
LOC100499484	3.00086	1.99335e-05
METRN	0.69627	1.99848e-05
KIF14	-0.559339	2.00524e-05
[truncated: 3,988 more rows]

## Sheet: JQ1-A vs. DMSO
Gene	log2FoldChange	padj
IGFBP2	3.44852	4.03418e-131
SLC37A2	3.86267	4.53862e-99
IL7R	-3.96232	3.61047e-91
ACSL5	-1.8977	6.32871e-80
POSTN	-3.37907	1.20551e-57
VSTM2L	2.88153	3.96968e-57
ICAM1	-3.47007	3.91609e-53
NR2F1	3.4582	3.69202e-43
MEGF6	3.86112	1.65105e-41
DCXR	1.39206	1.80132e-40
FN1	1.52044	2.55961e-37
PRSS23	-2.17245	8.198e-37
ADI1	0.93505	7.1939e-36
ADAMTS9	-1.59861	2.88738e-35
PIK3R3	1.52229	4.61818e-35
CCBE1	-2.96068	7.04635e-35
DDX60	-2.68115	1.82225e-34
ADCY7	-2.19461	5.92152e-34
MRC2	2.11784	7.64125e-34
TBCD	1.01839	7.64125e-34
CARD11	-2.99067	1.17366e-32
APOL6	-1.39474	1.56742e-32
FAM234A	1.48379	1.58284e-32
AOX1	-1.92433	2.34166e-32
KANK2	1.0202	8.04324e-32
GPX4	1.08333	8.79659e-32
MCAM	1.38075	3.569e-31
RIN3	-5.40106	4.39613e-31
PXYLP1	-2.59133	1.97317e-29
ERAP2	-1.40976	2.00439e-29
ADAMTS7	2.08326	4.21297e-29
VLDLR	-3.44856	1.09715e-28
GALC	-2.44472	2.69724e-28
TNNT1	-2.89178	4.74274e-28
C1R	-3.0412	5.04904e-28
HTRA1	1.92528	7.50985e-28
NRCAM	1.7291	9.11499e-28
FLVCR2	1.32759	2.18814e-26
CDC42EP1	-2.65254	5.43716e-26
SUV39H1	-1.13463	6.36993e-26
MAGEC1	1.51792	6.9188e-26
FAM89B	1.13255	1.83629e-25
IL32	-5.23647	1.96205e-25
BCL6	1.05274	2.90533e-25
STARD8	-2.79795	6.28951e-25
CACNA2D1	5.693	1.04354e-24
FTH1	1.36376	1.10447e-24
DDX17	1.05689	1.68332e-24
GALNT14	-6.55733	2.08311e-24
LRRK1	-1.65743	4.87353e-24
SEMA6B	-2.60012	9.77443e-24
SMS	-0.983983	9.77443e-24
KIAA0040	-2.38904	1.16776e-23
ZNF532	-2.44001	1.29763e-23
DLG3	-1.93923	1.41373e-23
C1S	-3.28241	3.31519e-23
MYRF	-2.36421	3.48011e-23
CTPS2	-1.67613	5.39697e-23
NEK9	1.06355	6.30526e-23
PNPLA2	1.18918	1.01405e-22
PRPS1	-0.904531	1.01405e-22
EGLN3	-1.6165	1.17248e-22
LAMB3	-1.68297	2.70341e-22
MORF4L2	-0.70227	3.33655e-22
CD24	3.494	3.67521e-22
RFTN1	-2.01267	6.17784e-22
KIF5C	2.8036	8.57678e-22
IFITM1	-2.07381	1.81736e-21
ESYT1	0.811245	2.01706e-21
NFE2L3	-2.0735	2.65689e-21
TMEM2	1.25324	2.94825e-21
LPXN	-1.70566	3.24971e-21
PARP9	-1.55627	5.15052e-21
HEXIM1	0.971848	5.70304e-21
IFI44L	-2.3108	7.2619e-21
OASL	-2.49375	8.7905e-21
SAYSD1	1.9945	9.6825e-21
TTC3	0.803712	1.96447e-20
IRF1	-1.11288	2.08936e-20
ABCA3	2.73275	2.164e-20
FBN1	0.998869	3.70638e-20
TP53I3	1.68938	4.24531e-20
POLE4	0.986356	4.88033e-20
SLC25A43	-1.08285	7.07981e-20
PYGB	0.836133	8.28625e-20
FAR2	-3.42818	8.51603e-20
TUBA1A	0.736385	1.21841e-19
APOL1	-1.60645	1.74345e-19
BSG	0.832836	2.33427e-19
MCTS1	-0.979805	2.84162e-19
MID1	-1.4224	5.47645e-19
INSC	-2.53665	7.69045e-19
TYRO3	-1.32855	1.02102e-18
PGRMC1	-1.12047	1.15298e-18
CASP1	-1.62753	1.21064e-18
PRPS2	-1.33432	1.49879e-18
IFIT3	-1.75845	1.53476e-18
FYN	1.63683	1.70659e-18
ELFN2	-1.59526	1.86191e-18
GBP1	-1.82692	2.9548e-18
ZNF300	-1.80591	3.59732e-18
DAB2	-1.24044	3.92403e-18
RAB11FIP3	0.806343	4.79855e-18
SORT1	1.11281	5.87752e-18
PTPRF	-1.58146	1.09596e-17
MFSD2A	-1.92977	1.21202e-17
SRD5A1	1.03378	1.53341e-17
TMEM45A	-2.26747	1.54557e-17
LAS1L	-0.835459	1.58008e-17
FAM171A1	-1.4139	1.5856e-17
MXD4	1.29074	1.64379e-17
CLU	1.04146	1.67766e-17
RNF40	0.627601	1.67766e-17
PLXDC2	2.92768	2.26989e-17
DNAJC5	0.758419	2.77194e-17
HCFC1R1	1.28847	3.22335e-17
ZDHHC9	-0.745251	3.46648e-17
CIRBP	1.17086	4.24005e-17
DISP2	1.83818	4.53697e-17
PTPN13	0.981589	5.06515e-17
TCF25	0.893507	9.23748e-17
GALNS	1.49621	9.53783e-17
CNNM3	0.974091	1.56315e-16
IRAK1	-0.916049	2.39228e-16
PRDX4	-0.864947	2.4803e-16
MARCKSL1	1.08136	3.42076e-16
IFI16	-0.81276	3.81419e-16
CA9	-2.48036	4.01479e-16
IFI44	-1.4165	4.16171e-16
MAN2B1	0.944905	4.62887e-16
PRMT2	0.860446	4.81814e-16
PIK3R1	0.819845	6.24499e-16
SRPX	-1.0219	7.67561e-16
FAM101B	-1.88222	8.22564e-16
FAM136A	-0.977619	8.22564e-16
SRC	-1.20846	8.59773e-16
MFGE8	1.07832	8.85912e-16
RAP2C	-1.00727	9.29448e-16
PPDPF	1.06389	9.6645e-16
MMP24-AS1	1.05834	9.74252e-16
DUSP4	1.45158	1.14935e-15
STXBP2	-2.05219	1.31907e-15
TMEM164	-0.86156	2.08484e-15
ZNF22	1.42407	2.14852e-15
AIFM1	-0.823597	2.25335e-15
ABCC3	1.43588	2.26714e-15
PSAP	0.774952	2.28517e-15
PGK1	-0.654126	2.48463e-15
ARHGEF6	-1.78558	2.69544e-15
DTX3L	-1.22673	2.71162e-15
RNF144B	-2.26747	3.32392e-15
DMBT1	-2.0531	4.02675e-15
IFITM10	1.837	4.62622e-15
SIPA1L2	1.39642	4.74559e-15
CTSD	1.21953	5.39882e-15
PLXNB2	0.772269	6.33488e-15
PNMA1	0.816413	8.32043e-15
CDK15	-3.82062	8.84764e-15
DEPDC1	-0.989425	9.93086e-15
SYTL4	-1.37418	1.07514e-14
STAP2	-2.59138	1.10758e-14
DMXL2	0.868312	1.16374e-14
CD83	-1.87151	1.29597e-14
UTP14A	-0.876906	1.48026e-14
TSPAN8	-2.97801	1.5727e-14
TNFRSF9	-3.6222	1.58931e-14
GDF11	1.02964	1.76905e-14
SPTAN1	0.664952	1.94937e-14
CELSR1	2.32362	2.08229e-14
CLIC2	-3.40601	2.18413e-14
PIR	-1.76452	2.22131e-14
CD33	1.44061	2.33978e-14
TTC7B	-1.43698	2.38874e-14
UFC1	-0.731422	2.43747e-14
MTHFD1L	-1.35067	2.74227e-14
SCML1	-1.02446	3.01463e-14
MRPL3	-0.757594	3.07153e-14
RAB27A	-0.828152	3.21983e-14
GAR1	-0.875357	3.26e-14
IL15RA	-1.38028	3.26e-14
HERC5	-3.26879	3.78869e-14
WWC1	-2.36181	3.84386e-14
ENG	-0.968163	4.14528e-14
NQO1	1.25812	4.27468e-14
TFAP2C	1.06872	4.37294e-14
PTPRB	-2.85	4.47107e-14
PLPP2	-3.51366	6.1171e-14
AKR1C2	1.09419	6.30041e-14
ATP11C	-0.935454	6.32635e-14
AHNAK2	1.08545	6.69332e-14
PLAT	1.0367	6.69332e-14
IL18R1	-2.37712	7.09519e-14
HSPB8	-1.17163	1.02517e-13
NPTXR	1.75532	1.0437e-13
ESYT2	0.624735	1.16256e-13
GLG1	0.576746	1.19396e-13
OAS3	-2.03536	1.19396e-13
ABI3BP	-1.03765	1.26977e-13
SLIT2	-1.45553	1.29939e-13
RTN3	0.677498	1.38129e-13
PLS3	-0.951991	1.45361e-13
EHD2	0.899831	1.47081e-13
DCN	-1.27694	1.48222e-13
PRKACA	0.644856	1.49033e-13
UNC13B	1.35944	1.49033e-13
TRIML2	-6.05337	1.50026e-13
PI4KA	0.712467	1.54185e-13
IL1RL1	-4.19684	1.85112e-13
PLD3	0.979124	2.40883e-13
PACSIN3	-1.38025	2.41595e-13
TEX2	0.723117	2.41961e-13
ELF4	-0.819365	2.43081e-13
ANKH	0.524459	2.56933e-13
TBC1D8	1.07696	2.56933e-13
GYPC	-1.6571	2.60616e-13
SERPINB2	-3.92112	2.79619e-13
PIGA	-1.23329	2.80994e-13
DPYSL3	2.84747	3.13506e-13
FBLIM1	-1.59618	3.5202e-13
SNED1	2.10678	3.90373e-13
MSR1	-2.48788	4.02629e-13
RPS6KA3	-0.745347	4.09026e-13
SAMD5	3.23284	4.35388e-13
NUPR1	-2.30045	4.44487e-13
AKR7A2	0.711477	4.73386e-13
KCCAT211	-2.59018	4.76252e-13
POLE2	-1.16108	5.33703e-13
TMEM154	-2.131	5.42739e-13
PTK2B	1.01378	5.71834e-13
LINC01602	-4.30001	7.64002e-13
CCND1	0.854874	8.2451e-13
ZNF697	-1.12772	8.29205e-13
C1QTNF1	-1.41223	8.32568e-13
MBTPS2	-0.844422	9.21356e-13
PBDC1	-1.02945	1.26187e-12
SLC12A8	-1.53645	1.26803e-12
TLR3	-2.19052	1.38483e-12
FBN2	-2.84856	1.39495e-12
ADGRG6	-1.50137	1.39883e-12
OTUD1	-1.1586	1.46387e-12
MYLK	-1.56293	1.48497e-12
BTN3A2	-1.05508	1.62783e-12
VRK1	-0.951823	1.68731e-12
CLTCL1	1.37517	1.79935e-12
HSD11B1	-3.4614	1.86689e-12
KIDINS220	0.76865	2.02524e-12
TRPV2	-2.63072	2.05145e-12
CYTH3	0.905865	2.28221e-12
RAMP1	1.48616	2.36539e-12
CSTF2	-0.803906	2.44043e-12
SMIM10	-2.58074	2.4583e-12
MAOB	2.25588	2.50482e-12
TRANK1	-2.14448	2.97934e-12
NLRP1	-1.87191	3.37294e-12
PHEX	-2.23026	3.37294e-12
DZIP1	0.88514	3.40913e-12
AIM2	-3.91548	3.62806e-12
APOL3	-1.67032	4.26647e-12
STXBP1	0.664427	4.28226e-12
CSF2	-2.06379	4.5917e-12
SLC9A3R1	0.85755	4.5917e-12
SLC14A1	-1.7462	4.72577e-12
RXRA	0.990824	4.80136e-12
CITED2	1.3759	5.14985e-12
PHPT1	0.854362	5.58391e-12
IL13RA1	-0.885336	6.00335e-12
CCNA2	-0.951973	6.07343e-12
ANP32E	-0.897012	6.59713e-12
BDH2	-1.37644	7.148e-12
IRS2	1.06022	7.56625e-12
XIAP	-0.76987	8.31995e-12
SERPINA3	-2.51752	9.02238e-12
FAM195B	0.82061	9.20976e-12
P2RX5	-3.04312	1.07225e-11
POLR2L	0.727304	1.18826e-11
OS9	0.664903	1.21738e-11
MAN1B1-AS1	1.61328	1.25649e-11
EBP	-0.735149	1.26647e-11
DPYSL2	0.680198	1.29152e-11
IFIH1	-2.1037	1.29152e-11
PRELID2	-1.44543	1.29152e-11
C9orf40	-1.07032	1.31736e-11
CACNA2D3	1.6127	1.34182e-11
PIK3R2	0.772816	1.34422e-11
PHKA1	-0.724139	1.38825e-11
LRP3	-2.03933	1.40386e-11
S100A3	-1.24336	1.48482e-11
POLR3G	-1.5657	1.53257e-11
ANPEP	1.03947	1.56422e-11
GTF3C6	-0.94845	1.56422e-11
GPD2	-0.951311	1.5838e-11
TLN2	1.0186	1.60759e-11
ZER1	1.06441	1.8095e-11
PIP5K1C	0.669621	1.8835e-11
COA6	-0.991268	1.88455e-11
SLC16A7	-1.18526	2.05455e-11
DNER	0.898746	2.1614e-11
UROD	-0.674713	2.18859e-11
APEX2	-0.812541	2.2575e-11
KRT15	-1.77718	2.39465e-11
P3H3	-1.42562	2.39465e-11
CPPED1	1.06032	2.45762e-11
EEF1A2	2.12479	2.48216e-11
RLIM	-0.667199	2.50902e-11
TMSB10	0.659119	2.74383e-11
VAMP8	-1.00796	2.76108e-11
CDKN1A	0.869682	2.78636e-11
DIO2	-3.67662	2.96103e-11
CDCP1	-0.768143	3.00803e-11
CELSR3	1.34361	3.44222e-11
PCDH17	1.9481	3.6599e-11
XAF1	-1.95211	3.81277e-11
FAM96A	-0.767997	3.8128e-11
XBP1	-0.490423	3.96161e-11
ARHGEF5	-2.17073	4.18243e-11
FNBP1	0.722943	4.27998e-11
C10orf90	-1.61786	4.38713e-11
SLC16A3	0.843796	4.45356e-11
SNTB1	-1.60115	4.45356e-11
FTL	0.916352	4.50488e-11
SLC48A1	1.05682	4.53515e-11
HPRT1	-0.604429	4.75347e-11
APOBEC3B	-1.20361	4.77713e-11
KIFC3	-0.803873	4.79659e-11
APLP2	0.836249	4.91108e-11
ALAD	0.837996	5.11687e-11
RPLP1	0.597383	5.11687e-11
MEST	-1.10312	5.39837e-11
TNFRSF21	1.85567	5.78582e-11
SH3GLB2	0.559249	6.29709e-11
NOMO1	0.65423	6.36134e-11
FMNL1	-1.28226	6.4263e-11
IFIT1	-1.32614	6.4263e-11
ECM1	-1.52971	6.43142e-11
ADGRG2	1.09671	6.65625e-11
GPR87	-1.60242	6.79472e-11
SCNN1B	3.1446	6.90364e-11
NKRF	-0.834361	6.90763e-11
DRAM1	-1.18178	7.4057e-11
STEAP1	-1.14787	7.63374e-11
LOC283352	3.76924	7.89056e-11
TNFSF12	-2.28526	8.1211e-11
DLC1	0.722848	8.12755e-11
SHISA2	3.54574	8.12755e-11
HCCS	-0.822165	9.40466e-11
CMBL	0.762056	1.03296e-10
FTSJ1	-0.733566	1.05584e-10
RPS6KA2	2.50533	1.09584e-10
CXCL8	-1.82094	1.12386e-10
GSTM1	-2.19814	1.1576e-10
APMAP	0.540293	1.16588e-10
MAST4	-0.949759	1.17729e-10
SOX9	0.939005	1.17729e-10
SIRPA	-1.2432	1.17868e-10
PALLD	-0.698543	1.22158e-10
TMOD2	2.53575	1.24754e-10
USP43	-2.71513	1.25509e-10
RIN2	0.858692	1.31778e-10
EMC10	0.763565	1.40032e-10
PDE4D	-1.33733	1.46588e-10
NIPBL-AS1	0.859433	1.4975e-10
SORBS1	2.15243	1.58195e-10
MFSD6	0.8594	1.59891e-10
LOC100505817	3.7073	1.63854e-10
ARRDC3	0.656419	1.64572e-10
OCIAD2	-0.665145	1.73266e-10
ROBO1	0.799671	1.80772e-10
UBE2E1	-0.557486	1.80801e-10
SUN1	0.779301	1.97286e-10
GMPR	1.38756	2.02772e-10
SKI	0.600897	2.03903e-10
CENPV	-0.851573	2.07141e-10
PCYOX1	0.647312	2.24041e-10
KDM4B	0.712095	2.2993e-10
PMAIP1	-1.77507	2.32384e-10
LZTS3	1.2399	2.45742e-10
S100A2	-1.28577	2.4979e-10
ISG15	-1.24023	2.66417e-10
TGFB1	0.75739	2.72317e-10
LY6K	-1.60991	2.74938e-10
RNASEH2C	0.954841	2.74938e-10
BTN3A1	-1.19873	2.84987e-10
CAT	0.616415	2.89171e-10
SDHA	0.406909	2.89171e-10
TRAF4	0.703797	3.03691e-10
HS3ST3A1	-1.40614	3.13549e-10
MOCOS	-2.21947	3.22561e-10
DGKG	-1.5914	3.27826e-10
DGCR2	0.596615	3.3091e-10
TXLNG	-0.832487	3.34385e-10
RELB	-1.61542	3.55999e-10
SRGN	-0.790834	4.00093e-10
PTPRR	-2.27555	4.175e-10
PHF8	-0.698587	4.26297e-10
NFKB1	-0.862393	4.45427e-10
FGD1	-0.890299	4.55717e-10
MARS	-0.629072	4.59527e-10
LAGE3	0.959198	4.60859e-10
STAG2	-0.601346	4.64201e-10
SLCO2A1	-1.06911	5.30394e-10
ABCA6	-1.41371	5.30912e-10
ENO2	1.01545	5.48824e-10
METRN	0.838031	5.61277e-10
FAM57A	-0.928848	5.76932e-10
LFNG	1.72397	5.82455e-10
C1GALT1C1	-0.820365	6.32138e-10
PLP2	-0.875462	6.63619e-10
EPSTI1	-3.243	6.80375e-10
ZNF618	-1.26646	6.8833e-10
PLPP4	-1.94083	6.99238e-10
NR2F1-AS1	1.93188	7.13577e-10
PLEKHA4	-0.972735	7.38052e-10
COMMD7	-0.666428	7.49173e-10
TTYH3	0.628861	7.56467e-10
CXCL16	-1.8129	8.90769e-10
PLPPR2	0.908947	9.23115e-10
TERF2IP	0.560722	9.37062e-10
GRAMD1B	-1.44405	9.69946e-10
SCPEP1	0.579355	9.89648e-10
PCYT2	0.617291	1.00311e-09
FAM43A	0.898137	1.04225e-09
PDE4A	-1.94587	1.08685e-09
BCAT1	-0.964931	1.09933e-09
ACSL4	-0.889412	1.10529e-09
RBM3	-0.643561	1.12967e-09
VSNL1	-2.2106	1.14877e-09
COL16A1	-2.15275	1.16973e-09
PTTG1IP	0.675782	1.18594e-09
COPE	0.55477	1.19543e-09
C9orf16	0.898978	1.2689e-09
CHCHD4	-0.903445	1.2689e-09
FLI1	-3.3928	1.27954e-09
CTDNEP1	-0.542549	1.41369e-09
AHNAK	0.522023	1.42085e-09
PAICS	-0.699554	1.43466e-09
PSMA3	-0.646669	1.46086e-09
TMEM98	-3.43315	1.54293e-09
HMGN5	-1.02739	1.57514e-09
RPL12	0.566478	1.59762e-09
KLF13	0.754281	1.61366e-09
PLCD3	0.884657	1.64505e-09
G2E3	-1.01927	1.67843e-09
MGST2	-1.442	1.68806e-09
TIMP2	0.80193	1.76667e-09
LTBP1	-1.37562	1.77322e-09
IVD	0.733624	1.8264e-09
BOC	-2.0655	1.97312e-09
MBTPS1	0.488707	1.97312e-09
OAS2	-3.0919	1.97312e-09
TM7SF2	2.16413	2.18451e-09
OCRL	-0.694776	2.28382e-09
RBM24	-2.80289	2.30862e-09
TMCO4	-1.2259	2.36021e-09
COL4A4	2.60413	2.37584e-09
HIST1H1C	1.40486	2.37584e-09
SDC2	0.94052	2.37584e-09
TRAF1	-2.9814	2.38402e-09
LAMB1	0.47039	2.5083e-09
FSIP2	-2.01654	2.60038e-09
PLEKHG4	-1.20032	2.65648e-09
CARD16	-1.45383	2.7476e-09
SPTBN2	-0.914696	2.8876e-09
AMPH	2.14402	2.98012e-09
PMEPA1	1.24976	3.16162e-09
ERO1A	-0.702317	3.21947e-09
HHIP	-1.14805	3.38034e-09
EPHX1	0.826189	3.5356e-09
ADM	-1.65064	3.63743e-09
INAFM2	0.679532	3.70845e-09
NXF1	0.618825	3.72804e-09
MOB3A	0.676221	3.74479e-09
TMEM65	-0.864961	3.86631e-09
EPHA2	0.904638	4.12772e-09
FNBP1L	1.16652	4.29273e-09
DNAH5	-1.48721	4.36836e-09
TAF10	0.592208	4.54278e-09
PITX2	-1.89424	4.61408e-09
RALGAPA2	1.29326	4.61408e-09
SRPX2	-1.41384	4.63365e-09
TCEB2	0.617301	4.63365e-09
ANKRD28	-0.513411	4.6607e-09
IFIT2	-1.46552	4.93242e-09
GLA	-0.713078	4.95166e-09
NRG2	2.03751	4.95166e-09
HABP4	0.871383	5.07077e-09
LINC01444	-2.92144	5.07077e-09
ITGB4	2.27507	5.13642e-09
CHD3	-0.752134	5.17572e-09
TGFBI	1.02925	5.43971e-09
ANP32B	-0.43643	5.46061e-09
PEMT	-0.954351	5.51833e-09
ETS2	-0.474492	5.89906e-09
CASP10	-1.47327	5.90357e-09
HMOX1	0.874106	5.91187e-09
C7orf50	0.675013	6.09615e-09
PARP14	-1.36559	6.45107e-09
EXOC6B	0.728607	6.47587e-09
SCG5	-1.6262	6.52829e-09
EIF2AK1	0.571065	6.71278e-09
SOCS3	-1.50854	6.99668e-09
ETV4	-0.701566	7.07321e-09
EIF1AX	-0.685735	7.11224e-09
SRRM3	-2.53357	7.12078e-09
ALPK2	-1.93563	7.1776e-09
PLOD2	-1.00906	7.26488e-09
PBK	-0.764032	7.32501e-09
ALDH3B1	1.07396	7.68622e-09
UNC45A	0.587258	8.2772e-09
IGSF3	1.36128	8.80488e-09
IQCE	0.897417	8.81334e-09
CDH11	-2.07415	9.01933e-09
DMWD	0.716903	9.09044e-09
LOC642852	0.962112	9.09552e-09
CNOT6L	-0.891992	9.27845e-09
ZNF12	0.911262	1.05428e-08
SLC25A15	-0.840114	1.11522e-08
ZNF558	1.92139	1.16585e-08
PRKX	-0.877295	1.19899e-08
EFR3B	2.11224	1.21884e-08
EPHB4	0.699417	1.27871e-08
C9orf91	-1.20425	1.29866e-08
IL7	-2.98426	1.3054e-08
G6PD	0.742069	1.31982e-08
NEAT1	1.03099	1.31982e-08
PYGO1	-1.4658	1.35056e-08
LMNB1	-0.593698	1.36497e-08
GNB4	-0.719509	1.37039e-08
AARD	4.88969	1.38739e-08
CXCL2	-1.51964	1.38739e-08
DDX60L	-1.23249	1.41099e-08
AP2A2	0.670096	1.43853e-08
BIRC3	-2.13695	1.44438e-08
SLC25A4	0.83124	1.45325e-08
POLA1	-0.770138	1.47107e-08
DOCK10	-1.06994	1.48389e-08
TNFAIP3	-1.5876	1.51159e-08
CDC25B	0.573396	1.53309e-08
NUAK2	-1.93068	1.56925e-08
ITPKB	-2.50377	1.63043e-08
CCDC92	0.964611	1.76754e-08
ACAD10	0.903627	1.82739e-08
NUDT11	-0.837241	1.87466e-08
TDP1	-0.72985	2.00622e-08
EIF5A	-0.590493	2.05562e-08
KCNK5	3.20881	2.05998e-08
ELOVL6	-0.735495	2.12577e-08
MSX2	-1.45039	2.14056e-08
NDST1	-0.874157	2.15503e-08
USP11	0.90365	2.15503e-08
AFF1	1.07324	2.1633e-08
ALDH3A2	0.533921	2.17653e-08
DNAH2	-3.34852	2.17653e-08
SLC2A4RG	0.578809	2.19929e-08
TKFC	0.865658	2.30931e-08
HADHB	0.492087	2.31002e-08
AACS	0.564261	2.35829e-08
RIPK4	0.77877	2.3811e-08
MYD88	-0.693657	2.39495e-08
SH3KBP1	-0.837066	2.39495e-08
HIST1H2BD	2.06319	2.50302e-08
SEMA3C	0.932688	2.52002e-08
PMP22	-0.552128	2.59457e-08
BTG3	-0.77764	2.62813e-08
ABCA7	0.952763	2.63026e-08
ATG4A	-0.887649	2.77008e-08
ARMCX5	-0.875875	2.83976e-08
POU6F1	-2.12313	2.83976e-08
FOXRED2	0.958871	2.96052e-08
DNAJC12	-2.00077	2.98614e-08
PLSCR1	-0.873725	3.00632e-08
ATF3	-1.15234	3.05001e-08
MAGOHB	-0.843282	3.05264e-08
STRA6	-2.2161	3.09467e-08
MSANTD3	-0.832225	3.10657e-08
MAP1A	1.76979	3.14575e-08
GNPTG	0.962411	3.19176e-08
BAIAP2L2	-1.63639	3.19841e-08
GLIPR1	-1.19362	3.33019e-08
LMBR1	0.736691	3.34982e-08
PTGR1	0.946004	3.36625e-08
ACOX2	-1.44751	3.39437e-08
C19orf43	0.573087	3.44067e-08
ADAMTS15	0.854032	3.50998e-08
PSMD10	-0.706164	3.52086e-08
NFKBIZ	-1.07492	3.74877e-08
TAF9B	-0.7786	3.82777e-08
PRR16	-1.18466	3.92045e-08
LINC01605	-3.44512	3.99006e-08
FBXL13	-2.60053	4.0002e-08
ANKS1B	1.02742	4.12913e-08
WDR19	0.766723	4.15362e-08
DOCK11	-0.487396	4.20668e-08
TOM1	0.735565	4.20668e-08
COX7B	-0.527058	4.216e-08
RAB10	0.454648	4.25322e-08
CCDC34	-0.661103	4.4597e-08
KLC1	0.462689	4.67762e-08
TRABD2A	-0.775447	4.75947e-08
LAMC2	-1.39096	4.86973e-08
PLXNA3	0.725504	4.91089e-08
DOCK9	0.892801	4.95563e-08
TNS4	-1.34486	4.96029e-08
NAGLU	0.741121	5.00348e-08
NMI	-1.51133	5.08425e-08
EXOSC9	-0.74117	5.3018e-08
ENSA	0.451098	5.37084e-08
IFRD2	-0.782093	5.55685e-08
DCTN1	0.494454	5.71093e-08
PRICKLE3	-0.85634	5.81842e-08
EPB41L5	0.846844	5.97497e-08
CPE	0.688494	6.22718e-08
MGEA5	0.487385	6.2621e-08
FAM210B	0.886467	6.40801e-08
FOXO3	0.682582	6.47354e-08
SLC38A10	0.793989	6.49409e-08
TSC2	0.60092	6.4969e-08
AKR1C3	0.731412	6.5716e-08
C14orf132	0.704546	6.59045e-08
RAPH1	0.624706	6.7208e-08
PHF19	-0.535179	7.07965e-08
BTN3A3	-1.50196	7.10306e-08
LAMA5	0.734411	7.1381e-08
TPD52L2	0.539876	7.19507e-08
TMEM144	-1.5233	7.36652e-08
AURKB	-0.637186	7.80298e-08
INTS1	0.627101	7.89402e-08
SLC12A9	0.705062	7.89402e-08
CAPNS1	0.463984	7.96627e-08
GSN	1.00084	8.18994e-08
NUCB2	-0.656862	8.29148e-08
SLC37A1	-1.37637	8.29913e-08
POF1B	-3.43018	8.36298e-08
LPAR1	-2.47007	8.4384e-08
ABHD2	0.62481	8.48016e-08
CALCOCO1	1.18394	8.65406e-08
TCEAL9	-1.01074	8.90848e-08
TIFA	-1.05648	8.90848e-08
RPL13	0.627097	8.91747e-08
THRA	0.77124	8.9231e-08
SOCS2	-2.04187	9.53966e-08
LINC00707	-1.79417	9.65696e-08
C14orf79	1.12635	9.7049e-08
NBPF1	0.841644	9.81712e-08
PARVA	0.792991	9.81712e-08
MEGF8	0.791003	9.93659e-08
SNRPA1	-0.710393	1.00276e-07
TPRG1L	0.544482	1.02021e-07
CHMP4C	-1.3964	1.03281e-07
KLF5	0.967647	1.03461e-07
TSPAN3	0.419461	1.05734e-07
EVI2B	-1.46487	1.13355e-07
PDLIM4	-0.873761	1.14091e-07
RASGRP3	-4.70963	1.14091e-07
DTNB	0.977376	1.1498e-07
ERC1	0.530842	1.15765e-07
BCL2L1	0.763297	1.15994e-07
DTNA	-1.00733	1.19683e-07
HDAC8	-0.677698	1.22276e-07
ACOT9	-0.547219	1.2304e-07
DDX5	0.38514	1.24631e-07
DIDO1	0.463725	1.28873e-07
PARP2	-0.646452	1.28873e-07
APBA2	-0.976395	1.3376e-07
ARL14	-1.62235	1.35827e-07
EEF1A1	0.441548	1.38964e-07
EVI2A	-1.61236	1.40423e-07
FAM134B	2.18778	1.44133e-07
MICAL2	-0.394549	1.44939e-07
KSR1	-2.06103	1.46738e-07
BNIP3L	0.61184	1.52414e-07
BMP2	-1.21727	1.54487e-07
CSF1	-0.592161	1.58874e-07
SSX1	-3.1179	1.62322e-07
PSMB2	-0.45747	1.63558e-07
CLPP	-0.682759	1.64788e-07
CTSA	0.527076	1.6987e-07
DENND1B	-0.997335	1.69968e-07
MAPK8IP3	0.914151	1.70987e-07
PDCD1LG2	-1.56518	1.70987e-07
FAM173A	0.797563	1.71064e-07
HES6	1.26225	1.71064e-07
EXOSC8	-0.93106	1.75156e-07
ABCB8	0.590679	1.77136e-07
ARFIP2	0.521449	1.77275e-07
MARCH1	-1.50742	1.78772e-07
GJA3	1.4444	1.80292e-07
FSCN1	0.579492	1.8276e-07
FUNDC1	-0.7742	1.83903e-07
ARHGAP19	-0.755183	1.89859e-07
SYNGR2	0.639414	1.95313e-07
SMAD1	-0.953743	1.95645e-07
SLC25A5	-0.587867	1.96551e-07
CLEC16A	0.594909	2.02301e-07
RAI14	-0.737576	2.04858e-07
S100A11	-0.464922	2.04858e-07
CHST12	0.908756	2.10901e-07
PHF6	-0.685005	2.10901e-07
SH3BP1	-0.907586	2.22646e-07
MIB2	1.15265	2.24671e-07
MRPL39	-0.769498	2.25268e-07
GAPDH	0.572707	2.26266e-07
TPRN	0.671407	2.28337e-07
AGRN	0.716987	2.28654e-07
SNX1	0.473525	2.30781e-07
MAP7D3	-0.763849	2.32064e-07
CASP7	-0.67907	2.35409e-07
TATDN3	-0.859051	2.35409e-07
ULK1	0.689803	2.37781e-07
ACSS2	0.887889	2.38741e-07
TBC1D16	0.577352	2.40592e-07
MPZL3	-1.89936	2.4088e-07
NFYA	0.496575	2.4088e-07
SGO1	-0.826365	2.41929e-07
CYB5R3	0.476264	2.47644e-07
NAV3	-1.53946	2.47644e-07
IL22RA1	-1.81583	2.48373e-07
KIFC2	0.928967	2.51937e-07
RPL28	0.737205	2.51937e-07
CCDC22	-0.940014	2.53679e-07
PLBD2	0.524077	2.56414e-07
SH3GL1	0.44631	2.56414e-07
MB21D2	-1.60066	2.56483e-07
B3GLCT	-1.03262	2.5694e-07
BCR	0.612121	2.58428e-07
SERPINB3	-4.2045	2.65758e-07
C7orf31	-2.02444	2.77626e-07
SCO1	-0.716366	2.78442e-07
PFAS	-0.836828	2.81097e-07
ATMIN	0.488693	2.84624e-07
COL18A1	0.766968	2.84624e-07
UGP2	-0.50044	2.86468e-07
MLKL	-1.21181	2.89006e-07
ALDH1A3	-2.49131	2.89468e-07
SPIRE2	1.28037	2.90224e-07
ATG3	-0.53519	2.95267e-07
SLC12A6	0.860667	2.97646e-07
CLN3	-0.821539	2.98329e-07
SLITRK6	1.75971	3.05792e-07
FAM222A	1.83887	3.06686e-07
SCMH1	-0.737899	3.06686e-07
TCERG1	-0.544917	3.09145e-07
BASP1	-0.998342	3.1255e-07
DLG5	0.593556	3.14303e-07
TNIP1	-0.664173	3.14528e-07
VWA5A	-1.07544	3.14574e-07
BCAR1	0.692522	3.1851e-07
ALG14	-0.894606	3.21224e-07
EVC	0.644622	3.31598e-07
CDC42BPB	0.398644	3.34431e-07
SULT1E1	1.89396	3.41443e-07
RPN1	-0.414388	3.47023e-07
LAMB2	0.778155	3.4926e-07
SMAD9	-1.98631	3.49467e-07
SESN3	2.01123	3.53477e-07
PDPK1	0.697098	3.58566e-07
TOX2	-1.06769	3.62796e-07
SERPINB4	-3.63312	3.63634e-07
ALOXE3	-2.58367	3.64762e-07
KIAA1468	0.64304	3.73321e-07
DLX2	1.2663	3.74095e-07
PEG10	1.27224	3.76183e-07
PCNT	0.536802	3.82552e-07
FANCB	-1.09644	3.828e-07
LDOC1	-1.02959	3.8316e-07
GLP2R	-3.92468	3.85993e-07
SCCPDH	0.577672	3.91305e-07
SERPINE2	0.552931	3.91305e-07
SLC9A6	-0.682663	3.91934e-07
PNMA2	3.09769	3.9267e-07
CA12	-0.564106	3.97162e-07
MYC	0.806588	3.99574e-07
ERCC6L	-0.907684	4.01014e-07
C10orf54	0.925453	4.05386e-07
ACYP2	1.11253	4.07444e-07
LHPP	1.43198	4.09498e-07
ACOX1	0.636931	4.12398e-07
GPX8	-0.712982	4.12398e-07
LOC101928841	-1.23279	4.25997e-07
RAB9A	-0.493125	4.30457e-07
MTMR2	-0.678996	4.41049e-07
CMTM7	-1.26086	4.62899e-07
MYPN	-1.60959	4.68876e-07
HGSNAT	0.588171	4.69671e-07
ABCB7	-0.595829	4.70174e-07
SELENBP1	0.854045	4.73601e-07
APOOL	-0.880546	4.74971e-07
MRPS15	-0.571172	4.78541e-07
PLCB3	0.518394	4.82072e-07
PIGK	-0.630507	4.86041e-07
TCEAL4	-0.586185	4.87494e-07
SLC39A6	-0.60905	4.87506e-07
BPHL	0.92251	4.93201e-07
PATJ	-1.94414	4.93752e-07
MARCH6	0.496904	5.06971e-07
ICK	-0.837285	5.13544e-07
TSPYL4	0.607253	5.17837e-07
PSKH1	0.692351	5.2031e-07
LUZP4	-2.6558	5.26231e-07
E2F2	-0.940635	5.33534e-07
CES1	-1.68804	5.68761e-07
RYR2	-1.47862	5.79402e-07
PUDP	-0.849031	5.90733e-07
MYCBP2	0.539105	5.92239e-07
HEXDC	1.04912	6.01393e-07
OBSL1	-2.07484	6.03906e-07
PGM2	-0.76583	6.04707e-07
SCARA3	-1.06844	6.23334e-07
SLC39A8	-0.948325	6.23334e-07
SURF1	0.636002	6.33433e-07
LRP1B	2.42768	6.38148e-07
TBCB	0.516817	6.43012e-07
EXT2	0.462246	6.52988e-07
NFKBIA	-0.873163	6.6018e-07
GPR160	-2.7333	6.61469e-07
CHORDC1	-0.792398	6.69539e-07
MVB12B	-1.3653	6.72719e-07
RABGAP1	0.561381	6.91795e-07
TEP1	0.793227	6.97088e-07
PAQR3	-0.899726	7.1693e-07
COX10	-0.863626	7.19701e-07
CREB3L3	-3.0448	7.3177e-07
OGDH	0.642229	7.3775e-07
TRIM66	1.12133	7.50022e-07
TUBB3	0.752424	7.50022e-07
PLEC	0.586057	7.52784e-07
KCNMB4	-0.999971	7.53487e-07
HSD17B10	-0.561228	7.56306e-07
FAM134A	0.433816	7.58976e-07
ELFN1-AS1	-1.14418	7.61464e-07
SRRM2	0.482166	7.63447e-07
CD59	0.55364	7.68272e-07
AURKA	-0.598057	7.85944e-07
HEG1	-0.545068	7.85944e-07
UBQLN2	-0.578084	7.86244e-07
KIF21B	-1.98524	8.09296e-07
RRAD	-2.00197	8.13557e-07
RBM41	-0.699057	8.13979e-07
CCDC85B	0.708566	8.18066e-07
CCAT1	-1.04541	8.31581e-07
ACAA1	0.564522	8.51076e-07
COPS3	-0.595402	8.5119e-07
UBE2H	0.649915	8.52031e-07
FLJ22447	-2.4197	8.56381e-07
PCDH9	1.04633	8.58534e-07
TECR	0.703771	8.73624e-07
PSPC1	0.532055	8.95027e-07
ABLIM2	2.72418	8.97888e-07
CNTROB	-0.54837	9.02662e-07
NSMF	0.474119	9.1129e-07
RPS28	0.625794	9.1574e-07
FERMT1	-1.38904	9.34986e-07
CRELD1	1.20915	9.37861e-07
MIR3142HG	-2.89429	9.45864e-07
NMNAT2	2.61445	9.45864e-07
AADAT	-1.23653	9.67552e-07
LMNA	0.443566	9.67552e-07
UBA7	-1.52343	9.67552e-07
TRIM32	0.917346	9.83661e-07
FLOT1	0.641416	9.93636e-07
UPRT	-0.895022	1.00613e-06
MYO9B	0.454016	1.01408e-06
TSPAN31	0.863037	1.04325e-06
PELP1	-0.514117	1.04453e-06
MCM5	-0.490483	1.0471e-06
C7orf26	0.629828	1.05063e-06
DOPEY2	0.791384	1.0805e-06
ARRDC4	1.21261	1.08234e-06
AMOTL2	0.954936	1.09617e-06
PTPRM	0.69107	1.12678e-06
ATP6V0D1	0.475779	1.12962e-06
RPN2	0.411101	1.13374e-06
SPPL2B	0.793795	1.16674e-06
SLC25A1	0.538406	1.16998e-06
EMP3	-0.42187	1.17075e-06
SKP2	-0.455682	1.17935e-06
SNHG3	-0.687302	1.17935e-06
PIAS3	0.558579	1.18942e-06
EPB41	-0.960981	1.24195e-06
RGS14	-1.40741	1.28503e-06
LYPD3	-1.6404	1.2948e-06
SERTAD1	0.817959	1.29883e-06
SUPT5H	0.469828	1.29883e-06
PFDN2	-0.593732	1.3122e-06
DGKH	-1.46516	1.31486e-06
ITGA3	0.527113	1.32416e-06
ADGRF4	-2.11224	1.35725e-06
MFSD11	0.798893	1.36133e-06
OSBPL5	0.997603	1.37908e-06
TTC27	-0.893737	1.41866e-06
CLOCK	-0.557314	1.42201e-06
ATP6V0E2	0.903496	1.42214e-06
C16orf62	-0.47569	1.43636e-06
EXOC3-AS1	0.834255	1.44847e-06
PEF1	-0.575709	1.45139e-06
STK38	0.597085	1.45486e-06
KCNQ3	-2.86633	1.4551e-06
TUSC3	0.565073	1.47363e-06
ZNF330	-0.563094	1.50769e-06
HNF4G	-2.67215	1.54259e-06
F2RL2	0.979599	1.55587e-06
NDUFC1	-0.680957	1.55587e-06
NME6	-0.836114	1.55587e-06
SLC25A35	-1.32166	1.57768e-06
THEM6	0.776094	1.62733e-06
TUSC1	1.13128	1.62733e-06
COQ3	-0.728498	1.63205e-06
PDHA1	-0.61355	1.63786e-06
RPGR	-0.746817	1.65048e-06
RBMX2	-0.661195	1.6921e-06
MTSS1	0.997771	1.6932e-06
EGFL7	-2.01213	1.76874e-06
KLF12	0.825394	1.77195e-06
WDR26	0.470268	1.77751e-06
FOXP4	0.628718	1.82913e-06
RDH11	-0.50518	1.83303e-06
PSMB8	-1.04387	1.8444e-06
GLCE	0.583521	1.86501e-06
ENPP2	1.0869	1.89479e-06
LYPLAL1-AS1	-4.93371	1.90701e-06
IRF7	1.3161	1.92261e-06
LYAR	-0.807806	1.9398e-06
TMEM159	-1.00514	1.9398e-06
TRAF5	-1.75554	1.9398e-06
ADAMTS6	-0.955047	1.96556e-06
CKAP4	-1.40118	2.00528e-06
DGCR6L	0.661175	2.0087e-06
CLCN5	-0.751017	2.01855e-06
KIF4A	-0.609667	2.02427e-06
FBXO25	1.4007	2.09146e-06
RETSAT	0.597372	2.09146e-06
SEMA3F	1.28008	2.09146e-06
TCF4	-1.20236	2.09146e-06
GMPS	-0.512299	2.09391e-06
KIR3DL2	3.70549	2.09956e-06
SLC2A11	2.06153	2.11991e-06
EEF1D	0.517702	2.12662e-06
GNAS	0.701347	2.13949e-06
ADCY9	0.669786	2.15292e-06
CYTH2	0.651821	2.16474e-06
SRSF4	-0.396707	2.17636e-06
MPHOSPH8	0.612404	2.22076e-06
FBXL18	0.646953	2.28611e-06
FSTL1	0.769531	2.28854e-06
PTGFR	-1.24889	2.28854e-06
PANX2	-1.98399	2.29708e-06
ERCC6	1.01289	2.3165e-06
ITGA11	1.31372	2.32043e-06
ZNF217	0.631887	2.32043e-06
CST3	0.560899	2.34592e-06
PKP3	-0.918852	2.34592e-06
PDGFRA	-0.777307	2.367e-06
ADORA2B	-0.789636	2.37943e-06
TRIM6	-2.28233	2.38682e-06
MRPS31	-0.694244	2.4007e-06
NKAP	-0.743347	2.40668e-06
HERC6	-1.10637	2.41735e-06
SPINT1	-2.819	2.41735e-06
PDLIM3	1.61477	2.44074e-06
TBL1XR1	-0.581694	2.48009e-06
PLCL2	-1.57703	2.50235e-06
RCOR1	0.539491	2.50522e-06
FCRLA	-2.2851	2.51731e-06
IKBKE	-1.03392	2.53766e-06
PTPRA	0.529172	2.57021e-06
WIPI2	0.688532	2.57082e-06
ABCA10	-1.71761	2.58533e-06
ZNF33B	1.18846	2.60964e-06
SESN1	1.07765	2.61855e-06
TMPO	-0.664599	2.6261e-06
TMPRSS15	0.74345	2.63079e-06
MANBA	0.800489	2.71618e-06
SPRY2	0.577711	2.73561e-06
MFSD3	0.804223	2.75489e-06
MUC19	-3.56526	2.75923e-06
ESD	-0.701879	2.76306e-06
CHIC1	-0.910589	2.77701e-06
MED29	0.59673	2.79848e-06
DNAJC22	-1.10454	2.81191e-06
AMER1	-0.865535	2.85375e-06
SERINC1	0.557517	2.89126e-06
IRF2BPL	0.818123	2.95258e-06
SLC4A7	-0.625678	2.95258e-06
XKRX	-2.45038	2.95258e-06
BBS2	0.621516	3.00899e-06
RAB5B	0.476036	3.00899e-06
TRAF3	-0.567723	3.00899e-06
ZNF385D	-0.639771	3.00899e-06
CRTAP	0.322667	3.03367e-06
FIBP	0.505685	3.08155e-06
CRADD	-0.819954	3.13446e-06
PPP1CA	0.441053	3.1365e-06
RPS2	0.448557	3.1576e-06
NAGPA	-0.96354	3.17849e-06
WHSC1	-0.409275	3.24928e-06
MMGT1	-0.514063	3.32718e-06
MAP2K3	-0.545015	3.32737e-06
SLC9A3R2	0.819632	3.34056e-06
KIAA1644	-0.581081	3.36444e-06
ATP5H	0.541649	3.43299e-06
GSAP	-2.6283	3.43299e-06
KCNQ5	-1.59347	3.53118e-06
MPG	0.512013	3.53118e-06
C6orf89	0.505739	3.53972e-06
GBP2	-1.24498	3.56026e-06
GLCCI1	0.95756	3.57655e-06
ZFPM1	1.16336	3.58307e-06
HNRNPD	-0.373912	3.60722e-06
CARD8	-0.977001	3.63823e-06
GPC1	0.44876	3.71453e-06
TRIM22	-2.81681	3.75316e-06
C21orf2	0.796292	3.80969e-06
RABIF	0.599617	3.81323e-06
ZHX3	0.577904	3.91084e-06
DIAPH1	0.433526	3.92426e-06
B4GALNT2	-3.26979	3.93563e-06
STUB1	0.661722	3.98195e-06
ZFHX4	-3.66486	3.986e-06
ENOX2	-0.768358	4.0122e-06
ANXA3	-2.16565	4.02412e-06
RAD18	-0.673769	4.02787e-06
RAD51D	-1.11537	4.03528e-06
NUP37	-0.627721	4.08042e-06
IP6K2	0.486703	4.12739e-06
SKP1	0.421234	4.1316e-06
COLEC12	-3.17236	4.15295e-06
MOSPD1	-0.760175	4.15438e-06
SAMD4B	0.462155	4.15922e-06
LOC101927727	-1.62635	4.20373e-06
CASD1	0.995111	4.217e-06
TOB2	0.998091	4.2533e-06
STK25	0.454269	4.29429e-06
CORO2A	1.41182	4.34071e-06
SYDE1	-0.602125	4.34071e-06
PKIB	-1.28643	4.37138e-06
CNIH3	-1.52137	4.43856e-06
RPS27	0.380772	4.55871e-06
SOD2	-1.35003	4.60655e-06
SPCS3	-0.626578	4.60655e-06
UBE2D4	1.08592	4.61516e-06
PPIA	0.314611	4.66179e-06
RBFOX2	0.330402	4.6872e-06
LINC01133	-1.12632	4.69584e-06
NOL3	0.792732	4.70214e-06
SPAG9	0.396996	4.74408e-06
PFKL	0.528456	4.74624e-06
HDGF	-0.422495	4.74815e-06
DYNLT3	-0.694626	4.77611e-06
ZDHHC4	0.590817	4.79531e-06
GRN	0.817935	4.80072e-06
AMPD3	-1.22324	4.86619e-06
TIMM17B	-0.754698	4.87988e-06
DNM2	0.411248	4.90142e-06
PPEF1	-2.15142	4.90901e-06
APLN	-1.29794	4.9133e-06
DNMT3B	-1.10183	4.9133e-06
ADAP1	-2.13474	4.91542e-06
BIN1	0.671836	4.92872e-06
TRIM16	-0.616756	4.93608e-06
TLE4	1.54051	5.01752e-06
CSTB	0.416435	5.07505e-06
KDM4A	0.585887	5.13981e-06
RBCK1	0.432097	5.1564e-06
SDF2L1	-0.615645	5.27317e-06
TENM2	-2.48121	5.27317e-06
HADHA	0.338889	5.28038e-06
FAM89A	-1.7732	5.34735e-06
FAM199X	-0.595248	5.36511e-06
STX16	0.471858	5.66726e-06
GNB5	0.657387	5.79601e-06
FKBP5	0.57461	5.80726e-06
ERMP1	0.534361	5.93949e-06
CDKN2AIP	-0.681525	5.95269e-06
MBOAT2	0.615884	5.95269e-06
VAPB	0.599123	5.98461e-06
NR1D1	0.724751	5.99396e-06
EVA1A	-0.85872	6.12625e-06
IPO8	-0.528652	6.17256e-06
PRKCSH	0.684382	6.24469e-06
DPP3	0.538128	6.38649e-06
DANCR	-0.54866	6.441e-06
OTOGL	-3.74872	6.52716e-06
USP53	-0.568699	6.57818e-06
CTXN1	1.23888	6.73381e-06
BBS1	0.981009	6.75763e-06
BCKDHB	0.660663	6.78296e-06
ACTB	0.354548	6.86808e-06
ZNF252P	0.913024	6.92655e-06
SH2D5	-1.92844	7.08578e-06
LPL	-1.96238	7.13314e-06
EIF4EBP1	-0.548767	7.15752e-06
TOX	-2.91677	7.17793e-06
FN3KRP	0.501428	7.19382e-06
ESPL1	-0.65148	7.20872e-06
EIF4G3	0.468287	7.30827e-06
MICU2	0.594422	7.37304e-06
FLT3LG	-1.30279	7.50414e-06
STON2	-1.63987	7.68667e-06
VASN	0.626598	7.83489e-06
SLC35A5	0.669481	7.99265e-06
GAL3ST4	-2.32851	7.99863e-06
SNX29	0.731873	8.03551e-06
PAFAH1B3	-0.72874	8.11932e-06
CADM3	3.33815	8.13108e-06
TPST1	0.795681	8.15936e-06
EFNA1	-1.54343	8.21879e-06
POLN	1.4913	8.21879e-06
MPND	0.875447	8.24642e-06
GCHFR	0.720152	8.26027e-06
LOC101930085	0.915882	8.26027e-06
IL1B	-0.966855	8.40041e-06
TCFL5	0.679647	8.40449e-06
ATP6V0A1	0.576026	8.44452e-06
CUL4B	-0.437973	8.55666e-06
TCOF1	-0.56037	8.74642e-06
DDR2	-1.33598	8.94699e-06
SEC24D	-0.591168	9.09295e-06
LOC102724908	2.45075	9.09876e-06
COMMD6	0.71014	9.09878e-06
OSMR	-0.554883	9.09878e-06
ROBO3	-1.62909	9.09878e-06
GPAM	1.01076	9.14033e-06
ABL2	-0.587103	9.19445e-06
TRAPPC9	0.977414	9.19891e-06
HTATSF1	-0.465338	9.24977e-06
VIM	0.458135	9.26984e-06
FAM167A	-1.15552	9.28844e-06
GALNT5	-1.46604	9.34733e-06
HDAC3	0.44298	9.35205e-06
AP1M2	-1.64061	9.41815e-06
MYEOV	-1.20352	9.45021e-06
LRRC8B	-1.35912	9.54811e-06
JAG1	0.689504	9.8558e-06
PPP1R15B	-0.421928	9.87359e-06
AMFR	0.380698	9.99236e-06
IFT88	0.872452	1.01085e-05
HSPG2	0.763018	1.0159e-05
ZBTB33	-0.620969	1.0159e-05
CLN5	0.683923	1.02445e-05
CISD1	-0.576167	1.03716e-05
CAMK2N1	-0.755516	1.04085e-05
PIEZO1	0.493204	1.04277e-05
GTF3C1	0.31518	1.06514e-05
MTURN	0.740968	1.07486e-05
NDUFA4	0.512483	1.07851e-05
BAIAP2	0.639633	1.09624e-05
CHML	0.579845	1.099e-05
RAB29	-0.573552	1.099e-05
EMB	-1.22736	1.10063e-05
BUB1B	-0.481226	1.11978e-05
ATP8B3	-1.33788	1.12288e-05
SZRD1	0.342362	1.14576e-05
RND1	-1.77433	1.14723e-05
UST	0.63122	1.14723e-05
LRP11	0.766861	1.15785e-05
AR	1.00784	1.17547e-05
ADRBK2	-1.10859	1.18639e-05
DECR2	0.619434	1.21266e-05
UPF3B	-0.76443	1.21266e-05
NPC2	0.577343	1.21638e-05
CEND1	2.77623	1.2466e-05
KIAA1324L	0.73149	1.2491e-05
PLEK2	-0.710312	1.27472e-05
MRPL15	-0.551603	1.27909e-05
ADAMTS12	0.562515	1.28013e-05
FBXO21	0.429741	1.29344e-05
KDELR2	0.394479	1.30287e-05
METRNL	0.705301	1.30287e-05
ZNF605	-1.5204	1.30287e-05
RFX2	0.900593	1.32488e-05
ASNA1	0.458303	1.36255e-05
ROCK2	0.451393	1.37912e-05
PDZD11	-0.44569	1.38076e-05
LY6E	0.503587	1.38113e-05
NCOA3	0.547521	1.38113e-05
UQCRQ	0.449834	1.39819e-05
RNF113A	-0.701597	1.40211e-05
PSAT1	-0.738955	1.40807e-05
ANK2	-1.22073	1.40825e-05
CRTC1	0.809465	1.41102e-05
SH3RF2	-1.6317	1.41221e-05
LOC101929705	-1.7004	1.42915e-05
NXN	0.594749	1.43269e-05
NFKB2	-0.990336	1.455e-05
BHLHE41	-1.09344	1.45914e-05
PRKAR1B	0.830778	1.45914e-05
TMX4	-0.488189	1.4651e-05
TPP2	0.54492	1.49027e-05
KREMEN1	-0.908091	1.51319e-05
MAD2L1	-0.623421	1.51319e-05
SDC3	0.785721	1.51319e-05
SNAPC1	-0.566078	1.51439e-05
DUSP6	0.749162	1.53641e-05
RRM1	-0.407887	1.54515e-05
TSPAN18	-2.74667	1.58331e-05
PHYH	0.63214	1.61576e-05
SEC31B	1.23196	1.61576e-05
COTL1	0.399121	1.63179e-05
FBXL3	0.600772	1.63179e-05
ITGB3BP	-0.655531	1.64117e-05
CRYZ	-0.587889	1.65515e-05
ABCE1	-0.625804	1.67249e-05
PDE10A	-2.05029	1.67691e-05
PTPRC	-4.74848	1.68154e-05
VPS39	0.556726	1.68154e-05
NUP54	-0.527316	1.68158e-05
FBLN1	2.13841	1.70456e-05
DPAGT1	-0.582198	1.7134e-05
TCEAL8	-0.786897	1.71948e-05
RAD51AP1	-0.71418	1.73344e-05
ST3GAL4	-0.587974	1.75082e-05
TBL1X	-0.678429	1.76012e-05
PCGF5	-0.579563	1.76256e-05
TMEM62	-0.704866	1.83429e-05
NCDN	0.544535	1.83823e-05
PSMB6	-0.478403	1.83823e-05
LRCH4	0.693233	1.89975e-05
FAM102A	0.565183	1.90292e-05
ABALON	2.12368	1.91214e-05
GUSB	0.509303	1.9306e-05
ANAPC16	0.508435	1.94561e-05
SPG7	0.637707	1.95302e-05
MMP28	2.91016	1.95347e-05
GDE1	0.522236	1.9765e-05
MARCH4	-2.7495	1.99818e-05
H2AFV	0.460063	2.00207e-05
RNF216	0.502227	2.01262e-05
VPS8	0.583983	2.06137e-05
ZNF593	-0.676071	2.06137e-05
PRKCH	-1.40874	2.06425e-05
PREX1	0.368328	2.08362e-05
S100A10	0.44906	2.10218e-05
MED12	-0.484885	2.12122e-05
PDE1A	7.57648	2.12708e-05
GOLT1B	-0.542593	2.15855e-05
MAGED2	-0.725493	2.18376e-05
PRUNE2	-1.56753	2.20402e-05
MTA3	-0.664676	2.2166e-05
CD9	0.565271	2.21859e-05
CREG1	0.432067	2.23044e-05
STAG3L5P-PVRIG2P-PILRB	0.930565	2.3158e-05
ABCA2	0.66444	2.31618e-05
CACFD1	1.28018	2.31618e-05
OTUD4	-0.555646	2.31618e-05
FAM13B	0.784651	2.32224e-05
GLYR1	0.453831	2.32224e-05
CDK8	-0.740454	2.32569e-05
SPTB	-1.32064	2.32569e-05
LTBP2	-1.09414	2.34397e-05
FUT8	-0.625637	2.39546e-05
UNC5B	1.1878	2.39546e-05
OPN3	1.2221	2.3977e-05
MSRA	-0.792975	2.40326e-05
COL6A3	0.374529	2.41132e-05
PC	0.715003	2.42055e-05
CWF19L1	-0.56129	2.42196e-05
ZSWIM8	0.61205	2.42499e-05
H1FX	0.502561	2.43652e-05
IRAK2	-0.671512	2.43652e-05
TMA16	-0.542551	2.43652e-05
AP3D1	0.409612	2.44037e-05
ROGDI	0.792757	2.44037e-05
ARHGEF39	-0.801977	2.45167e-05
LRCH2	-2.08144	2.45537e-05
LRR1	-0.641906	2.47017e-05
MAN1B1	0.457226	2.47348e-05
VBP1	-0.481669	2.479e-05
ETV1	0.552886	2.48801e-05
SLC23A2	0.465126	2.54175e-05
TEAD2	-0.526086	2.54175e-05
TLR6	-1.09092	2.54367e-05
MRPL47	-0.480701	2.54369e-05
CCNDBP1	0.513725	2.54853e-05
KDM5B	0.412955	2.54853e-05
FADS3	0.674475	2.55006e-05
NUP88	-0.580534	2.55547e-05
PCNX2	0.753747	2.55547e-05
SLC30A1	0.639444	2.56619e-05
SERF2	0.489407	2.58283e-05
KAZN	1.4778	2.58989e-05
FAM131A	0.988904	2.62398e-05
ODC1	0.65891	2.62398e-05
MKNK1	0.535809	2.63139e-05
PTRF	0.387138	2.63598e-05
ARHGEF7	0.621191	2.64923e-05
RNASE1	-4.67909	2.66953e-05
SELPLG	-1.86074	2.66975e-05
SLC25A10	0.604418	2.68585e-05
PLEKHO1	-0.720236	2.69618e-05
TMEM33	-0.524731	2.70455e-05
MBD2	-0.56051	2.70528e-05
CDA	-0.969407	2.74602e-05
ATF4	-0.371052	2.75812e-05
MYO1E	0.568543	2.76948e-05
FKBP9	0.631807	2.77247e-05
KIAA0141	0.604168	2.79348e-05
PDDC1	0.56024	2.8022e-05
FKBP4	-0.596849	2.81359e-05
SPTLC3	1.43391	2.81359e-05
DAAM2	3.01402	2.87886e-05
PTPRS	0.582191	2.88361e-05
KDM6B	-0.858586	2.94504e-05
SOX13	0.554831	2.94504e-05
LGALS1	0.5104	2.94981e-05
CATSPER1	-1.07839	2.96059e-05
TK1	0.490285	2.97755e-05
FNTA	0.496339	2.99841e-05
LINC00094	0.648541	3.00389e-05
STMN3	1.15949	3.02784e-05
LAMP2	-0.552441	3.03338e-05
BDKRB1	-2.25967	3.04368e-05
NT5DC2	-0.516762	3.08248e-05
C11orf95	0.857622	3.1193e-05
EMP1	0.33291	3.13112e-05
RANBP10	0.55616	3.13112e-05
SHC1	0.47549	3.134e-05
SLC12A7	-0.982656	3.134e-05
RPL36	0.632324	3.13405e-05
RBBP7	-0.462659	3.15049e-05
MARCO	-2.09785	3.16e-05
PSMD12	-0.478503	3.23514e-05
FCAR	3.77971	3.26954e-05
CYHR1	0.595924	3.28424e-05
ABLIM1	-1.77347	3.29478e-05
TMEM230	0.560075	3.3519e-05
SIRT2	0.499746	3.3771e-05
SMARCAD1	-0.513867	3.37805e-05
UBASH3B	-0.935741	3.4002e-05
NME3	0.897549	3.40222e-05
PSMC6	-0.457031	3.40327e-05
SUPT6H	0.409745	3.40327e-05
SLC9A3	0.850891	3.4176e-05
DICER1	-0.619853	3.46609e-05
LOC105370792	-0.970129	3.46897e-05
KIAA0391	-0.597303	3.50804e-05
DRAM2	-0.57959	3.54294e-05
GLI1	-1.33061	3.54886e-05
POLD3	-0.602154	3.55256e-05
LOC100506100	1.10775	3.57971e-05
AKAP12	-1.46906	3.58435e-05
HPS4	-0.4791	3.60423e-05
PKN3	-2.09102	3.65103e-05
FOXC2	0.728218	3.65924e-05
VAT1	0.448087	3.66035e-05
EIF2S3	-0.364179	3.6695e-05
IL4R	-0.500405	3.6695e-05
RFC3	-0.765545	3.6695e-05
ZNF274	-0.752624	3.67067e-05
ATHL1	-1.24201	3.67816e-05
NME4	-0.740302	3.70127e-05
PTBP2	-0.692789	3.70982e-05
ATG4B	0.521127	3.72422e-05
NLRC5	-0.655853	3.77218e-05
UCHL5	-0.50884	3.82025e-05
YIPF6	-0.611762	3.82511e-05
GRPEL1	-0.497018	3.85003e-05
BSN	2.27223	3.89913e-05
PRKAG2	-0.882289	3.92276e-05
ZCCHC24	0.527305	3.92276e-05
FAM132B	-1.08872	3.9497e-05
KIAA1804	-0.902195	3.95037e-05
RHOBTB1	-0.807291	3.95037e-05
MYH15	-1.92727	3.95085e-05
FANCD2	-0.501943	3.96397e-05
NDRG4	-0.926715	3.99122e-05
RPS5	0.544267	3.99705e-05
ATP6V1B1-AS1	-3.94931	4.0101e-05
TRAPPC6A	1.54062	4.02437e-05
MSRB3	-0.697833	4.03806e-05
GSS	0.619529	4.04975e-05
SFN	-1.20395	4.04975e-05
LRRC59	-0.507193	4.08115e-05
NSF	0.4355	4.1106e-05
AMTN	-4.67907	4.11221e-05
PBLD	1.68956	4.11221e-05
RND3	-0.454899	4.11221e-05
LIN9	-0.701512	4.12186e-05
SMDT1	0.645613	4.15252e-05
PAEP	-3.0407	4.19e-05
CHST15	1.07314	4.23485e-05
CYBA	0.801761	4.23674e-05
UBR3	0.503949	4.27643e-05
WTAP	-0.421311	4.27643e-05
SACS	-0.838266	4.3096e-05
SFXN4	-0.697603	4.32077e-05
GLTSCR2	0.672784	4.32126e-05
ILF3-AS1	0.52641	4.32126e-05
KLHL4	1.16386	4.32176e-05
WFDC3	-2.9325	4.32723e-05
SLCO1B3	-1.3199	4.34969e-05
TSR2	-0.599658	4.35648e-05
ILF2	-0.442939	4.46805e-05
ABLIM3	0.481796	4.47449e-05
JAZF1	-0.667379	4.47523e-05
KIAA1324	-1.87365	4.47894e-05
HDLBP	0.309269	4.48538e-05
IRF2BP2	0.337026	4.50647e-05
IER3IP1	-0.46808	4.54668e-05
RPL22	0.500736	4.54668e-05
CDC25A	-0.744446	4.58695e-05
NHS	2.41065	4.58695e-05
ERMAP	0.94088	4.5997e-05
LSM14B	0.599739	4.60587e-05
MND1	-0.820561	4.61652e-05
COX6A1	0.573899	4.68124e-05
WNT7B	-1.14158	4.68124e-05
LATS2	0.7633	4.68365e-05
PAK1	-0.492467	4.68878e-05
DAG1	0.385375	4.70456e-05
PDHX	-0.489447	4.70456e-05
GATA2	-0.854409	4.7639e-05
PTMS	0.42608	4.77945e-05
CYB5D2	0.848286	4.79077e-05
IL27RA	-1.2434	4.79445e-05
C16orf45	0.682811	4.82762e-05
C5orf45	1.44442	4.82762e-05
RNF114	0.416505	4.8536e-05
ANKRD18A	-2.1035	4.88309e-05
EDIL3	-0.954868	4.89207e-05
R3HDM4	0.481883	4.94542e-05
BRWD3	-0.700498	4.95229e-05
NOTCH2NL	-0.703399	4.95229e-05
SMC1A	-0.422061	4.95229e-05
KIAA0319L	0.425943	4.97996e-05
KAT7	0.44399	4.99484e-05
HPSE	-0.523168	5.02249e-05
RP2	-0.577009	5.05022e-05
ASH1L	0.417663	5.05192e-05
ZBTB16	0.808237	5.15524e-05
IL1RAP	-0.851773	5.16705e-05
UGDH	-0.770066	5.17541e-05
SAA2	-3.15807	5.20703e-05
MYO5B	-1.92188	5.21001e-05
PSME2	-0.429397	5.21577e-05
SSR3	-0.488358	5.26539e-05
KRT34	-2.48921	5.26766e-05
TMEM9	-0.472636	5.29906e-05
HDHD2	0.531545	5.33515e-05
TMEM229B	-2.84147	5.33515e-05
KRCC1	1.19727	5.35176e-05
OLFML2A	0.969391	5.35239e-05
DDIT4	0.521043	5.35814e-05
KMT2C	0.447698	5.35814e-05
XPOT	-0.52653	5.37793e-05
KIF13A	2.70239	5.38061e-05
SLC35G1	-0.90331	5.40993e-05
EPB41L4B	0.748247	5.47429e-05
GALNT15	-1.32216	5.4923e-05
FAM214A	1.05002	5.4995e-05
FLJ23867	1.20257	5.54801e-05
CC2D2A	-1.11713	5.5767e-05
RPLP0	0.448988	5.62937e-05
HP1BP3	0.390667	5.63379e-05
SND1	0.28908	5.65932e-05
METTL4	-0.735679	5.70082e-05
LRRK2	-1.78305	5.77121e-05
CACYBP	-0.544017	5.82872e-05
FOXP2	3.13181	5.83029e-05
TOR3A	-0.552234	5.86312e-05
PLPP3	-0.654832	5.90519e-05
JDP2	0.798538	5.93454e-05
GNAI2	0.421617	5.95072e-05
HDGFRP3	-0.606944	5.9819e-05
ACTR1B	0.488254	5.98349e-05
ERG	-1.18497	5.98349e-05
ESRG	8.62586	6.02903e-05
SARAF	0.413583	6.04693e-05
STAC2	1.78485	6.09973e-05
JUP	0.400909	6.10732e-05
SCAMP2	0.462333	6.10732e-05
DCAF16	0.469485	6.14352e-05
PPIF	-0.781245	6.28188e-05
OAS1	-3.47417	6.2876e-05
NDUFB2	0.483533	6.29173e-05
TENM3	-0.627721	6.30419e-05
OCEL1	1.02497	6.32203e-05
BAMBI	-1.31897	6.32306e-05
TMEM11	-0.602671	6.32306e-05
LOXL1-AS1	-1.86119	6.32572e-05
CAPN5	0.892317	6.33309e-05
CASP4	-0.514186	6.33431e-05
TOLLIP	0.513054	6.36033e-05
PQLC3	0.724979	6.37167e-05
LBR	-0.635176	6.38434e-05
MLH1	-0.421299	6.38934e-05
WDR60	0.583623	6.4428e-05
ZNF629	0.616828	6.47925e-05
GID8	0.469842	6.53742e-05
TMEM43	0.447052	6.53742e-05
TOR1B	0.522483	6.59672e-05
PJA1	-0.681374	6.60823e-05
SON	0.32043	6.74549e-05
ARHGEF35	-3.27416	6.74657e-05
CTSS	-2.86653	6.74657e-05
MAGT1	-0.558597	6.74967e-05
NSMAF	-0.67604	6.80174e-05
SMCO4	-1.75885	6.81774e-05
CDK1	-0.443118	6.81836e-05
HIF1AN	0.4187	6.81836e-05
NEXN	-1.30352	6.81836e-05
DNAJB11	-0.445148	6.82903e-05
LSM11	-0.944313	6.88137e-05
MGAT5B	-1.6784	6.90971e-05
CYB561	-0.433633	7.00919e-05
SNX12	-0.408353	7.05271e-05
GSTZ1	0.668858	7.13058e-05
DUSP16	-0.904855	7.15243e-05
CARHSP1	0.469615	7.28787e-05
GFOD2	0.516177	7.29713e-05
BAHD1	0.423807	7.31653e-05
AMMECR1	-0.537033	7.38587e-05
GLIS2	0.709428	7.41009e-05
TMEM18	0.695315	7.47642e-05
APP	0.506807	7.48867e-05
PLA2R1	1.49691	7.53435e-05
IKBIP	-0.447632	7.56181e-05
APOBEC3C	-0.750388	7.637e-05
PATZ1	0.764375	7.71649e-05
SCML2	-0.796361	7.7513e-05
TNK2	0.550033	7.7513e-05
TRPS1	0.607858	7.80384e-05
GPKOW	-0.693291	7.81639e-05
SCAMP4	0.497741	7.90765e-05
PCK2	-0.680952	7.91343e-05
TST	0.605366	7.93593e-05
ATG2A	0.549634	7.96563e-05
CD163L1	-0.615244	7.96563e-05
GPRC5A	-1.31309	7.96563e-05
PPL	2.07621	7.96563e-05
MSC-AS1	-0.841344	7.98338e-05
CASK	-0.536002	8.02017e-05
ELMO2	0.583136	8.02017e-05
SLC35E3	0.66353	8.02809e-05
CCDC59	-0.6515	8.10373e-05
KIAA1462	-1.8056	8.1047e-05
CTDSPL	-0.681888	8.14537e-05
PACS1	0.552328	8.14537e-05
SREK1IP1	-0.496452	8.1464e-05
VAV3	-0.814935	8.15696e-05
ADAMTS2	4.04653	8.1573e-05
ATP5S	1.03536	8.19254e-05
NCOA7	-0.501586	8.2441e-05
RASSF6	-3.42146	8.25627e-05
NRG1	-1.51288	8.27765e-05
CCDC97	0.489024	8.30357e-05
C9orf172	1.24123	8.36611e-05
CHST2	0.852886	8.36611e-05
DNAJB6	0.590672	8.36611e-05
ROPN1L	2.3436	8.36611e-05
ZNF564	1.26108	8.45841e-05
NREP	-0.748848	8.47516e-05
ZNF445	0.684318	8.47516e-05
NCOR2	0.36644	8.54206e-05
NLRX1	-0.749105	8.65775e-05
HIST2H2BE	1.56527	9.03273e-05
AIFM2	-0.570013	9.07245e-05
CENPB	0.347783	9.07245e-05
SPHK1	-0.876173	9.07516e-05
PRDX1	0.400692	9.09801e-05
TXNIP	1.25479	9.115e-05
PSMC1	-0.51956	9.14498e-05
CDV3	-0.34801	9.15033e-05
SLC30A7	-0.486552	9.16081e-05
GK	-1.48475	9.16474e-05
FAM120B	0.517815	9.18046e-05
NXT2	-0.871688	9.18046e-05
C1QBP	-0.508641	9.18737e-05
VWA9	-0.413182	9.18737e-05
EXOC3	0.463149	9.19875e-05
MEGF9	0.550155	9.19875e-05
TBC1D13	0.443504	9.19875e-05
TSEN15	-0.520609	9.23567e-05
SBF1	0.403622	9.32732e-05
ARL4C	0.774171	9.34756e-05
RAB6B	0.920466	9.37478e-05
PHF3	0.375375	9.62469e-05
PDGFD	0.98839	9.71163e-05
CPD	0.63755	9.72128e-05
FAM120AOS	0.523185	9.82993e-05
IKZF1	5.98569	9.82993e-05
TEAD1	0.362705	9.82993e-05
LIPG	-1.9336	9.8577e-05
HPCAL1	0.456117	9.90766e-05
LINC01468	-2.52174	0.000100538
RAPGEF1	0.480835	0.000100614
ABCC10	0.681689	0.000101357
LOC339166	-1.34819	0.000101792
WBP11	-0.389994	0.000101851
DHX33	-0.480767	0.000106235
GLT8D2	-0.969241	0.000106396
SLC44A5	1.77717	0.000106396
ZNF497	1.4683	0.000106396
EDA	-2.93303	0.000106456
TRAF2	-0.643774	0.000106515
FOXA2	-1.40211	0.00010723
TRIM16L	-1.0268	0.000109305
NDUFA2	0.571935	0.000109453
PREPL	0.493937	0.000109453
DMTF1	0.57113	0.000109523
PCBP3	0.744659	0.000109688
ABCD1	0.592503	0.000109749
WDR76	-0.523664	0.000109749
PRCAT47	-0.843886	0.000110464
MCM3AP	0.366695	0.000110465
CCL2	3.61903	0.0001111
EBNA1BP2	-0.511904	0.000111751
SUCLG2	-0.536295	0.000112637
NUDCD1	-0.724795	0.000113016
RTN4IP1	-0.647579	0.000113651
LETM1	-0.579299	0.000113871
ANKRD11	0.414737	0.000114111
HSPA12A	0.681747	0.000114111
SIK3	0.502403	0.000114301
DYDC2	6.98565	0.000115705
ATP2A3	-1.84195	0.00011643
SCARA5	1.38682	0.00011644
MYBBP1A	-0.722475	0.00011699
C10orf10	-0.97027	0.00011729
GRIN2D	-1.79454	0.000117585
ALDH1B1	-0.665347	0.000118301
KIAA1522	-0.438514	0.000118736
KDR	2.85154	0.000119539
KIAA0556	0.597941	0.000121341
C5orf42	0.64244	0.000121723
SERPINB8	-0.689865	0.000121723
PTX3	-1.62398	0.000121944
TMEM127	0.357768	0.000122434
VASH1	1.01272	0.000122613
RRAS	0.64254	0.000122836
RXFP1	-3.70582	0.000123548
SRP72	-0.412501	0.000124282
HAX1	-0.435183	0.000124318
RAB40B	0.952742	0.000124739
LACTB2	-0.941714	0.000124786
MAP1LC3B	0.459518	0.000124831
S100A6	0.429163	0.000124917
TRPC1	0.771975	0.000125205
PPFIA2	-3.31195	0.000125245
XRCC4	-0.656335	0.000125396
NCKIPSD	0.54551	0.000125678
L3HYPDH	-0.827647	0.000126624
UBE2T	-0.448625	0.000126939
SLC38A2	0.287729	0.000127133
JADE1	-0.442781	0.000127235
SCARB1	-0.426913	0.000127778
UBE2Z	0.33301	0.000127778
GRK5	0.697897	0.000128223
PSMG3-AS1	1.54772	0.000129874
MILR1	-1.68083	0.000129949
TP53INP1	1.70719	0.000129949
DAB2IP	-1.26254	0.000130026
MTIF3	-0.56851	0.000130636
TNIP2	-0.471394	0.000130923
FAM189B	-0.38062	0.000130989
KRT80	-0.851217	0.000131105
DCK	-0.641232	0.000131125
GNA12	0.422004	0.000131592
MAP10	2.45973	0.000132796
LVCAT5	1.03174	0.000133112
ELF3	-2.26567	0.000133866
CLDN7	-2.64711	0.000134099
ARGLU1	0.461411	0.000134294
BDKRB2	-2.24232	0.000134621
STK32A	2.00886	0.000134621
ANKRD29	-1.32255	0.000135293
PIGV	0.889019	0.000135455
ZNF664	0.562504	0.000136205
TRIM29	2.28965	0.000136907
GNG5	-0.447692	0.000137373
CPNE2	0.878196	0.000137682
TNFRSF11B	5.95241	0.000137682
MMACHC	-0.901997	0.000140136
HSPH1	-0.73239	0.000140588
ADCK3	0.788427	0.000142378
FRMD4A	-0.860439	0.000142378
ASAP2	0.462661	0.000142506
NQO2	0.505207	0.000142693
SPSB3	0.799683	0.000143755
DCUN1D5	-0.425788	0.000144889
TTLL1	1.01016	0.000145013
CYBRD1	0.602552	0.000145036
SLAMF7	-6.60344	0.000145036
XPC	0.480079	0.000145548
ATP6V0C	0.429724	0.000145799
SEPT8	-0.399927	0.000146766
FAM122B	-0.512254	0.00014781
OXCT1	-0.506914	0.000149093
TYW3	-0.501446	0.000149242
ACO2	0.397554	0.000149269
PCMTD2	0.804227	0.000149605
HUWE1	-0.368664	0.000149681
NOSIP	0.419622	0.000150566
PKD1	0.489472	0.000150566
TMSB4X	-0.558722	0.000150889
PLEKHA7	-1.88443	0.000152734
MLLT4	0.440995	0.000152923
APCDD1L	0.553435	0.0001548
PLEKHH3	0.684277	0.00015543
TRIM7	-0.749818	0.000155465
LINC01085	-1.843	0.000155826
MAPT	2.14516	0.000157771
MED20	0.529011	0.000157771
GCAT	0.826223	0.000157854
FRA10AC1	-0.535266	0.000159222
TRIB3	-0.618513	0.000159222
SRSF5	0.345843	0.000162568
MTL5	-3.83361	0.000163668
SEC13	-0.371757	0.000163724
TNC	-1.24642	0.000163905
SPX	-2.2358	0.000167978
DIAPH2	-0.660714	0.000168982
ARL5A	-0.626919	0.000171416
TAB3	-0.62196	0.000173808
PPP1R15A	-0.638342	0.000173846
PTPN22	-1.65591	0.00017417
NID2	-1.09207	0.00017418
TBC1D1	-0.391758	0.000175351
TIMM8A	-0.702233	0.000175351
USP3	-0.477632	0.000175351
SAMHD1	0.660298	0.00017565
TAOK2	0.41278	0.000176166
KIAA0754	0.892436	0.000177017
WLS	-0.565117	0.000178628
ARFGEF2	0.415925	0.000179033
PLEKHA2	0.499738	0.000179898
CDH12	0.506678	0.000181054
POLR2E	0.371878	0.000182437
RCBTB2	1.23655	0.000182734
LSM6	-0.649642	0.000183199
LTA4H	0.441664	0.000183543
DHRS9	-1.21922	0.000183658
MAT2A	0.425167	0.00018522
CROCC	0.641126	0.000185394
BTBD2	0.462622	0.000185749
DNM3OS	0.826545	0.000185749
ZNF646	0.562465	0.000185749
PPP2R1A	0.343243	0.000185815
GMFG	-2.25197	0.000186313
TTC17	0.477338	0.000187088
SPAG5	-0.406736	0.000187559
AP2M1	0.378251	0.000189006
TGOLN2	0.344069	0.00018924
BCAP29	0.458011	0.000189987
DCPS	-0.540531	0.000192271
NPHP4	0.632504	0.000192955
NORAD	0.500865	0.000193888
MRPS5	-0.412078	0.000197353
PDK1	-0.605311	0.000197981
SCN3A	-2.27246	0.000197981
UBN1	0.353535	0.000197981
PEPD	0.443272	0.000199044
TUBA4A	-0.450895	0.000199909
UCKL1	0.535798	0.000200152
UBE2D3	-0.322623	0.000204396
SNRNP200	0.320935	0.000207673
NCOA5	0.626968	0.000207701
FAM220A	0.571177	0.00021031
TGFA	0.953779	0.000210661
GNL3L	-0.555121	0.000211044
CDR2L	0.403703	0.000211498
CLYBL	1.64827	0.000211953
ACTBL2	-1.22073	0.000212106
SNAPC2	0.724465	0.00021263
HTR7P1	0.900641	0.00021351
WARS	-0.432328	0.00021351
TMSB15B	-2.21427	0.00021579
PDE4DIP	0.40077	0.000217733
SEC24A	-0.394776	0.000218089
CCDC58	-0.671297	0.000220051
ACP1	0.397331	0.000220799
COL17A1	-1.46364	0.000220799
GPR158	-0.993761	0.000221183
UBA3	-0.400389	0.000221183
MSC	-0.734657	0.000223275
MSH2	-0.527466	0.000224552
RPL39L	-3.56077	0.000224552
C4orf27	-0.470511	0.000225225
ASPM	-0.498139	0.000225695
ADAT1	0.558887	0.000225961
KIF18B	-0.436966	0.000226179
ZGRF1	-0.655766	0.000227977
LACTB	-0.434887	0.000228059
LYN	-0.722106	0.000228454
SLC11A2	-0.421385	0.000229381
RPLP2	0.524772	0.00023099
COL4A1	0.909086	0.000231891
MYO1B	-0.45974	0.00023341
ZNF185	-1.34983	0.000234483
COL5A2	0.376802	0.00023451
CTPS1	-0.547432	0.000236541
UNC119B	0.525104	0.00023814
CALML4	-0.709385	0.000242684
NRBP1	0.293248	0.000243265
AP2A1	0.412468	0.000243999
OSTC	-0.373133	0.000243999
SPOCD1	-2.2046	0.000243999
TMEFF2	1.02938	0.000243999
AK3	0.411821	0.000244047
MTSS1L	0.470449	0.000245837
TPP1	0.524465	0.000245837
RWDD4	-0.584624	0.000247353
GOLGB1	0.433078	0.000247474
ELK1	-0.483496	0.000247533
B4GALNT1	-0.957572	0.000249534
HMGB1	-0.586911	0.000250413
FARP2	0.573322	0.000250457
TRIP10	0.396598	0.000250457
ECT2	-0.485427	0.000251885
SAMD14	2.37875	0.000255193
MCTP1	0.61564	0.000255197
PPID	-0.411833	0.000255492
LCMT2	0.641508	0.000256325
DNPH1	-0.551569	0.00025719
LINC00116	-0.50383	0.000257873
SLC26A10	-0.933423	0.000257873
TLN1	0.351722	0.000257873
C3orf52	-1.12316	0.000260108
SNX19	0.510492	0.000260108
SLC25A14	-0.631729	0.000261684
TARS	-0.372254	0.000263111
PTGER4	-0.603865	0.000263687
CENPI	-0.560737	0.00026411
LSR	-1.06176	0.000264434
GANAB	0.417639	0.00026673
PLSCR4	0.87561	0.000267047
DIP2A	0.431953	0.000267388
RHBDD2	0.391642	0.000267388
ABHD12	0.345558	0.000270126
SENP3	-0.648899	0.000270199
ZC3H12A	-0.778159	0.000271454
ZNF704	-1.66742	0.000271454
CLCN7	0.503277	0.000273498
SMYD5	-0.471494	0.000274878
TXNDC15	-0.472447	0.000274878
TDO2	-1.76104	0.000275089
RPF2	-0.465692	0.0002754
CCNB1	-0.478049	0.000275547
GPR108	0.502071	0.000275547
RNF167	-0.441247	0.000275547
CSRNP1	-0.654419	0.000277093
KDM2B	-0.500123	0.00027727
NETO2	-0.555878	0.000277751
RPS18	0.434817	0.00028123
BBS10	0.756285	0.000281691
KIAA0368	-0.331685	0.000283605
CASC8	-0.933891	0.000283803
EI24	-0.345757	0.0002867
RNF138	-0.501764	0.00028698
SLC25A13	-0.558834	0.000287667
GSTM4	-0.627594	0.000287752
PARP10	-0.816265	0.000287858
WSB2	-0.534716	0.000288143
CHPF2	0.52001	0.0002894
CNTRL	-0.591315	0.000289439
C6orf226	1.00165	0.000289891
IST1	0.326724	0.000290592
LENG8	0.638349	0.000291082
PDGFA	0.56646	0.000291523
PLEKHM1P1	0.996624	0.000291952
ACKR1	2.89233	0.000293204
TCEAL1	-0.712985	0.000293204
ZC4H2	1.09569	0.000293763
ARHGAP31	-0.775267	0.000294653
PPP1R12C	0.510513	0.000294966
RAB3D	0.830057	0.00029579
EPHA3	-1.06214	0.000297294
PLA2G15	0.506088	0.000298475
CLPTM1	0.367499	0.000299322
RUNX1	0.39989	0.00030316
BTG1	0.288071	0.000303467
TTPAL	0.411182	0.000303834
TPCN1	0.521089	0.000304161
ARSE	-4.77381	0.000308128
CTSB	0.599537	0.000308463
ARHGEF9	0.731285	0.00030899
CCL5	-3.03795	0.000309168
GINS1	-0.543564	0.00030948
IPMK	-0.832471	0.000310543
ACADVL	0.35957	0.000314376
TTC25	1.31967	0.000314376
CDCA4	-0.472456	0.000314916
RPLP0P2	-1.49333	0.000319599
LPIN2	0.416768	0.000320896
FRMD3	-0.616679	0.000321334
TBXA2R	-2.58926	0.000321334
R3HCC1L	-0.650486	0.000322309
SPG20	-0.771872	0.000325559
PCBD1	-0.783171	0.000326405
GIGYF2	0.312298	0.000326704
ULBP3	-1.03662	0.000326773
PNPLA4	0.815351	0.000331601
SERPINH1	-0.49498	0.000331601
CYSRT1	1.36923	0.00033287
CXorf57	-0.494946	0.000333633
EPAS1	0.490846	0.000336271
PLCG1	0.390288	0.000336271
PIGQ	0.535133	0.000337351
HELZ2	0.499859	0.000337624
ARID5A	-0.842163	0.000337976
XIST	0.622913	0.000340029
TXNDC16	0.771881	0.000341516
STOX1	2.66783	0.000342414
YWHAQ	0.366368	0.000342414
MYBL2	-0.449119	0.000343776
C5orf56	-3.2767	0.000347824
CCNF	-0.425662	0.000347842
NECTIN2	-0.576332	0.000348007
ADGRL1	-0.743593	0.000349996
PA2G4	-0.504777	0.000351421
SMARCA1	-0.908246	0.000352308
TFAP2A	0.668391	0.000355503
OLFML2B	-2.12438	0.000356593
ACTN4	0.338438	0.000360502
KIF7	0.679629	0.000364335
FAM149B1	0.692953	0.000364547
TNFRSF19	0.76566	0.000364547
B4GALT2	-0.408556	0.000366288
ABCA13	-2.21432	0.00037001
C3orf33	-1.22054	0.000373274
PYCR1	-0.420809	0.000373274
DDAH2	1.07099	0.000373435
WNT5A	0.76974	0.000374099
MIOS	0.475908	0.000374513
GPR153	1.0529	0.000376343
EPS8	0.494824	0.000379505
MYL6	0.408589	0.00038119
RFC4	-0.460355	0.000382995
TIMM21	-0.487362	0.000384336
CREM	-0.609142	0.000385082
SLC2A3	-0.474375	0.000385924
APOO	-0.645678	0.000388001
NCAM2	0.698802	0.000389043
NPL	-2.23754	0.000390011
PSMB5	-0.409485	0.000391988
SGK223	0.464341	0.000394184
COG6	-0.544775	0.000394916
SLC43A2	0.780107	0.000394968
ETV7	-3.70574	0.000396494
TMEM173	-0.83556	0.000399766
TUBAL3	-1.92233	0.000401719
HOMER3	-0.560616	0.00040224
NAT8L	-0.857358	0.000402498
PRDX2	0.349103	0.000402498
KLK1	-3.10639	0.000405445
HMGB3	-0.510201	0.000405569
ANXA2	0.383811	0.000406407
CBX4	0.529545	0.000409836
INPP4A	0.480622	0.000409836
KIAA1161	0.883999	0.000409897
MARCH2	0.830016	0.000409897
NFIX	0.315666	0.000410613
PMM1	0.534026	0.000412651
CHMP2B	-0.430105	0.000413516
JAM3	-0.778728	0.000413516
LAPTM4A	0.288907	0.000413516
WDR12	-0.489288	0.000413516
PRRG1	-0.633409	0.000415159
SLC3A2	-0.442833	0.000415159
KIAA0513	0.593677	0.000416105
ANKIB1	0.367743	0.000416783
RAB11FIP1	0.354127	0.000416783
MTFP1	-0.606364	0.000416804
INHBA	-3.31395	0.000418369
TRIM65	-0.501012	0.000419683
KLF8	-1.89407	0.000420515
CCT4	-0.321414	0.000420793
ACPP	-1.21741	0.000421797
CCDC3	-2.43565	0.000421797
CERK	0.340121	0.000422768
H19	2.82191	0.000425573
PPP1R13B	0.616605	0.000427145
LINC01029	-1.78998	0.000428021
SOCS1	1.13548	0.000431373
RAB3IL1	-1.11459	0.000442903
OGFOD3	0.510593	0.000445819
CDC45	-0.455105	0.000446552
EPS8L1	-1.07176	0.000448267
FASTKD2	-0.521801	0.000448267
MAP2K4	-0.51239	0.000448267
YPEL1	1.69258	0.000448267
UBE2D1	-0.558399	0.000450058
MARK4	0.717736	0.000451607
METAP1	-0.373905	0.000451607
SLC12A4	0.412359	0.000451607
KIAA0355	0.68588	0.000451638
HHEX	-1.99266	0.000454895
HIP1	0.348434	0.000454895
IQGAP1	0.355655	0.000456241
PARL	-0.389288	0.000457221
MSN	-0.345581	0.000457779
OAZ1	0.435555	0.000457779
ZNF569	-1.37699	0.00045951
NR3C2	-1.26289	0.000460852
UROS	0.433693	0.000461263
CNNM4	0.625863	0.000461407
ERV3-1	1.31368	0.0004637
ERGIC3	0.441351	0.000477961
FER1L6	-6.03852	0.000478694
ADAM22	1.62484	0.000480236
SPSB1	-0.537813	0.000481419
[truncated: 2,749 more rows]

## Sheet: JQ1+TAX vs. DMSO
Gene	log2FoldChange	padj
ACSL5	-1.83972	4.09164e-64
SLC37A2	3.13546	1.28631e-62
IL7R	-4.55522	3.44281e-56
DCXR	1.54654	4.54175e-50
EGLN3	-2.34663	1.18478e-43
DOCK11	-1.11041	8.73944e-42
ADI1	0.953577	2.53112e-40
GPX4	1.26223	2.53112e-40
ICAM1	-3.02195	9.34535e-40
MAGEC1	2.17423	1.52231e-39
GALNT14	-4.30599	5.67977e-38
DLG3	-2.62715	3.02263e-37
VSTM2L	2.64434	2.51841e-36
TNNT1	-3.5219	2.95973e-36
GALC	-3.00053	3.12299e-36
RAP2C	-1.58341	2.57837e-35
DCN	-2.67048	7.236e-35
PDGFRA	-2.05808	5.10459e-34
PNPLA2	1.48004	6.28867e-34
RPS6KA3	-1.16548	2.67351e-32
RAB27A	-1.35961	5.39352e-31
CARD11	-2.91511	8.17799e-31
DDX60	-2.55379	2.12657e-30
PRPS1	-1.09899	2.12657e-30
RIN3	-3.60251	2.95177e-30
MYRF	-2.82918	3.00673e-30
STARD8	-3.15885	3.80983e-30
ATP11C	-1.39108	7.67681e-30
MORF4L2	-0.828308	1.77932e-29
NR2F1	2.9334	8.87586e-29
FAM89B	1.20929	3.44981e-28
SMS	-1.07616	9.23978e-28
ADCY7	-2.293	1.00587e-27
KANK2	0.947321	3.27072e-27
CD33	2.14848	3.97841e-27
NXN	1.37115	6.77829e-27
KIAA1644	-1.75228	9.77382e-27
LTBP1	-2.47445	1.4724e-26
FAM234A	1.43548	1.66014e-26
HCFC1R1	1.839	1.92945e-26
HEXIM1	1.08632	2.08577e-26
ABCA6	-2.61028	3.43831e-26
PYGB	0.947196	5.05752e-26
APOL6	-1.25283	1.04313e-25
CIRBP	1.53635	1.95424e-25
ZNF22	1.76581	2.72686e-25
AOX1	-1.6276	2.81676e-25
MCAM	1.42053	3.71978e-25
ESYT1	0.9014	6.70688e-25
IFI44L	-2.57875	1.22332e-24
CLU	1.27665	1.52785e-24
SUV39H1	-1.18962	1.57821e-24
CTPS2	-1.70422	1.7537e-24
TP53I3	1.87087	1.84238e-24
BSG	1.02357	4.95913e-24
RNF40	0.673796	6.35637e-24
MXD4	1.54375	1.78218e-23
POLE4	1.12898	2.03856e-23
IGFBP2	2.31578	2.18436e-23
XIAP	-1.14457	3.23495e-23
SEMA6B	-3.1947	4.86587e-23
FTL	1.35514	5.42396e-23
ZNF532	-2.53346	6.12138e-23
ABCA3	3.30852	8.05894e-23
ERAP2	-1.33395	1.26422e-22
TBCD	0.937437	1.86893e-22
IRAK1	-1.0756	2.78949e-22
SESN3	2.869	4.48235e-22
PACSIN3	-1.87381	8.44409e-22
APOL1	-1.68015	1.02789e-21
FYN	1.74282	1.0967e-21
MEGF6	3.23534	1.60154e-21
PRPS2	-1.52195	1.88878e-21
DNAJC5	0.800663	2.36156e-21
MID1	-1.4452	7.57457e-21
KIAA1551	-1.20543	7.5839e-21
MCTS1	-1.08584	8.26969e-21
PARP9	-1.61083	8.26969e-21
STRA6	-4.61515	1.30923e-20
TMEM164	-1.00415	1.3707e-20
TMEM65	-1.34022	1.38108e-20
ENO2	1.42275	1.59825e-20
ACADVL	0.92607	1.83039e-20
CDA	-2.19059	1.87856e-20
STAG2	-0.874263	2.31381e-20
THSD4	-1.98757	2.92574e-20
RAB11FIP3	0.857948	3.35742e-20
ARHGEF6	-2.41512	4.6313e-20
GAPDH	1.05334	4.75392e-20
LRRK1	-1.6046	4.80914e-20
FSTL1	1.46238	4.84329e-20
AKR7A2	0.84576	5.59599e-20
SLC25A43	-1.18789	7.25313e-20
EBP	-0.952464	7.58031e-20
SORT1	1.31178	1.01452e-19
EHD2	1.08796	1.01774e-19
DDX17	0.986192	1.27795e-19
SPTAN1	0.827447	1.9152e-19
SLC12A8	-1.94215	2.00063e-19
SYTL4	-1.5362	2.04178e-19
AFF1	1.62278	2.04605e-19
SORBS1	2.84432	3.13682e-19
IFI44	-1.5972	3.57387e-19
PSPC1	0.92989	3.89834e-19
XAF1	-2.85552	3.95842e-19
ZDHHC9	-0.735783	6.47288e-19
BCL6	1.04125	8.00981e-19
TTC3	0.739266	8.79883e-19
LAMP2	-1.12878	9.43956e-19
LAS1L	-0.829835	1.10571e-18
MRC2	1.95888	1.13041e-18
FLVCR2	1.07665	1.24131e-18
PHF8	-0.918646	1.44378e-18
SLC25A4	1.1799	1.44378e-18
PHPT1	1.08056	1.551e-18
MSR1	-3.60587	1.61761e-18
SLC16A3	1.09337	1.81813e-18
RLIM	-0.832291	1.87129e-18
NDST1	-1.40235	2.05663e-18
VAV3	-1.73011	2.46665e-18
ELF4	-0.992546	2.91472e-18
C1R	-2.50897	3.71098e-18
AACS	0.780043	5.97825e-18
KIAA0040	-2.74891	5.99345e-18
NFE2L3	-1.86483	9.11494e-18
OASL	-2.3146	1.25333e-17
ATP7A	-1.08566	1.66451e-17
SLC43A2	1.70554	1.66451e-17
FAM195B	0.961104	1.97959e-17
SCML1	-1.08574	2.77862e-17
CDCP1	-0.959889	2.98337e-17
TNS4	-2.24434	4.7024e-17
CACNA2D1	6.09472	4.87455e-17
TSPAN8	-3.29008	7.93211e-17
TCF25	0.869359	9.10001e-17
MBTPS2	-1.05234	9.37566e-17
PRDX4	-0.852895	1.11548e-16
IFI16	-0.842928	1.12532e-16
CSTF2	-0.910231	1.19136e-16
PIR	-1.86363	1.19136e-16
CITED2	1.70844	1.37444e-16
CASP1	-1.54685	1.54423e-16
TYRO3	-1.1963	1.83619e-16
AMPH	3.46488	1.99e-16
BTN3A2	-1.31715	2.01221e-16
S100A3	-1.47778	2.27021e-16
SH3GLB2	0.64105	2.27192e-16
FTSJ1	-0.906282	2.27758e-16
NEK9	0.963026	2.64944e-16
PRMT2	0.827303	2.97833e-16
EFR3B	2.87966	3.13208e-16
EEF1A2	2.1184	5.13082e-16
IL32	-4.19519	6.09222e-16
APLP2	1.02292	6.18838e-16
VGF	3.11836	6.19827e-16
TTC7B	-1.46159	6.23542e-16
PGK1	-0.764386	7.10565e-16
NMNAT2	4.0071	7.26234e-16
ZNF697	-1.20266	7.35949e-16
MAN1B1-AS1	1.784	7.77334e-16
PIK3R3	0.990342	8.19853e-16
PTPN13	0.880875	8.50959e-16
IL13RA1	-1.08672	9.27948e-16
PTPRB	-3.18024	9.74931e-16
DMBT1	-2.02169	1.20193e-15
ETV4	-0.938334	1.28118e-15
ZNF300	-1.562	1.80487e-15
BTN3A1	-1.4929	1.88081e-15
FAM171A1	-1.47687	1.88081e-15
SAMD5	3.57302	2.08043e-15
TRIML2	-5.33421	2.31393e-15
DISP2	1.7518	2.49405e-15
PTGS1	2.00139	2.75734e-15
MPHOSPH8	0.951917	2.76212e-15
MARCKSL1	1.13231	2.86314e-15
EDIL3	-1.95301	2.89054e-15
IL15RA	-1.38499	2.91017e-15
COL3A1	-2.78287	3.02684e-15
CSTB	0.671224	3.09013e-15
DZIP1	0.978155	3.40221e-15
PCSK6	-1.53172	3.40221e-15
LAMB3	-1.55322	3.457e-15
INSC	-2.14537	3.64377e-15
PSAP	0.795697	6.03916e-15
TRANK1	-2.37258	6.38108e-15
ELFN2	-1.51019	6.81382e-15
MICU2	0.977993	8.42869e-15
APOOL	-1.33905	8.95417e-15
IFIH1	-2.43049	9.39204e-15
C1S	-2.28513	1.00992e-14
RP2	-1.02762	1.03605e-14
PHF6	-0.988812	1.05366e-14
SLC9A6	-0.999131	1.18628e-14
UPRT	-1.36599	1.18628e-14
DENND1B	-1.46136	1.22987e-14
HMGN5	-1.28613	1.33898e-14
PTPRR	-3.18407	1.3915e-14
SOX5	3.68865	1.44185e-14
RTN3	0.698639	1.49571e-14
TRAF4	0.834657	1.52444e-14
GDF11	0.993386	1.72857e-14
SCCPDH	0.798319	1.88275e-14
PHEX	-2.50597	1.95097e-14
PXYLP1	-1.57681	1.98146e-14
TLN2	1.09665	2.23577e-14
LAGE3	1.16868	2.43793e-14
CDC42EP1	-2.18597	2.83402e-14
ZNF385D	-1.11274	2.87329e-14
FUNDC1	-1.0711	2.92255e-14
CXCL8	-2.13578	4.96878e-14
POLE2	-1.18703	5.17847e-14
APMAP	0.597112	5.54333e-14
C9orf40	-1.12699	5.54333e-14
CLCN5	-1.12124	5.90304e-14
SMC1A	-0.762527	6.17906e-14
HIST1H1C	1.76832	6.67222e-14
UBQLN2	-0.851238	7.46007e-14
C1GALT1C1	-1.01255	7.59524e-14
ADGRG6	-1.57532	7.6113e-14
COA6	-1.07853	8.07414e-14
EMC10	0.876359	8.07414e-14
THEM6	1.13187	8.07414e-14
TGFB1	0.874594	8.88519e-14
OS9	0.760087	9.13332e-14
EEF1D	0.835411	1.04245e-13
FBN1	0.798556	1.07221e-13
PIGA	-1.33652	1.35983e-13
GBP1	-1.72647	1.43178e-13
LPXN	-1.4449	1.45195e-13
SLC25A1	0.7671	1.63175e-13
TNFRSF9	-3.26351	1.67846e-13
POLR2L	0.773388	1.77002e-13
PLXDC2	2.63046	1.78131e-13
ZER1	1.15332	2.01741e-13
ABCB1	2.92333	2.10578e-13
TAB3	-1.15349	2.69006e-13
SRD5A1	0.880557	2.89e-13
PLCXD3	-1.30566	3.50948e-13
UBE2E1	-0.620236	3.70443e-13
MEST	-1.28285	3.75198e-13
OAS3	-2.04813	3.92984e-13
SH3KBP1	-1.20567	3.92984e-13
TSR2	-1.01401	3.92984e-13
TUBB3	1.2043	4.65581e-13
APOL3	-1.70151	4.72608e-13
OCRL	-0.923235	4.77209e-13
HTRA1	1.78219	4.85978e-13
GYPC	-1.6146	6.50748e-13
CHIC1	-1.40653	6.79186e-13
PRKACA	0.593566	7.37932e-13
ETS2	-0.755223	7.56894e-13
CD83	-1.66266	7.63866e-13
RPL12	0.695782	7.63866e-13
IFIT1	-1.44531	8.4314e-13
PTRF	0.712983	8.74756e-13
ADARB1	1.01624	8.92e-13
SMIM10	-2.53462	8.93045e-13
ENSA	0.565834	9.64903e-13
AIFM1	-0.721775	1.06258e-12
RDH11	-0.753317	1.11583e-12
ABI3BP	-1.21962	1.11904e-12
DLC1	0.774508	1.13923e-12
IFIT3	-1.46959	1.16719e-12
ATG4A	-1.07708	1.21374e-12
PGRMC1	-1.14549	1.21637e-12
HADHB	0.57804	1.33908e-12
HCCS	-0.962381	1.37168e-12
UNC45A	0.679725	1.3937e-12
WNT7B	-2.06839	1.39942e-12
ERG	-2.16742	1.44695e-12
ENDOD1	1.52225	1.48807e-12
UNC13B	1.33053	1.54674e-12
PHKA1	-0.710542	1.56114e-12
KIF5C	2.34794	1.59484e-12
TOX2	-1.44698	1.59599e-12
ZBTB33	-0.942097	1.90354e-12
DEPDC1	-0.956708	2.03944e-12
IVD	0.816178	2.06508e-12
MSL3	-0.687705	2.22942e-12
POLR2E	0.638688	2.39517e-12
COMMD6	1.03129	2.52835e-12
MMP24-AS1	1.0224	2.52835e-12
ATP6V0E2	1.31355	2.73056e-12
KDM4B	0.766614	2.89092e-12
NID2	-2.25276	3.13051e-12
FTH1	1.10387	3.31772e-12
KRT15	-2.25013	3.42043e-12
TGFBI	1.28176	3.71114e-12
ADAMTS7	1.47651	3.83873e-12
PLD3	1.03684	3.84405e-12
TPD52L1	-1.42269	3.84943e-12
RNF144B	-1.97652	3.85194e-12
SCG5	-1.99318	4.22081e-12
PPDPF	1.04401	4.40692e-12
ABCA10	-3.19856	4.67181e-12
C10orf54	1.27557	4.77983e-12
FMNL1	-1.6575	4.93679e-12
RPS27	0.576573	5.0315e-12
PDP1	-1.15911	5.10804e-12
PJA1	-1.11564	5.23648e-12
ENOX2	-1.09959	5.51729e-12
CNNM3	0.906154	5.53027e-12
DTX3L	-1.15789	5.90874e-12
LOC93622	0.961106	5.90874e-12
EMP2	-1.19426	6.05275e-12
RNASEH2C	1.10377	6.26668e-12
S100A11	-0.639983	6.26668e-12
PMAIP1	-1.92426	6.35785e-12
PDE4D	-1.7599	6.57052e-12
MXRA8	1.9287	6.58153e-12
CCDC34	-0.774329	6.90868e-12
FAM199X	-0.906537	7.08241e-12
TCEB2	0.765017	7.31462e-12
SCPEP1	0.640921	7.33892e-12
PLP2	-1.03328	7.45921e-12
ACOT9	-0.67473	7.91672e-12
MTHFD1L	-1.40646	8.29349e-12
HHIP	-1.4148	8.55841e-12
RAMP1	1.53807	8.70771e-12
NXF1	0.676072	9.03998e-12
HERC5	-2.56124	9.08844e-12
NOSIP	0.686286	1.03842e-11
MYO1B	-0.902098	1.0404e-11
APOBEC3B	-1.19949	1.04391e-11
SAYSD1	1.46147	1.09052e-11
AIM2	-3.28698	1.18602e-11
TST	0.945688	1.31468e-11
SHC1	0.770037	1.33344e-11
TMSB10	0.691011	1.34259e-11
PTGFR	-1.87347	1.35109e-11
LAMC2	-1.82836	1.39573e-11
RBM41	-0.967165	1.4653e-11
SERPINA3	-2.51652	1.47283e-11
ICK	-1.22036	1.49374e-11
WDR44	-0.975903	1.53126e-11
DPYSL3	2.72017	1.60846e-11
FAM122B	-0.855919	1.62767e-11
PLS3	-0.937958	1.63444e-11
LZTS3	1.32891	1.64194e-11
NAGLU	0.911201	1.64295e-11
SOX4	0.839277	1.72067e-11
NLRP1	-1.7745	1.73607e-11
PSMD10	-0.880283	1.78047e-11
LOC283352	3.86622	1.87261e-11
CCDC92	1.0692	1.93548e-11
NRCAM	1.09892	1.96551e-11
TM7SF2	2.28044	2.00557e-11
PBK	-0.914828	2.03178e-11
GAR1	-0.737069	2.03442e-11
MYCBP2	0.677001	2.10528e-11
MMGT1	-0.73186	2.25331e-11
TNFSF12	-2.24736	2.34301e-11
TPRN	0.797172	2.34301e-11
CALD1	-0.859423	2.39158e-11
FABP4	6.88206	2.39873e-11
CLIC2	-2.52662	2.4061e-11
PRELID2	-1.49437	2.44689e-11
MSN	-0.608359	2.47082e-11
TAF10	0.636069	2.5413e-11
SERPINB2	-5.26684	3.17246e-11
MVB12B	-1.83048	3.31333e-11
OGDH	0.828222	4.32832e-11
ACAA1	0.707015	4.35492e-11
IMPDH2	0.505954	4.35492e-11
CTSD	1.11065	4.42121e-11
NEAT1	1.36348	4.42121e-11
SRPX2	-1.54055	4.42121e-11
TRPV2	-2.28142	4.51508e-11
KIF4A	-0.829678	4.66776e-11
HDAC8	-0.804615	4.91506e-11
COTL1	0.678054	4.94181e-11
PRSS23	-1.17026	5.3451e-11
DLX2	1.52935	5.61097e-11
FGD1	-1.11795	5.75856e-11
NQO1	1.13488	5.92133e-11
HSD11B1	-2.85978	6.02577e-11
GRAMD1B	-1.47138	6.05122e-11
FAM96A	-0.865181	6.69978e-11
HPRT1	-0.671319	6.75805e-11
LYPD3	-2.32205	6.85879e-11
MPG	0.700412	6.96407e-11
DDR2	-2.06068	7.33428e-11
MANBA	1.02834	7.33428e-11
ABCB7	-0.752107	7.36074e-11
GJA3	1.65413	7.66384e-11
TMEM154	-2.30765	7.71914e-11
SELENBP1	1.07164	7.8022e-11
NOL3	1.04459	7.85568e-11
IRF7	1.69935	8.3361e-11
REPS2	-1.83331	8.40646e-11
C14orf79	1.26091	8.7517e-11
PPP2R2B	3.54792	9.4606e-11
GLG1	0.475718	9.74957e-11
NPTXR	1.48027	9.76073e-11
DNAH5	-1.57799	1.02182e-10
KIF7	1.09933	1.05339e-10
NLRC5	-1.00077	1.0938e-10
SRC	-0.941966	1.11854e-10
IFITM10	1.55644	1.19889e-10
HEG1	-0.713477	1.24479e-10
AHNAK2	0.95193	1.25438e-10
PRDX2	0.642613	1.35255e-10
DGCR2	0.599107	1.40028e-10
EVC	0.779298	1.42177e-10
NKAP	-0.974581	1.42177e-10
DCAF16	0.672477	1.51109e-10
ACOX2	-1.76902	1.53244e-10
C19orf25	0.975445	1.53244e-10
PPIA	0.398443	1.537e-10
MFGE8	0.976399	1.5541e-10
UTP14A	-0.815824	1.59793e-10
IFITM1	-1.46395	1.6105e-10
LOC101929705	-2.79436	1.68093e-10
RBM3	-0.7002	1.71149e-10
IP6K2	0.671336	1.76721e-10
ARFIP2	0.598348	1.86765e-10
SLC25A5	-0.71468	1.91546e-10
OCIAD2	-0.627023	1.92993e-10
TCEAL9	-1.18512	1.95148e-10
C19orf43	0.723003	1.9954e-10
SH3GL1	0.51985	2.23355e-10
MFSD3	1.15714	2.26479e-10
DOCK10	-1.36098	2.26858e-10
HIST1H2BD	2.24341	2.26858e-10
IRAK2	-0.942353	2.29353e-10
NKRF	-0.802944	2.31369e-10
CTXN1	1.64713	2.34647e-10
LRP1B	3.07324	2.42159e-10
PRR16	-1.32519	2.6591e-10
C1QTNF1	-1.2642	2.83791e-10
OTUD1	-1.00714	2.96343e-10
C9orf16	1.01648	3.16378e-10
GMPR	1.34754	3.23218e-10
CDK15	-3.23548	3.23266e-10
POLA1	-0.837847	3.40234e-10
TLR3	-1.81594	3.50408e-10
NRG2	2.23238	3.52376e-10
KIF21B	-2.5572	3.60071e-10
HES6	1.46324	3.60094e-10
CKAP4	-1.49845	3.8377e-10
FAM131A	1.35088	3.87269e-10
NUCB2	-0.75227	3.93134e-10
R3HDM4	0.698697	3.93134e-10
FAM173A	0.926639	4.26734e-10
ADAMTS9	-0.829879	4.32883e-10
TPD52L2	0.650155	4.57517e-10
KREMEN1	-1.34513	4.73146e-10
ERC1	0.612472	5.1046e-10
LINC00162	0.78527	5.26184e-10
AMMECR1	-0.82885	5.32377e-10
SLC16A7	-1.2501	5.36908e-10
AHNAK	0.551105	5.40318e-10
PTMS	0.624539	5.66138e-10
GSTM1	-2.1872	5.81076e-10
MSC-AS1	-1.2769	5.89839e-10
CASK	-0.90414	6.23461e-10
TEX2	0.592439	7.0197e-10
PNPLA4	1.26659	7.21633e-10
ADAM22	2.71571	7.31396e-10
KCNK5	3.75782	7.31396e-10
LINC01133	-1.48767	7.31396e-10
MYD88	-0.803417	7.31396e-10
SGO1	-0.926075	7.33277e-10
FRMD8	0.761867	7.78552e-10
SEC24A	-0.597276	7.81523e-10
UROD	-0.594201	7.87865e-10
PIP5K1C	0.679415	8.06365e-10
PLCD3	0.896907	8.06365e-10
TUBA1A	0.613129	8.30319e-10
KIAA0100	0.540592	8.66683e-10
NME3	1.25138	8.72582e-10
PIK3R2	0.742001	8.73561e-10
EEF1AKMT1	1.61781	8.93371e-10
FNTA	0.681768	9.22112e-10
ATRX	-0.720114	9.41207e-10
LMNB1	-0.623717	1.04266e-09
POSTN	-3.7378	1.05297e-09
LINC01444	-3.25969	1.08239e-09
SAFB2	0.636414	1.10358e-09
FAM43A	0.885051	1.11142e-09
ETV6	-0.886613	1.18596e-09
PTPRM	0.896159	1.18596e-09
CLOCK	-0.678369	1.23724e-09
LRRFIP1	-0.648712	1.27071e-09
G2E3	-1.09906	1.27663e-09
XBP1	-0.416375	1.31331e-09
SNX12	-0.586712	1.31857e-09
CRYZ	-0.892412	1.3418e-09
VAT1	0.623354	1.34766e-09
NOMO1	0.598077	1.36115e-09
RPS5	0.792185	1.36435e-09
PIH1D1	0.681787	1.37565e-09
MT1X	1.26989	1.38539e-09
CD9	0.846256	1.38652e-09
RPN2	0.478813	1.38652e-09
RPS2	0.557822	1.38652e-09
NCOA7	-0.869572	1.39634e-09
MPZL3	-2.30016	1.41599e-09
DIAPH2	-0.999889	1.48122e-09
ALDH16A1	1.00958	1.49359e-09
MALT1	-0.745374	1.50898e-09
AMER1	-1.07335	1.52891e-09
CALCOCO1	1.3688	1.53748e-09
PLEKHA5	-0.808021	1.5956e-09
RPL28	0.926897	1.5956e-09
ATF3	-1.32077	1.65872e-09
CTDSPL	-0.994452	1.70065e-09
BAIAP2L2	-1.77748	1.71583e-09
IFT88	1.08993	1.73567e-09
SLC4A7	-0.811067	1.79064e-09
ANP32E	-0.840779	1.81454e-09
TRIM28	0.619351	1.97096e-09
FMR1	-0.626288	2.08632e-09
PHF19	-0.560385	2.17144e-09
CLTCL1	1.34455	2.17661e-09
PRICKLE3	-0.903473	2.25397e-09
BRWD3	-0.975799	2.30003e-09
NUDT11	-0.942547	2.37641e-09
PCYT2	0.571048	2.43459e-09
ZAK	-0.634195	2.43532e-09
DPP3	0.669295	2.51757e-09
FIBP	0.608708	2.72759e-09
NUPR1	-1.99596	2.75082e-09
PLPPR2	0.959943	2.77219e-09
RPS6KA2	1.87455	2.78303e-09
SUPT6H	0.567424	2.78644e-09
OAS2	-2.9556	2.89362e-09
KLF12	0.941872	2.91727e-09
UFC1	-0.550879	3.08951e-09
PRCAT47	-2.01518	3.10432e-09
SPTB	-1.94859	3.10432e-09
VIM	0.595189	3.16012e-09
SURF1	0.742987	3.16856e-09
UNC119B	0.785611	3.20996e-09
GPAM	1.35176	3.22373e-09
KDELR3	-0.88758	3.22373e-09
APEX2	-0.738582	3.24434e-09
SPRY2	0.785182	3.33568e-09
CYB5D2	1.16628	3.39335e-09
S100A2	-1.16294	3.47092e-09
SCML2	-1.1752	3.65808e-09
DYNLT3	-1.05321	3.83323e-09
AP3D1	0.539776	3.86256e-09
MGST2	-1.37778	3.9232e-09
CENPI	-0.845666	4.1809e-09
RXRA	0.939357	4.44272e-09
CYHR1	0.785049	4.55043e-09
HTATSF1	-0.671848	4.74374e-09
LYRM9	1.67416	5.09722e-09
GPD2	-1.0614	5.17976e-09
YIPF6	-0.826699	5.73214e-09
IFIT2	-1.4176	6.0168e-09
ECM1	-1.40466	6.05209e-09
COPE	0.639819	6.05544e-09
DDX60L	-1.25618	6.36933e-09
PLSCR1	-0.898669	6.56135e-09
KIFC2	1.06633	6.59247e-09
MAN1B1	0.590631	6.65639e-09
MAOB	1.82846	6.67688e-09
CYP2S1	-2.95711	6.7602e-09
RPL23A	0.707128	7.09441e-09
FOXRED2	1.00557	7.10673e-09
SPHK1	-1.37237	7.1364e-09
HADHA	0.390612	7.16747e-09
STAP2	-1.6787	7.48285e-09
GALNS	1.19794	7.72492e-09
PDGFRB	-1.61803	7.73826e-09
PLD5	-1.71567	7.95812e-09
ADAMTS6	-1.11915	8.04037e-09
STXBP1	0.560842	8.10545e-09
FAM222A	1.99963	8.35148e-09
GTF3C6	-0.922579	8.4138e-09
WDR19	0.75409	8.53296e-09
HUWE1	-0.540326	8.82521e-09
JADE3	-0.937633	9.18882e-09
ODC1	0.928549	9.3048e-09
TCEAL4	-0.649167	9.3048e-09
GLA	-0.699872	9.40086e-09
ANKRD28	-0.473758	9.48732e-09
SELPLG	-2.60603	9.76326e-09
NCKIPSD	0.774209	9.77155e-09
ZNF185	-2.14213	9.856e-09
FAM136A	-0.821265	1.0042e-08
BUB1B	-0.604999	1.01773e-08
ELK1	-0.717479	1.04196e-08
TRAF1	-2.6428	1.07787e-08
ADAMTS15	0.852156	1.08675e-08
EGR2	-1.3046	1.10682e-08
CHST2	1.16689	1.11095e-08
ELOF1	0.604224	1.1708e-08
MSANTD3	-0.935439	1.1708e-08
MPRIP	0.565304	1.18465e-08
CRTC1	1.01914	1.20081e-08
MOSPD2	-1.04965	1.22456e-08
MTURN	0.894714	1.28084e-08
NR2F1-AS1	1.72363	1.33366e-08
CUL4B	-0.626328	1.39243e-08
KLF5	1.1726	1.40996e-08
CSF1	-0.697533	1.46631e-08
ALAD	0.723241	1.48525e-08
VWA5A	-1.15168	1.49023e-08
FAM134C	0.745006	1.51821e-08
RFTN1	-1.17378	1.53581e-08
ITGAV	-0.710761	1.56122e-08
TBCB	0.60498	1.56122e-08
RPLP1	0.605567	1.576e-08
PIGK	-0.72248	1.61915e-08
CXorf57	-0.717388	1.62729e-08
ADCK3	1.17176	1.79575e-08
MED12	-0.635978	1.81787e-08
MOB3A	0.647113	1.85566e-08
SLC37A1	-1.36688	1.89634e-08
XYLT1	-2.19689	1.98691e-08
CYB5R3	0.52726	1.98831e-08
TCEAL8	-1.00611	1.98831e-08
RPL13	0.843091	1.99543e-08
MYL6	0.663658	2.00712e-08
ZDHHC2	1.08454	2.08623e-08
UBE2A	-0.546344	2.12401e-08
BAIAP2	0.775608	2.16096e-08
TLE4	1.76658	2.16096e-08
C8orf82	0.943822	2.25037e-08
KIF14	-0.743712	2.25463e-08
TMEFF2	1.424	2.36658e-08
CASC3	0.407745	2.37867e-08
PATZ1	1.06044	2.40621e-08
ISG15	-1.09598	2.42006e-08
BMP4	2.0644	2.42538e-08
MAN2B1	0.87093	2.43936e-08
LTA4H	0.625182	2.47317e-08
FLT3LG	-1.64091	2.51766e-08
DNAJC12	-1.96933	2.59614e-08
PDE10A	-2.76596	2.71128e-08
HGSNAT	0.619676	2.7534e-08
PLXNB2	0.7119	2.78135e-08
PLEKHG4	-1.12277	2.83966e-08
HSD17B10	-0.617776	2.86637e-08
C9orf114	0.664395	2.97039e-08
GNL3L	-0.797085	2.97039e-08
TMEM45A	-1.47074	2.97039e-08
CSF2	-2.71202	3.06541e-08
ARMCX5	-0.90837	3.14473e-08
SSX1	-4.099	3.15097e-08
CDKN1A	0.728596	3.17566e-08
SLC30A1	0.831977	3.22573e-08
TRMT2B	-0.661763	3.32764e-08
TMEM2	0.816929	3.33568e-08
KLC1	0.438767	3.34703e-08
B3GLCT	-1.15453	3.35242e-08
TMEM159	-1.10684	3.39417e-08
GLT8D2	-1.33768	3.97658e-08
LASP1	0.529433	3.97658e-08
TKFC	0.947479	3.99382e-08
CCND1	0.707357	4.02663e-08
SUGT1	0.555704	4.09964e-08
PCNT	0.567969	4.13085e-08
CTSZ	0.524822	4.18762e-08
LINC01602	-2.99849	4.36329e-08
LOC101928841	-1.36004	4.40538e-08
RHOQ	-0.601402	4.53737e-08
PATJ	-2.03719	4.54371e-08
UNC119	0.6931	4.59515e-08
SKI	0.513744	4.6461e-08
HMOX1	0.84428	4.75273e-08
MARS	-0.57687	4.8225e-08
PRKX	-0.807703	4.85379e-08
STXBP2	-1.37262	4.85379e-08
LOC100128317	-2.52695	4.94093e-08
METRN	0.885352	5.03319e-08
NAV3	-1.67304	5.03319e-08
XPA	0.86001	5.06321e-08
CDKN2AIP	-0.815397	5.25659e-08
ITGA3	0.582862	5.34196e-08
RPLP0	0.599258	5.34196e-08
CD59	0.599987	5.3712e-08
DNAJC22	-1.21939	5.3712e-08
RND3	-0.630593	5.3712e-08
STK25	0.546871	5.48815e-08
CA12	-0.633107	5.51354e-08
GSS	0.798728	5.51354e-08
BTG3	-0.725355	5.74409e-08
C10orf90	-1.56832	5.87729e-08
PARVA	0.791191	5.87729e-08
LIFR	-0.632493	5.92437e-08
TK1	0.607864	5.99336e-08
EEA1	-0.873018	6.1333e-08
ABLIM2	3.15969	6.19237e-08
XKRX	-3.17531	6.19237e-08
C7orf50	0.66256	6.226e-08
SPG7	0.780127	6.29718e-08
SRRM3	-2.39492	6.39652e-08
ZNF618	-1.13635	6.42826e-08
AP2A2	0.648643	6.53537e-08
SLC48A1	0.909361	6.57739e-08
RPL7	0.402471	6.58235e-08
STK24	0.563084	6.58235e-08
COX6A1	0.751226	6.74406e-08
SEMA3F	1.53576	6.97645e-08
PDE4A	-1.73707	6.9767e-08
AGRN	0.817575	6.99746e-08
RAB5B	0.534514	7.05071e-08
KIFC3	-0.661419	7.3583e-08
CHORDC1	-1.02925	7.85215e-08
GPR158	-1.47039	8.22543e-08
TRHDE	-1.61985	8.22543e-08
RPL8	0.725152	8.22606e-08
SIPA1L1	-0.546483	8.22944e-08
ALPK2	-1.79658	8.24532e-08
CAPNS1	0.486706	8.38512e-08
ACOX1	0.649398	8.52116e-08
ERCC6L	-1.02095	8.53083e-08
FRMD4A	-1.26722	8.6703e-08
TECR	0.792871	8.67263e-08
NXT2	-1.24396	8.88898e-08
EIF1AX	-0.887502	8.95104e-08
SOCS1	1.51467	9.11538e-08
APOBEC3C	-0.974958	9.30559e-08
CCDC117	-0.620629	9.30559e-08
PTGR1	0.914653	9.47056e-08
PTK2B	0.806637	9.5898e-08
BCL2L1	0.770544	9.75739e-08
ARHGEF26	1.55263	9.79112e-08
ZNF569	-2.27348	9.85271e-08
LAMB2	0.924435	9.93972e-08
NGFR	2.13719	9.93972e-08
PBDC1	-0.885841	9.93972e-08
TOM1	0.760645	1.01246e-07
ALDH3B1	1.00712	1.04859e-07
IL18R1	-1.66283	1.17649e-07
UQCR11	0.723416	1.17927e-07
ACYP2	1.08098	1.20116e-07
TAF9B	-0.90807	1.20359e-07
FMO3	-2.63337	1.27254e-07
MGP	-0.997007	1.29411e-07
SRPX	-0.688767	1.36752e-07
DDX3X	-0.496826	1.39259e-07
AMN1	-1.07064	1.41541e-07
SLC25A10	0.742816	1.43091e-07
MGST3	0.677771	1.43956e-07
POLR2A	0.654518	1.49504e-07
SUPT5H	0.549686	1.49855e-07
UQCRQ	0.602976	1.51636e-07
DHRS9	-1.76625	1.5423e-07
RAB27B	-0.86735	1.54434e-07
MRPL57	0.71852	1.54475e-07
SLC38A10	0.823594	1.55744e-07
SPSB1	-0.762811	1.5585e-07
QKI	-0.660195	1.57468e-07
PLPP2	-1.92841	1.59897e-07
IL1R1	-0.597846	1.62278e-07
THOC2	-0.576096	1.62483e-07
RPS28	0.821441	1.62938e-07
ID2	1.45949	1.63693e-07
GNA13	-0.602649	1.64446e-07
MAGT1	-0.800553	1.65243e-07
TPM2	0.583324	1.65323e-07
NDRG4	-1.10486	1.65817e-07
UBA7	-1.62514	1.66885e-07
TPP2	0.624052	1.68214e-07
AMOTL2	1.08244	1.68424e-07
VSNL1	-1.83326	1.72795e-07
EPHA2	0.828263	1.73567e-07
SAP18	0.527329	1.79516e-07
MOCOS	-1.98883	1.79664e-07
ACSL4	-0.828139	1.81342e-07
BHLHE41	-1.39121	1.90297e-07
CAPN5	1.14743	1.90977e-07
NCDN	0.660312	1.9412e-07
TRNP1	1.12446	1.97724e-07
PTGFRN	-0.759578	2.01197e-07
PYGO1	-1.34412	2.01395e-07
KDM5B	0.480511	2.04912e-07
TCF4	-1.29759	2.06833e-07
JAM3	-1.12147	2.12135e-07
RPL23	0.669412	2.15266e-07
ARF3	0.463424	2.17203e-07
C7orf26	0.655669	2.17417e-07
KYNU	-1.50688	2.17417e-07
TOLLIP	0.618882	2.17417e-07
PDLIM3	1.72083	2.23527e-07
GNAI1	1.25848	2.23681e-07
ATP8B1	-1.09326	2.23697e-07
NDUFA13	0.777195	2.29324e-07
PIEZO1	0.567882	2.29324e-07
TERF2IP	0.558422	2.30637e-07
HDAC3	0.524501	2.33807e-07
SERPINI1	1.54062	2.34586e-07
RPL36	0.952343	2.37929e-07
NBPF1	0.800518	2.37974e-07
CRTAP	0.411992	2.40327e-07
NUDT15	0.64864	2.40327e-07
PIK3R1	0.531568	2.41293e-07
TDO2	-2.69805	2.41293e-07
VRK1	-0.787981	2.41293e-07
CCDC85B	0.843699	2.41827e-07
IFNLR1	-1.34004	2.41827e-07
ZMYM2	0.610534	2.4361e-07
FOXP2	3.83313	2.46109e-07
LDOC1	-1.0806	2.52386e-07
UPF3B	-0.880535	2.60638e-07
GNPTG	0.879859	2.61719e-07
ATP6V0A1	0.680314	2.65317e-07
MCC	1.71791	2.65317e-07
DCTN1	0.450404	2.77087e-07
FNBP1	0.575139	2.77998e-07
SYT11	0.699837	2.85386e-07
TUBAL3	-3.85083	2.85386e-07
KLHL9	2.24	2.86113e-07
SHCBP1	-0.523517	2.86459e-07
ZNF605	-1.76486	2.89714e-07
CCDC3	-4.32918	2.91686e-07
SYN1	-1.44385	2.92333e-07
FLJ22447	-2.4837	2.97142e-07
IRF1	-1.32716	3.02345e-07
CLN6	0.802234	3.04404e-07
FSTL3	0.828159	3.04995e-07
EZH1	0.751641	3.05202e-07
DAPK3	0.733319	3.06062e-07
APOO	-0.891804	3.09364e-07
FBXL13	-2.27737	3.17078e-07
SLC14A1	-2.01484	3.17078e-07
PRRG1	-0.900059	3.18885e-07
DIDO1	0.427975	3.25693e-07
MRPL3	-0.675021	3.32754e-07
GNAS	0.783715	3.33315e-07
ERCC1	0.559601	3.33641e-07
EPSTI1	-2.35218	3.42448e-07
ACTN4	0.46022	3.44271e-07
MAP7D3	-0.794013	3.50591e-07
TMEM237	-0.650258	3.57518e-07
ANKRD44	-1.2548	3.72425e-07
VBP1	-0.578245	3.8606e-07
PRKCA	0.358552	3.91309e-07
ZFAS1	1.02096	3.92013e-07
GAL3ST4	-2.67199	3.94483e-07
ATP5SL	0.586167	3.95696e-07
PLEKHA4	-0.89908	3.95696e-07
COX7B	-0.524266	3.97598e-07
ALDH1A3	-2.49497	3.98431e-07
ZNF252P	0.975507	4.00239e-07
TOMM34	0.567668	4.08733e-07
CCNA2	-0.823296	4.16169e-07
DENND6B	1.58677	4.35237e-07
CLN5	0.733213	4.36606e-07
FANCB	-1.06075	4.42884e-07
RPL36A	-1.21479	4.44706e-07
TMOD2	2.04197	4.4498e-07
RABIF	0.775215	4.54534e-07
RPS6	0.449259	4.54534e-07
BDH2	-0.998334	4.63988e-07
CAT	0.481431	4.64221e-07
PRRX1	-3.47151	4.72435e-07
TP53I11	-1.90293	4.77631e-07
FOXQ1	1.12771	4.84059e-07
RAB3D	1.18042	4.87209e-07
SOX9	0.742166	4.87613e-07
MTMR2	-0.776188	4.96229e-07
GLI1	-1.56348	5.13533e-07
AMOTL1	0.671288	5.17833e-07
DECR2	0.702963	5.17833e-07
UBA52	0.701514	5.20669e-07
SH3BP1	-0.844246	5.26303e-07
CDR2L	0.495115	5.61443e-07
CHMP2A	0.885166	5.61485e-07
IL7	-2.45702	5.6398e-07
HDGFRP3	-0.789328	5.69883e-07
ATP5H	0.622713	5.76138e-07
TLCD1	1.40385	5.8692e-07
THOC6	0.705766	5.93405e-07
POU6F1	-1.7876	5.99726e-07
ABL2	-0.693055	6.01026e-07
TUBB4B	0.688067	6.02924e-07
VCAN	-1.0718	6.02924e-07
LOC642852	0.822108	6.08181e-07
HIST2H2BE	1.90036	6.10514e-07
PRDX1	0.516216	6.10686e-07
PRKAR1B	0.979275	6.13724e-07
RBM24	-2.27666	6.25031e-07
ATG4B	0.61469	6.33653e-07
ATP5L	0.425325	6.36442e-07
TMX4	-0.587029	6.44116e-07
RPS3	0.55012	6.45289e-07
PTTG1IP	0.564669	6.45368e-07
CCDC22	-0.971511	6.45776e-07
MEPCE	0.506748	6.74924e-07
CHST12	0.894862	6.83457e-07
NDUFB2	0.571332	6.92478e-07
KIAA1217	-0.913264	6.92591e-07
MARC2	1.66487	6.92591e-07
MYEOV	-1.68105	6.98995e-07
HOOK2	1.03266	7.17598e-07
HNF4G	-2.73626	7.19239e-07
PECAM1	-1.24268	7.2656e-07
EPAS1	0.727952	7.27404e-07
FKBP1A	0.510271	7.27647e-07
UGDH	-1.01956	7.34116e-07
ACAD10	0.86168	7.36268e-07
RPL7A	0.45292	7.36268e-07
SLC9A9	1.34194	7.38283e-07
IPMK	-1.19243	7.45861e-07
TIFA	-0.984967	7.74354e-07
PIP4K2B	0.515384	7.77861e-07
RBBP7	-0.53336	7.82938e-07
CLPTM1	0.468687	7.96218e-07
IL18	0.890374	8.17332e-07
TBC1D8	0.89891	8.43001e-07
CYB561	-0.501478	8.77345e-07
MAGED2	-0.861093	8.77345e-07
TRIM13	1.002	8.83648e-07
TIMM17B	-0.926433	8.85093e-07
PLXNA1	-0.430398	9.14717e-07
NOTCH2NL	-0.893605	9.15901e-07
TLDC1	0.563038	9.24954e-07
ZFP91	-0.503192	9.44579e-07
CROCC	0.866813	9.45977e-07
ATP6V0D1	0.475502	9.79497e-07
ARHGAP11A	-0.65961	9.85615e-07
CXCL2	-1.72188	9.85615e-07
DOCK4	-0.830903	9.99154e-07
TPRG1L	0.474544	1.00254e-06
RCBTB2	1.46862	1.00431e-06
SCAMP2	0.535443	1.0053e-06
LRP3	-1.97726	1.01892e-06
ADAM15	0.583674	1.02608e-06
RPS15	0.633542	1.02608e-06
IL1B	-1.065	1.02749e-06
MMP17	1.08275	1.03233e-06
PLA2G15	0.722243	1.03354e-06
FBLIM1	-1.09007	1.04571e-06
DUSP4	0.938344	1.07651e-06
CELSR3	1.12235	1.10961e-06
KIAA1324L	0.789694	1.10961e-06
MAPK8IP3	0.918336	1.11361e-06
ALG13	-0.580676	1.11723e-06
RNF113A	-0.754009	1.13687e-06
WDR76	-0.616606	1.14474e-06
LMNA	0.45554	1.18202e-06
AKR1B10	-2.36206	1.19071e-06
TRIM22	-3.15134	1.20098e-06
COLEC12	-4.15916	1.2078e-06
DDRGK1	0.761769	1.21181e-06
MED14	-0.749452	1.21181e-06
CXCL16	-1.34623	1.22253e-06
TMEM144	-1.35703	1.23606e-06
LYPLAL1-AS1	-4.38264	1.24611e-06
TRAPPC9	1.11552	1.28989e-06
TPBG	-0.629034	1.29155e-06
SNTB1	-1.29137	1.29344e-06
ARHGEF7	0.70059	1.3098e-06
EVA1A	-0.891441	1.3098e-06
MGEA5	0.420505	1.3098e-06
TXN2	0.4605	1.33652e-06
PAQR3	-1.00518	1.35548e-06
SLC6A9	-1.35154	1.37258e-06
CHKA	0.859442	1.37816e-06
PTGER4	-0.799545	1.38949e-06
GNA11	0.473777	1.39248e-06
MAGEE1	-1.8238	1.40369e-06
LHFPL2	-0.607483	1.45136e-06
TBX2	2.97688	1.4631e-06
FAM160B1	-0.825658	1.49255e-06
DOCK9	0.831223	1.49462e-06
RAI14	-0.756685	1.49462e-06
KIDINS220	0.528474	1.50748e-06
BRD2	0.577827	1.55481e-06
ZNF544	0.847751	1.55675e-06
COL1A1	-1.95099	1.57134e-06
POLR2H	0.49517	1.57134e-06
BPHL	0.856001	1.57603e-06
ABHD12	0.416415	1.58248e-06
PMPCA	0.547134	1.58754e-06
INPP5K	0.749254	1.59649e-06
NONO	-0.383768	1.61834e-06
DUSP14	0.656908	1.63258e-06
AQP1	-1.36095	1.64992e-06
AP2M1	0.499526	1.65502e-06
IPO8	-0.535314	1.65722e-06
AURKA	-0.57287	1.68925e-06
SCARA3	-1.04685	1.71091e-06
FAR2	-2.8632	1.75576e-06
TOB2	1.21771	1.76103e-06
DRAP1	0.534157	1.76636e-06
SIRT2	0.554598	1.77935e-06
IL22RA1	-1.63191	1.78155e-06
SLC39A6	-0.656912	1.78792e-06
UBC	0.486302	1.80132e-06
ENPP5	3.0592	1.8324e-06
USP27X	-1.60525	1.8324e-06
EPHA3	-1.51566	1.85243e-06
KCCAT211	-1.69914	1.89476e-06
NSMF	0.49558	1.89883e-06
CDC37	0.482468	1.93515e-06
SERTAD1	0.901533	1.94026e-06
SMIM7	0.619965	1.94026e-06
SQRDL	-0.58053	1.9421e-06
ABCC3	0.967332	1.96821e-06
PHKA2	-0.80444	2.0253e-06
COL16A1	-1.70525	2.05062e-06
MYH15	-2.25856	2.05062e-06
MZF1	0.895998	2.05062e-06
TNC	-1.198	2.05062e-06
NRGN	0.895669	2.06982e-06
SNAPC2	0.919434	2.09108e-06
SIPA1L2	0.868207	2.1226e-06
EIF2AK3	-0.741469	2.14747e-06
SMDT1	0.76786	2.14747e-06
DOCK3	2.18147	2.14757e-06
MBOAT1	-1.5132	2.17083e-06
ERMAP	1.059	2.17251e-06
CCAT1	-1.0631	2.18721e-06
PTBP2	-0.777086	2.18877e-06
LOC102724908	3.1506	2.21124e-06
NAGPA	-0.948401	2.2116e-06
GRB2	0.322797	2.23967e-06
TRAF5	-1.69148	2.23967e-06
SLC2A3	-0.630258	2.28322e-06
ELF3	-2.85362	2.29287e-06
ING1	0.941135	2.29682e-06
KRBOX4	-0.90638	2.30722e-06
DAB2	-0.725738	2.31795e-06
MCM3AP	0.415668	2.31795e-06
SPPL2B	0.849418	2.32081e-06
SDHA	0.389146	2.35099e-06
MYO5A	-0.891212	2.36368e-06
RPLP0P2	-2.00951	2.36938e-06
ADORA2B	-0.76613	2.37978e-06
PDK4	4.12217	2.39412e-06
TBC1D13	0.490714	2.41327e-06
ELMSAN1	-0.563717	2.43249e-06
RPL35	0.463006	2.43811e-06
CLN3	-0.739661	2.48785e-06
MAEA	0.512201	2.50578e-06
CADPS2	1.72045	2.53896e-06
CDK16	-0.707853	2.54114e-06
RPS11	0.62068	2.57127e-06
DACT3	1.87339	2.62774e-06
MIOS	0.629108	2.65424e-06
WIPF1	-0.612063	2.6543e-06
MILR1	-2.0613	2.68852e-06
SLC25A14	-0.762131	2.6938e-06
COL4A1	1.35702	2.70193e-06
BECN1	0.515255	2.70681e-06
SOCS3	-1.86061	2.7598e-06
LIMS1	-0.781485	2.76646e-06
SPIN4	-0.956312	2.795e-06
KLF11	-1.15481	2.80132e-06
C3orf52	-1.4151	2.83249e-06
KIAA0355	0.900029	2.83249e-06
PNMA1	0.493016	2.83249e-06
RASGRP3	-5.57444	2.84669e-06
FIS1	0.588046	2.85034e-06
CYBA	0.934124	2.85979e-06
GAS6	1.65501	2.85979e-06
ZNF570	-2.36249	2.91621e-06
RARRES3	-2.77059	2.94961e-06
CHMP4A	0.673604	3.06336e-06
NUP62CL	-1.59328	3.24146e-06
RCN3	0.69946	3.25667e-06
SNX19	0.623049	3.30112e-06
TOM1L2	0.484495	3.32618e-06
ITPKB	-2.10169	3.32689e-06
TRIB1	0.80727	3.37731e-06
EPN1	0.569402	3.51693e-06
FAM210B	0.766904	3.5202e-06
BTN3A3	-1.24605	3.55505e-06
PIN1	0.467453	3.5801e-06
CA9	-1.67883	3.61737e-06
TMEM59	0.405185	3.61737e-06
TM9SF2	0.547325	3.61836e-06
BCAR1	0.637086	3.64261e-06
CPPED1	0.759953	3.6524e-06
LOC101928710	-1.72906	3.65484e-06
CLEC14A	-5.30492	3.68885e-06
SKP2	-0.405603	3.69101e-06
DLEU1	0.933495	3.72554e-06
PCYOX1	0.509223	3.73211e-06
MFSD11	0.752142	3.74459e-06
ACYP1	-0.933512	3.83744e-06
GAB3	-1.19626	3.83995e-06
FOXO3	0.608037	3.84234e-06
GCAT	1.00942	3.85391e-06
ANTXR2	-0.635386	3.861e-06
MIR3142HG	-2.48345	3.861e-06
C1orf123	0.516997	3.92765e-06
ARGLU1	0.613094	3.93481e-06
BEX1	-1.07419	3.9741e-06
MUC19	-3.69646	3.99989e-06
B4GALNT2	-3.31302	4.02179e-06
ARHGEF5	-1.36562	4.0708e-06
TXLNG	-0.667369	4.08619e-06
FAM135A	-0.887466	4.09579e-06
ARID5A	-1.02377	4.14698e-06
RIPK4	0.774694	4.18737e-06
NHS	2.66437	4.19849e-06
FLOT2	0.538453	4.2424e-06
NEO1	2.12044	4.38857e-06
TPI1	0.585685	4.47286e-06
BBS1	0.992677	4.48095e-06
ZNF564	1.34434	4.52359e-06
UBE2D4	1.05743	4.53304e-06
ZFPM1	1.17407	4.60724e-06
HIF1AN	0.456484	4.68909e-06
PLEC	0.548851	4.76494e-06
RPL15	0.370503	4.79305e-06
L3HYPDH	-1.02187	4.84738e-06
VAMP4	-0.913301	4.99418e-06
ARRB1	-0.951329	5.00067e-06
NETO2	-0.782223	5.02134e-06
TATDN3	-0.791599	5.02476e-06
MYC	0.862392	5.04565e-06
PFDN5	0.632219	5.10781e-06
UQCRH	0.45502	5.10781e-06
SH3BGRL	-0.700833	5.10998e-06
WDR6	0.449424	5.11512e-06
ATP8B3	-1.30796	5.12695e-06
NDUFA11	0.590885	5.12695e-06
RNF114	0.432719	5.17663e-06
SULT1E1	1.71798	5.18727e-06
RANBP10	0.579186	5.20891e-06
MYO9B	0.46836	5.22899e-06
ATP11A	0.806892	5.25837e-06
LINC00540	3.30846	5.27382e-06
C9orf172	1.32793	5.55677e-06
JADE1	-0.496184	5.56957e-06
ADAP1	-2.03123	5.61383e-06
KLF8	-2.47323	5.6554e-06
PRKAG1	0.47812	5.66281e-06
NAB2	0.525535	5.68801e-06
GPR153	1.26357	5.69383e-06
ZNF583	-3.02185	5.69383e-06
PTPRA	0.525885	5.70821e-06
TMPRSS15	0.728235	5.728e-06
PI4KA	0.550372	5.74679e-06
C14orf132	0.592491	5.77856e-06
FOXO1	0.907754	5.78293e-06
PDCD1LG2	-1.28731	5.82991e-06
PPEF1	-2.10332	5.84605e-06
MSX2	-1.18144	5.92635e-06
PLEKHH3	0.94705	5.94274e-06
MLKL	-1.02291	5.95503e-06
RBCK1	0.501801	5.96041e-06
S100A6	0.574262	5.98039e-06
GRIN2D	-2.13473	6.04173e-06
PCNX2	0.793578	6.2625e-06
CACFD1	1.34328	6.29484e-06
TOR1B	0.639906	6.40236e-06
UBXN6	0.64588	6.50416e-06
NUDT18	0.810416	6.52274e-06
SPATA20	0.668802	6.52638e-06
GID8	0.508499	6.56531e-06
LOXL1-AS1	-2.06608	6.56531e-06
SCNN1B	2.37941	6.59274e-06
NPDC1	0.921631	6.66284e-06
CASP7	-0.680637	6.66384e-06
SLCO2A1	-0.789626	6.72345e-06
ATP6V1B2	0.38091	6.73567e-06
LOC100506548	0.895623	6.75295e-06
CELSR1	1.56218	6.79104e-06
L3MBTL3	-0.861724	6.79824e-06
SH3RF2	-1.61238	6.79824e-06
SGTA	0.51885	6.81417e-06
HTR7P1	1.05148	6.87875e-06
P2RX5	-1.59101	6.92138e-06
NAXE	0.499737	6.92486e-06
ZNF850	-2.74765	7.01713e-06
ADD1	0.349301	7.03434e-06
PARP14	-1.10011	7.06336e-06
ZHX3	0.557428	7.06336e-06
IST1	0.370104	7.09961e-06
OPN3	1.30642	7.09961e-06
ZNF837	1.8456	7.14387e-06
POLN	1.4362	7.15584e-06
SLC9A3R2	0.857427	7.15584e-06
BEX3	-1.08557	7.21688e-06
CDC42BPB	0.331289	7.21688e-06
IMMT	0.421144	7.21688e-06
ZSWIM5	2.11212	7.21688e-06
GSTM4	-0.772979	7.24738e-06
EEF1A1	0.4145	7.24811e-06
ANKS1B	0.845754	7.29855e-06
CEND1	2.81297	7.29855e-06
FAM127B	-0.560482	7.30745e-06
CHGB	2.21909	7.31888e-06
MAP2K7	0.61046	7.37874e-06
IL1A	-1.70999	7.43752e-06
ESPL1	-0.657438	7.48759e-06
RETSAT	0.567185	7.49948e-06
CYTH3	0.734142	7.50424e-06
TDP1	-0.559762	7.54425e-06
FAAP100	0.481447	7.56801e-06
TIMM8A	-0.808953	7.56801e-06
PIBF1	0.777976	7.65072e-06
S1PR3	-0.728558	7.67552e-06
DICER1	-0.79017	7.72122e-06
STEAP2	-1.20559	7.72122e-06
USP46	-0.689026	7.73316e-06
SCAMP4	0.634075	7.83037e-06
GLTSCR2	0.87569	7.92143e-06
ZFHX4	-3.12253	7.95325e-06
PGM2L1	-0.890948	8.00816e-06
GAMT	1.30012	8.04019e-06
H2AFX	0.635846	8.10701e-06
P4HB	0.430181	8.1142e-06
CHPF2	0.622058	8.22286e-06
TNFAIP3	-1.74286	8.25425e-06
SZRD1	0.365037	8.31567e-06
ZBTB43	-0.66661	8.55157e-06
CNOT6L	-0.700003	8.74012e-06
LGALS1	0.554996	8.76996e-06
GPX8	-0.677227	8.7874e-06
GLI4	0.901522	8.80937e-06
ZSCAN5A	1.61977	8.81803e-06
ID3	0.76975	9.04375e-06
MKNK1	0.539605	9.05829e-06
SYNGR2	0.5854	9.06694e-06
PDLIM4	-0.790826	9.13885e-06
RPL24	0.403715	9.19084e-06
ABCB8	0.517867	9.20866e-06
TTC17	0.538811	9.23444e-06
FAM132B	-1.12159	9.26687e-06
TMSB4X	-0.671699	9.39464e-06
AMPD3	-1.16766	9.41548e-06
BBX	-0.512953	9.51725e-06
HPS3	-0.551324	9.51725e-06
ARHGEF39	-0.794673	9.54744e-06
DEPDC1B	-0.693154	9.59866e-06
IQCE	0.689053	9.60386e-06
LOC101929147	0.910286	9.62483e-06
CEP152	-0.714896	9.73823e-06
RABGAP1	0.477976	9.87785e-06
ENG	-0.67463	9.88402e-06
CARS2	0.720455	1.01285e-05
SNX1	0.386394	1.03221e-05
GCDH	0.856072	1.03862e-05
C12orf57	0.593697	1.04126e-05
IER3IP1	-0.494221	1.04479e-05
LTBP2	-1.11023	1.04754e-05
MDFIC	-0.662825	1.05122e-05
GK	-1.61791	1.05122e-05
GPKOW	-0.836939	1.05641e-05
PBLD	1.71669	1.06478e-05
COL4A2	1.67127	1.06784e-05
ADAMTSL1	2.13106	1.07872e-05
GPI	0.415969	1.09313e-05
PSMB8	-0.969381	1.09902e-05
DNM2	0.394108	1.10108e-05
PDDC1	0.60261	1.12449e-05
NUP54	-0.545674	1.13441e-05
FAM167A	-1.14063	1.15142e-05
AQP3	2.18625	1.15501e-05
SLC23A2	0.460275	1.1621e-05
DRAM1	-0.90833	1.16544e-05
MIS18A	-0.673238	1.16544e-05
VLDLR	-1.9959	1.16544e-05
PSMC5	0.328522	1.16929e-05
P3H3	-1.05635	1.21272e-05
ERGIC3	0.562394	1.23208e-05
LIN9	-0.75675	1.2459e-05
PRR7	0.670105	1.25119e-05
ZSWIM8	0.625113	1.26691e-05
ABCA7	0.769177	1.26959e-05
PKN3	-2.13565	1.27657e-05
PARP2	-0.553315	1.29238e-05
EEF2	0.803416	1.31666e-05
RPL10A	0.40431	1.31695e-05
MTSS1L	0.589314	1.32044e-05
RBFA	0.530129	1.32919e-05
ATP6V0C	0.522115	1.33396e-05
FAIM	-1.00152	1.35802e-05
CNTNAP3	-1.29354	1.36521e-05
CLYBL	1.93897	1.36909e-05
RHOBTB1	-0.82094	1.39599e-05
FANCD2	-0.538405	1.3997e-05
ZNF217	0.573132	1.4114e-05
GNG2	-0.930064	1.43085e-05
RGS14	-1.22189	1.43167e-05
FLOT1	0.560476	1.43566e-05
HDHD2	0.575751	1.43687e-05
ALG14	-0.737035	1.46543e-05
CD151	0.501326	1.46698e-05
WFDC3	-3.65015	1.4691e-05
HDLBP	0.306289	1.47347e-05
SNX29	0.670977	1.47381e-05
GIT1	0.573886	1.48773e-05
ZNHIT2	0.843107	1.4982e-05
ADAMTSL4	1.45462	1.50057e-05
SLC25A13	-0.67246	1.50732e-05
ASPM	-0.575797	1.51021e-05
ATP5D	0.81098	1.53739e-05
TRIM29	2.56919	1.53819e-05
CYP2U1	1.13457	1.53898e-05
HABP4	0.695327	1.53898e-05
MGAT5B	-1.78666	1.53898e-05
SUGP1	0.493029	1.54899e-05
ACSS2	0.796073	1.58221e-05
ARHGAP42	-3.18851	1.58914e-05
MED29	0.542354	1.59387e-05
ATP5A1	0.411536	1.5976e-05
RPL35A	0.386495	1.60857e-05
RPS9	0.535119	1.60937e-05
FER1L6	-7.34613	1.6148e-05
USP18	-1.61518	1.63227e-05
NDUFA3	0.685733	1.63588e-05
FN1	1.23873	1.64249e-05
TET1	-1.03905	1.65987e-05
ZNF274	-0.749169	1.66789e-05
EEF1B2	0.289986	1.67755e-05
SPIRE2	1.04534	1.67755e-05
RBMX2	-0.634942	1.69223e-05
GSAP	-2.22317	1.69638e-05
ADAM23	3.13205	1.70972e-05
C3orf14	-0.663951	1.73145e-05
RPL18A	0.634615	1.74251e-05
RPS8	0.443355	1.77656e-05
EIF4G3	0.442067	1.78104e-05
TSPAN6	-0.822745	1.78512e-05
CASP10	-1.03101	1.79264e-05
BBS2	0.581102	1.79399e-05
PEBP1	0.460168	1.79399e-05
ZXDB	-0.758127	1.81039e-05
ECT2	-0.590422	1.81059e-05
FHL1	-1.70807	1.85378e-05
ARRDC4	1.16299	1.86058e-05
PEPD	0.491866	1.88936e-05
RAB29	-0.537105	1.89111e-05
PPP2R1A	0.386399	1.89488e-05
SNHG7	0.719271	1.94491e-05
MYEF2	2.41864	1.94658e-05
CARD8	-0.864298	1.96636e-05
LPL	1.75459	1.96636e-05
TSPAN3	0.387695	1.96636e-05
TMEM230	0.56965	1.96764e-05
KIAA1462	-1.92665	1.98058e-05
PTPN1	0.469802	1.98058e-05
HHEX	-2.58323	2.00523e-05
OCEL1	1.07696	2.01062e-05
GRN	0.818902	2.04578e-05
LCORL	-0.845252	2.04578e-05
ERO1A	-0.641792	2.05013e-05
SMC2	-0.573282	2.05358e-05
LRRC16A	-0.68995	2.05409e-05
PRR11	-0.436643	2.075e-05
CNTRL	-0.744192	2.08074e-05
DUSP16	-0.943152	2.09512e-05
TFCP2L1	2.84347	2.10947e-05
COQ3	-0.645184	2.11995e-05
CORO2A	1.30862	2.13453e-05
WIPI2	0.643517	2.13488e-05
STRADA	0.474168	2.14829e-05
HEXDC	0.977014	2.14882e-05
PHLDB1	0.689836	2.17384e-05
HACD1	0.834073	2.18256e-05
RUFY1	0.594726	2.18289e-05
TBC1D2	0.895148	2.2054e-05
IPO5	0.431848	2.20832e-05
NUDT16L1	0.809466	2.20832e-05
GPR160	-2.30251	2.22489e-05
RUNDC3B	2.79468	2.22502e-05
PLCB3	0.439497	2.22809e-05
ZNF267	-0.773327	2.2452e-05
RAB3IP	0.609628	2.27781e-05
TMEM175	0.743157	2.27781e-05
TRIM6	-2.01001	2.28554e-05
FBXL3	0.581314	2.30474e-05
FAM134B	1.772	2.30634e-05
GBP2	-1.13793	2.30887e-05
USP43	-1.4759	2.33739e-05
RPS16	0.512911	2.3427e-05
ALDOA	0.487786	2.35681e-05
PPT1	-0.419635	2.35681e-05
ZBTB38	-0.679296	2.35681e-05
PCSK7	0.502465	2.35858e-05
CERK	0.371277	2.37982e-05
IL4R	-0.555788	2.38276e-05
GNB4	-0.75596	2.42787e-05
UBE2D1	-0.737769	2.43108e-05
NDUFA4	0.505034	2.43245e-05
SKP1	0.401588	2.44934e-05
PCDH17	1.57107	2.47609e-05
POLR3G	-1.28861	2.47609e-05
TPPP	1.15545	2.48683e-05
PAEP	-3.16712	2.48945e-05
ZNF256	-1.88566	2.4937e-05
SAMD1	0.553597	2.51221e-05
EDF1	0.364933	2.5267e-05
WISP2	1.51953	2.55342e-05
U2AF2	0.520533	2.57515e-05
LINC01468	-3.08976	2.58686e-05
SNRPA1	-0.591955	2.58686e-05
ZNF33B	1.05294	2.58686e-05
TEAD2	-0.48965	2.61662e-05
ZMAT2	0.486544	2.62489e-05
RNASE1	-4.55891	2.62721e-05
EXD2	-0.553019	2.63077e-05
PTPN22	-1.84097	2.64418e-05
ERAP1	-0.714382	2.7028e-05
NFYA	0.423894	2.73927e-05
DGKG	-1.01939	2.74076e-05
LOXL1	-1.22341	2.74076e-05
TOR4A	0.522934	2.74997e-05
UGGT2	0.790245	2.75492e-05
NES	-3.31932	2.77607e-05
PTPRC	-4.61803	2.77607e-05
DMXL2	0.487394	2.77882e-05
CAMK4	1.86786	2.79988e-05
SLC4A1AP	-0.496477	2.80924e-05
EMP3	-0.349366	2.85332e-05
COL17A1	-1.71684	2.85933e-05
EIF4B	0.658904	2.86088e-05
PTRHD1	0.65788	2.86505e-05
C9orf91	-0.90006	2.87181e-05
CLEC16A	0.461634	2.87554e-05
THOP1	0.519187	2.88119e-05
DPYSL2	0.460761	2.88519e-05
MGAT4B	0.442885	2.88519e-05
TRPC4AP	0.484445	2.89016e-05
FADS3	0.668412	2.89213e-05
SERF2	0.486364	2.89291e-05
RAB6B	0.948551	2.90963e-05
PDE1A	7.44688	2.94148e-05
PDHA1	-0.554485	2.95008e-05
ATOH8	0.947939	2.99048e-05
D2HGDH	0.901408	2.99258e-05
TSPAN31	0.765847	2.9942e-05
MVD	0.951732	2.99874e-05
CD320	0.53014	3.00055e-05
NUMA1	0.642268	3.01377e-05
NFKB1	-0.607824	3.0246e-05
TFE3	-0.581517	3.03678e-05
EXOC6B	0.529063	3.06286e-05
FN3KRP	0.445783	3.06467e-05
RPL27	0.534871	3.09084e-05
AP5S1	0.590554	3.11037e-05
SLC25A3	0.487786	3.13082e-05
HS6ST3	4.3752	3.15904e-05
ZNF629	0.637902	3.17707e-05
SIK3	0.509743	3.19227e-05
NUDT14	1.14136	3.19844e-05
TOP1MT	0.788399	3.22239e-05
APLN	-1.12519	3.23928e-05
ADRBK2	-0.994385	3.28314e-05
NCOA5	0.724036	3.31675e-05
SULF1	4.33061	3.39222e-05
FAM98B	-0.479122	3.42077e-05
RBM15B	0.347676	3.42123e-05
TRIP13	-0.452995	3.42172e-05
IDS	-0.335209	3.42323e-05
MMP28	2.81656	3.43594e-05
CAMK2N1	-0.697888	3.43727e-05
DSE	-0.437804	3.43727e-05
RPL18	0.679158	3.43727e-05
TPT1	0.563707	3.43727e-05
AARD	3.77791	3.44749e-05
ABLIM3	0.495399	3.44749e-05
KCNN3	-2.37255	3.44749e-05
SAMD14	2.50765	3.44749e-05
ZNF580	0.555301	3.44749e-05
RRAS	0.735285	3.46266e-05
SLC2A11	1.8973	3.46677e-05
NUAK2	-1.60528	3.47663e-05
CARD16	-1.09471	3.48687e-05
AARS	-0.344208	3.49346e-05
PUDP	-0.705023	3.49405e-05
SDF2	0.53025	3.49553e-05
UCKL1	0.59654	3.52014e-05
SRFBP1	-0.818127	3.53632e-05
CD55	-1.08105	3.54054e-05
VPS8	0.557672	3.54904e-05
KIAA0319L	0.412632	3.56597e-05
HERC6	-1.04472	3.68405e-05
BHLHB9	-1.20357	3.69081e-05
EIF2AK1	0.440391	3.69081e-05
MYL6B	0.527395	3.73583e-05
MBTPS1	0.352197	3.81923e-05
LATS2	0.791701	3.8549e-05
DIS3	0.52731	3.8591e-05
ARHGAP19	-0.582386	3.85915e-05
NME6	-0.676322	3.87633e-05
FLI1	-1.88727	3.91369e-05
KCNMB4	-0.794885	3.93934e-05
GBA2	0.449103	3.95505e-05
ING5	0.661781	3.97879e-05
GRHPR	0.533846	3.98938e-05
SYBU	4.04025	3.99452e-05
TRABD2A	-0.599954	4.03573e-05
OAZ1	0.551035	4.04128e-05
PRMT3	-0.545124	4.05614e-05
CREG1	0.531927	4.0624e-05
UBAC2	0.606688	4.0624e-05
IL1RAPL2	-2.89383	4.06264e-05
LHPP	1.18692	4.11759e-05
ZG16B	-2.17586	4.11759e-05
RPL4	0.426841	4.1396e-05
TIGD7	-0.988412	4.14441e-05
MEGF8	0.832556	4.15463e-05
AKR1C1	-0.755928	4.17339e-05
ATP9A	-0.603182	4.30364e-05
PCCB	0.546465	4.31726e-05
HMCN1	-1.94554	4.33883e-05
MUM1	0.574882	4.34609e-05
C6orf89	0.437871	4.35109e-05
ZNF48	0.949783	4.35505e-05
APRT	0.440755	4.35523e-05
RAD51D	-0.965581	4.35982e-05
ARHGEF9	0.784844	4.41246e-05
ZFP41	0.890668	4.4151e-05
PHYH	0.583364	4.42445e-05
LYPLA1	-0.843419	4.4797e-05
MED20	0.540983	4.4797e-05
AKT3	1.50813	4.47973e-05
MRPL45	0.533409	4.47973e-05
TBC1D25	-0.63164	4.52276e-05
HIVEP3	-0.747243	4.54335e-05
TCFL5	0.640162	4.56378e-05
ACTR3	-0.531875	4.60693e-05
PCK2	-0.804166	4.68743e-05
EPHB6	-0.576083	4.69864e-05
TSEN15	-0.572222	4.70562e-05
FKBP10	0.439583	4.78692e-05
EXT2	0.381319	4.80303e-05
ROBO3	-1.41711	4.81817e-05
ZNF512B	0.508386	4.94914e-05
AMTN	-3.80763	4.96046e-05
STEAP1	-0.817188	5.04973e-05
RAB26	1.07957	5.06643e-05
TBXA2R	-5.02767	5.07377e-05
RCOR1	0.459926	5.0807e-05
TMEM18	0.694961	5.1211e-05
PSAT1	-0.767944	5.13871e-05
PDGFA	0.610009	5.1504e-05
BTBD2	0.510832	5.2629e-05
LINC01420	-0.481855	5.27065e-05
PRKCSH	0.704453	5.27065e-05
RGS17	-1.0568	5.27664e-05
MPND	0.803552	5.28284e-05
SRRM2	0.467027	5.28566e-05
TUBG2	0.642322	5.34007e-05
ZNF182	-1.08784	5.36309e-05
FLJ23867	1.15833	5.38303e-05
SREK1IP1	-0.497538	5.48379e-05
NEU1	0.727782	5.54236e-05
TCERG1	-0.43038	5.56557e-05
GPSM2	-0.525896	5.63435e-05
TMEM129	0.614032	5.8149e-05
CDKL5	-1.40946	5.87932e-05
COL13A1	-2.07588	5.93241e-05
ARHGEF17	0.72879	6.08322e-05
FBN2	-1.50458	6.08587e-05
TMBIM6	0.382026	6.08643e-05
TMED7	-0.686271	6.08643e-05
CCDC8	-5.04724	6.09518e-05
ACTB	0.33388	6.15301e-05
EPS15L1	0.422177	6.2053e-05
CCNB2	-0.40516	6.23076e-05
HMGB3	-0.71818	6.23249e-05
PRC1	-0.368867	6.23249e-05
TLL1	1.67461	6.23249e-05
RAB40B	0.959731	6.23646e-05
SAMD9L	-0.812283	6.32024e-05
PORCN	-0.818683	6.32032e-05
REL	-0.951106	6.32256e-05
TSEN34	0.453799	6.35982e-05
NAPA	0.433746	6.36973e-05
ARL5A	-0.779484	6.40863e-05
CRYL1	1.08602	6.42732e-05
EPB41L4A-AS1	0.662834	6.43025e-05
GALNT5	-1.3273	6.48347e-05
PALM2	-2.5132	6.53641e-05
ZNF28	-1.70699	6.5555e-05
ARL6IP1	0.5309	6.64143e-05
SLC2A4RG	0.502923	6.64471e-05
PPP1R15B	-0.363749	6.66633e-05
RYR2	-1.15462	6.67264e-05
WWC2	-0.529709	6.67264e-05
CALR	0.35085	6.67942e-05
IPO11	-0.641692	6.68153e-05
PEG10	1.57077	6.71741e-05
CHCHD4	-0.643509	6.72271e-05
PLK4	-0.650858	6.73859e-05
LSM14B	0.605913	6.7593e-05
ZDHHC4	0.591102	6.76743e-05
LAMA5	0.627813	6.79216e-05
USP53	-0.545848	6.79522e-05
HES7	0.966653	6.80342e-05
NECAB3	0.787152	6.88371e-05
WDR26	0.380243	6.93886e-05
STUB1	0.612374	7.10327e-05
SDK1	-3.36321	7.11199e-05
CAMK2D	0.5596	7.19958e-05
MANEA	-0.75693	7.19958e-05
IBTK	-0.459918	7.24656e-05
USP9X	-0.575606	7.24656e-05
CCDC68	-0.927239	7.2756e-05
SPTBN2	-0.881004	7.2756e-05
CACNA2D3	1.03311	7.27699e-05
ZC3H12A	-1.0141	7.28359e-05
ACO2	0.433242	7.28661e-05
NEURL1	-2.65665	7.30056e-05
KIAA1324	-1.76797	7.30125e-05
ADGRL1	-0.947965	7.36179e-05
FAM134A	0.339711	7.37034e-05
KIAA1804	-0.849537	7.37139e-05
RPGR	-0.621311	7.48961e-05
ROR1	-0.684113	7.51581e-05
NOP14-AS1	1.02755	7.5229e-05
KDM4A	0.543227	7.59084e-05
COX6C	0.604299	7.60008e-05
ARHGEF3	-0.721961	7.60836e-05
AR	0.929632	7.62551e-05
APOBEC3G	-1.54951	7.63116e-05
ATP13A1	0.474614	7.73434e-05
HIP1	0.362894	7.74547e-05
RAB9A	-0.367688	7.77451e-05
LACTB	-0.471636	7.83378e-05
TNK2	0.56274	7.97504e-05
RPL13A	0.700026	7.97657e-05
AXL	0.41401	7.99451e-05
SUMF2	0.446366	7.9951e-05
INTS5	0.551401	8.02999e-05
TSPAN7	1.83451	8.07332e-05
KCNE4	1.32051	8.08982e-05
KPTN	0.794681	8.15609e-05
PRMT1	0.483146	8.16027e-05
IQSEC2	-0.762606	8.25454e-05
APBA1	1.64822	8.34344e-05
NDUFA2	0.626318	8.42089e-05
ATP5S	0.978915	8.42449e-05
CASC8	-0.986132	8.48027e-05
ASPHD2	-1.28763	8.49812e-05
OAS1	-4.93082	8.51931e-05
SLC35B1	-0.371655	8.58737e-05
RPL34	0.401058	8.61077e-05
WDR83OS	0.57007	8.62238e-05
GPR87	-1.1661	8.69993e-05
CCDC71	0.547417	8.91551e-05
SPTSSA	-0.658622	8.94569e-05
PSD3	-0.633629	8.94792e-05
ADAMTS16	-1.51423	8.98203e-05
ANPEP	0.66086	8.98398e-05
NFATC2	-0.944301	9.17178e-05
RPL11	0.418224	9.18489e-05
TCN2	-1.40393	9.27507e-05
SYNE1	-0.657673	9.35168e-05
TMEM43	0.465647	9.35168e-05
FBXL6	0.703371	9.50553e-05
TTC27	-0.800532	9.57934e-05
GSTP1	0.394994	9.62482e-05
KHDRBS3	1.01944	9.66276e-05
PPP1R12C	0.562732	9.76671e-05
MTHFR	0.722603	9.77981e-05
IZUMO4	1.98879	9.78193e-05
LY6K	-1.00903	9.86387e-05
SPECC1L	0.549321	9.90824e-05
CADM3	3.53301	9.94923e-05
TLN1	0.362987	9.95503e-05
ABCA13	-2.45494	0.00010117
UFL1	-0.409953	0.000102255
PLA2G12A	0.514979	0.000102261
TSSC1	0.445714	0.000102261
RNF43	-0.990186	0.000102532
GABARAP	0.537796	0.000102969
EIF2S3	-0.330073	0.000103184
MRPL39	-0.631696	0.000103184
OGT	-0.365152	0.000103212
CXCL10	-6.72617	0.000103329
PCGF5	-0.610131	0.000103329
NOVA1	3.05927	0.000103457
CNIH3	-1.28284	0.000104503
PAXIP1	-0.566267	0.000104834
FAS	-0.807407	0.000105901
C21orf91	-0.773665	0.000106244
BIRC3	-1.18019	0.000107227
FUT8	-0.644299	0.000107703
PLPP4	-1.52519	0.000107703
SYTL2	-2.67805	0.000107703
IL6ST	-0.700901	0.000107978
GIPC1	0.392187	0.000108122
HIVEP1	-0.638003	0.000108122
DLGAP4	0.494701	0.000108447
HIGD2A	0.653183	0.000108447
EYA1	-1.10676	0.00010923
DNAJC1	0.65328	0.000109448
ORC4	0.481697	0.000111494
MTA3	-0.582768	0.000111557
ANAPC16	0.448594	0.000112134
FBXW5	0.48925	0.000112205
SERPINB4	-2.19398	0.00011261
ENDOV	0.915679	0.000112675
NPHP4	0.666784	0.000112675
PRICKLE1	3.53354	0.000112961
LRRC8B	-1.18387	0.000113639
PCED1B-AS1	-3.39986	0.000113647
PAQR4	0.576458	0.000114861
UBL4A	-0.457999	0.000115014
TNIP1	-0.511179	0.000115385
ATP5G3	0.362557	0.000115506
RER1	0.331281	0.000115666
POMT1	0.585009	0.000116886
PALLD	-0.50021	0.000117022
NHLRC2	-0.783541	0.000117877
CHMP4C	-1.19661	0.000118607
CCDC97	0.455401	0.000119609
CDK1	-0.417914	0.000119609
PDPK1	0.525892	0.000120427
FAM120AOS	0.531631	0.000120665
SLC12A4	0.477874	0.000121387
LSM11	-0.877756	0.000121782
ABRACL	-0.747492	0.000122504
RGAG4	-1.20793	0.00012313
NEBL	-0.69726	0.000124452
NUP205	-0.423396	0.000125549
MCTP1	0.691492	0.000125581
CEP120	-0.599111	0.000126922
NBR1	0.523832	0.000127365
ZNF674-AS1	-0.888503	0.000127365
CADM1	1.87956	0.000127468
PHF2	-0.587665	0.000127522
ZNF518B	-0.894106	0.000128442
ECI1	0.542603	0.000129134
CASD1	0.802523	0.000130301
F2RL1	-1.46606	0.000131459
THRA	0.611025	0.000131566
C10orf10	-1.01597	0.00013188
FAM69A	-0.626136	0.000133201
PIGV	0.94264	0.000133419
ATP5G2	0.502668	0.000133604
PPP1CB	-0.445932	0.000133721
NOA1	0.545668	0.000133752
BNIP3L	0.483998	0.000133777
INTS1	0.511455	0.000134141
SUCLG2	-0.527322	0.000134192
TTLL1	1.02441	0.00013462
FREM2	3.76014	0.000134874
APOBEC3F	-1.08714	0.000137918
SNAPIN	0.420273	0.000139481
PDZD2	2.9579	0.000139537
ZNF428	0.655688	0.000141436
EIF4E3	-1.01485	0.000142335
MRFAP1	0.296894	0.000142508
NECTIN2	-0.638991	0.000143206
C6orf48	0.505433	0.000143812
YTHDF1	0.420193	0.000145143
CYP4F12	3.01697	0.000145221
MORC4	-0.652641	0.000145696
PPP1CA	0.351477	0.000146615
RAD51AP1	-0.718575	0.00014696
ANK3	-0.494441	0.000147084
CUEDC1	-1.10193	0.000148458
RPL19	0.607533	0.000148867
HP1BP3	0.363048	0.0001492
FBXO21	0.352803	0.000149375
IKZF4	-0.786218	0.000149753
RNF187	0.359321	0.000150017
SDCCAG3	0.358796	0.000151046
TSC2	0.493146	0.000151305
PTGES	1.84052	0.000151415
S100A9	4.332	0.000151415
RPS20	0.436012	0.000151723
RXFP1	-3.97656	0.000152199
AP2S1	0.387965	0.000153092
TRAPPC6A	1.48001	0.000153327
CRELD1	1.19104	0.000153965
NKIRAS2	0.389598	0.000154948
AKAP12	-1.71075	0.000154955
GINS1	-0.55126	0.00015564
C5orf34	-0.587499	0.000155726
ROPN1L	2.15352	0.000155878
IL20RB	-0.793905	0.000156736
LYN	-0.81361	0.000158377
DDX5	0.268117	0.000158724
SEC24D	-0.547662	0.000158829
PEMT	-0.610836	0.000158926
INF2	0.425349	0.000159221
ALDH5A1	1.43302	0.000161138
METTL4	-0.691425	0.000161138
CAV2	-0.73948	0.000161498
KIAA1522	-0.451024	0.000161761
PCBP2	0.358348	0.000161866
ADGRF4	-1.96646	0.000162199
FAM219B	0.487177	0.000162706
IRF2BP1	0.599627	0.000163171
CNTLN	-0.69961	0.000164213
USP3	-0.467298	0.000164786
ANXA2	0.513965	0.000167799
EPS8L1	-1.09201	0.000168555
TIMM8B	0.516674	0.000169057
TNFRSF10B	-0.457701	0.000169077
GYS1	0.428689	0.00016926
BCL2L12	0.574375	0.000169825
ACKR1	3.52739	0.000170277
ZNF365	-0.838323	0.000170351
TTPAL	0.401065	0.000170864
TBC1D8B	-0.936954	0.000170949
RAB11FIP2	-0.532287	0.000172149
GFOD2	0.465319	0.000172246
LOC100129034	-0.601744	0.000172246
HOMER3	-0.651516	0.000173182
MYO1E	0.484868	0.000173271
STK32C	0.637696	0.000173481
SLAMF7	-6.47235	0.000174427
UBA3	-0.456862	0.000174945
TM2D1	-0.661789	0.000175399
DIAPH1	0.356816	0.000176707
ITGA7	1.56773	0.000176707
C5orf42	0.610476	0.000176952
SLAIN2	-0.45958	0.000177462
SH3GL2	2.36679	0.000177848
EXOC3-AS1	0.645284	0.000178698
RPL6	0.59357	0.000178843
MAPK9	-0.516381	0.000182126
SLC12A6	0.631445	0.000182127
EPB41	-0.743053	0.0001836
E2F2	-0.671846	0.000188391
FKBP5	0.513371	0.000190546
CLDN7	-2.40871	0.000192379
RPS21	0.60823	0.000192535
TSPAN18	-2.11391	0.00019352
MAP1LC3B	0.439836	0.000195956
BSN	2.05372	0.000196072
CTTN	0.545509	0.000196636
HNRNPUL2	0.344937	0.000198208
SND1	0.271768	0.000198922
C21orf2	0.696135	0.000199341
KIAA0391	-0.532591	0.000199341
RFX2	0.81135	0.000201007
YY2	-0.978824	0.000202545
GLCCI1	0.789414	0.000203619
BAIAP2L1	-0.486072	0.000204096
MKI67	-0.509152	0.000204096
GADD45G	2.70492	0.000204458
MIEN1	0.421065	0.00020693
VMA21	-0.433751	0.00020693
LVCAT5	0.968943	0.000207255
IL1RL1	-1.39555	0.000209126
RAPGEF1	0.468831	0.000210156
HMHA1	0.644808	0.000210539
TAF1	-0.493592	0.000210539
FOXN2	-0.756824	0.000211005
CEP41	-0.672494	0.000211185
SAMHD1	0.639349	0.000211185
LOC100419170	-3.03348	0.000211622
MXRA7	0.337325	0.000211881
ESYT2	0.314785	0.000211907
SMAD1	-0.721777	0.000211982
CD24	1.50159	0.000212093
NUF2	-0.574184	0.000212093
PCF11	0.466681	0.000213963
NUMBL	0.711729	0.000214444
VASP	0.284593	0.000214444
ZDBF2	0.83922	0.000214444
PRKCH	-1.18717	0.000215908
GALNT15	-1.47635	0.000216149
NUBPL	-0.555628	0.000217375
CCDC84	0.747878	0.000218556
NUP155	-0.463405	0.000219087
DNA2	-0.517047	0.000219674
PHC1	-1.27193	0.000220393
H2AFV	0.400794	0.000220938
IFNGR2	-0.427865	0.000220944
RPUSD4	0.515551	0.000221096
LACE1	-1.07287	0.000224174
VPS18	0.514267	0.000226132
MYBPC1	1.93167	0.000227574
PPP1R13B	0.616479	0.000227574
STAT5B	-0.495829	0.000227574
FSCN1	0.422972	0.000229459
CYTH2	0.598581	0.000230764
BMP2	-1.24404	0.000231082
SECTM1	0.770481	0.00023201
DYDC2	6.71984	0.000232638
CACNG7	-2.5471	0.000233187
B4GALT3	-0.431753	0.000233985
CDCA4	-0.493205	0.000234233
ZNF81	-0.999063	0.000235489
NDRG3	0.385644	0.000235726
PPIL1	-0.513377	0.000236049
GTSF1	1.75213	0.000236656
LINC00163	2.0957	0.000237527
MCM5	-0.369996	0.000239138
OGFOD3	0.526683	0.000240719
NDUFA7	0.474097	0.000243383
STK32A	1.99722	0.000244251
TIMELESS	0.442622	0.000244834
MOCS2	0.407149	0.000244977
TAF15	0.337172	0.000245327
QSER1	-0.450173	0.000247539
UBE2Z	0.325015	0.000247539
MRPL41	0.477471	0.000247862
PPIP5K1	0.624771	0.000248002
KRI1	0.511591	0.000248124
OTOGL	-6.19337	0.000248725
AGTRAP	-0.592314	0.000249267
IKBKE	-0.785742	0.000249816
TXNDC15	-0.464362	0.000250249
FAHD1	0.47152	0.000251249
SAPCD2	0.600309	0.000254487
ALDH3A2	0.370521	0.000257212
TSPAN17	-0.496029	0.000257212
DYNLRB1	0.479401	0.000257773
CHTOP	0.305284	0.000260461
TAF7	-0.473478	0.000260461
EPHX1	0.55021	0.000262279
SHARPIN	0.544011	0.000264079
JDP2	0.823102	0.000266379
C7orf31	-1.28283	0.00026676
PSEN1	0.330444	0.000267091
COL7A1	-0.712571	0.000267627
RASSF6	-2.79522	0.000269163
NFKBIZ	-1.20284	0.000270612
ALG11	1.39688	0.00027137
SLC9A7	-0.579797	0.00027137
ARHGAP28	-0.976505	0.000272159
ROMO1	0.850224	0.000272159
SIAE	0.702752	0.000272295
BAHD1	0.404069	0.000273306
UQCC3	0.619715	0.000273306
CNNM4	0.623848	0.000274836
EFNA1	-1.36791	0.000274836
RRAD	-1.46017	0.000274836
SSR4P1	1.37198	0.000274836
PARM1	3.40523	0.000275686
GSTZ1	0.659068	0.000275759
ARSE	-4.03729	0.000275905
CHMP1B2P	-2.19695	0.000275905
RASL11B	0.926572	0.000276786
COX7A2	0.420614	0.000278442
SARS2	0.603673	0.000278442
SRSF4	-0.290473	0.000278442
ANKDD1A	1.31013	0.000278834
PSD4	-1.17815	0.000279843
RPL37	0.599231	0.000281064
B4GALNT3	-3.52083	0.000282662
AJAP1	1.36768	0.000284996
ATXN7L3B	0.357409	0.000284996
APOL2	-0.611079	0.000285117
C3orf33	-1.19743	0.000286379
CYB5R2	-2.93617	0.000289498
METTL23	0.492391	0.000291589
HEBP1	0.415012	0.000292332
PLEKHA3	-0.625299	0.00029293
FOXG1-AS1	-1.79562	0.000293011
TBL1XR1	-0.543683	0.000294934
TENM2	-1.75459	0.00029534
ABHD15	0.6363	0.000296727
SLC35C2	0.459417	0.000297402
DNAH2	-1.70676	0.000299202
ARHGAP23	0.491003	0.000299369
ZNF581	0.847295	0.000300991
MED4	0.533396	0.000301807
DNAJB11	-0.408908	0.000304396
CCNB3	-1.05383	0.000305647
FAM53C	0.412117	0.000307052
MAN2B2	0.493768	0.000307052
CHCHD7	0.637284	0.000308062
PNKP	0.690133	0.000308995
POLDIP3	0.330698	0.000308995
LOC100507002	-2.57031	0.00031088
FAP	-3.33393	0.000311783
RNF138	-0.636023	0.000311874
SCMH1	-0.509916	0.000312273
COL4A4	1.81742	0.000312572
LINC01411	-6.47518	0.000312782
TRIM21	-0.582656	0.000312782
OXCT1	-0.496914	0.000315066
SH2D5	-1.41186	0.000315934
SNRPD2	0.533384	0.000316391
S100A10	0.396688	0.000318383
NPAS3	-2.68848	0.000318566
CCL2	3.45413	0.000320771
MYOZ2	-1.5667	0.000321631
LRRC59	-0.502558	0.000321774
SERPINB3	-1.88284	0.000322359
ARHGAP31	-0.797647	0.000324635
INTU	-1.31838	0.000325245
DGAT1	0.674869	0.000325886
FAM208A	-0.370997	0.000325948
NRXN3	-2.81919	0.000325948
SPC25	-0.57905	0.000328453
KAT7	0.426877	0.000331844
ATP6V0D2	-6.34529	0.000332835
SIRPA	-0.727974	0.000337654
DHRS12	1.68453	0.000338595
GCHFR	0.565366	0.000339434
RPL22	0.473378	0.000340342
ULK3	0.531535	0.000340428
ANXA3	-1.59949	0.000340866
CSF3	-1.64722	0.000342543
ASNA1	0.375562	0.000344783
GFPT1	-0.351038	0.000345634
ANXA1	-0.500051	0.000345777
MIPEPP3	1.99895	0.000347414
HPS4	-0.398793	0.000347878
TLE1	0.726031	0.000349203
MGLL	0.774824	0.000350233
PRRC2B	0.309439	0.000351112
RINL	-0.95349	0.000351112
CRLF1	3.17064	0.000351429
TFDP2	0.718653	0.00035273
TUSC3	0.492232	0.000356181
[truncated: 2,966 more rows]
