# Supplementary material for: Acquired resistance to combined BET and CDK4/6 inhibition in triple-negative breast cancer
Source: Nat Commun. 2020 May 11;11:2350. doi: 10.1038/s41467-020-16170-3 (PMC7214447; doi:10.1038/s41467-020-16170-3)
Supplement: Supplementary file 5 — Supplementary Data 3 [file 41467_2020_16170_MOESM5_ESM.xlsx]

## Sheet: cluster 1
Table S3: Related to Figure 6
gene	avg_logFC	p_val_adj
HBE1	0.92224	2.90123e-77
GS1-600G8.5	0.631606	5.3578e-70
KRT7	0.497147	1.66631e-23
DUSP1	0.491998	3.75986e-49
PAGE5	0.453611	1.57844e-33
NNMT	0.437679	6.53474e-30
NPM1	0.437184	1.38032e-36
COX7C	0.397905	5.33011e-54
GNB2L1	0.391955	3.40535e-62
MT-ND5	0.364503	2.28623e-39
SLC25A5	0.356321	3.91673e-29
PFDN4	0.333692	4.38181e-33
ZFAS1	0.331502	1.27625e-30
ATP5E	0.331281	7.73437e-53
ASS1	0.32492	5.41589e-36
SLC25A6	0.31856	3.5291e-45
EIF4A1	0.3154	1.80399e-24
RPL39	0.306781	6.64565e-47
TIMP1	0.30093	1.12106e-10
CYR61	0.294932	2.46614e-14
SPANXD	0.29491	1.11903e-14
NDUFA1	0.294682	1.19107e-18
NHP2	0.29413	6.33477e-27
NR4A1	0.292638	7.951e-27
JUNB	0.285291	3.58575e-17
HIGD2A	0.285105	5.04646e-30
UBXN1	0.279061	1.46497e-21
CTGF	0.269782	6.52005e-14
TBCA	0.263742	2.27269e-25
IL6	0.263631	3.98356e-13
KRT8	0.263551	6.88776e-10
IL18	0.261898	1.40889e-18
AHCY	0.259301	1.85284e-20
RPS14	0.258824	1.13601e-35
RPL26	0.256869	3.34196e-34
CAMLG	0.25597	1.28849e-18
BTF3	0.252984	5.27932e-34
COX7B	0.251028	7.58548e-12
FAU	0.250054	2.28329e-35

## Sheet: cluster 2
gene	avg_logFC	p_val_adj
NPTX2	0.671999	7.56118e-56
MT1X	0.620349	3.77657e-21
FTL	0.54183	3.91456e-53
ITGB1BP1	0.506421	1.22672e-48
HSP90AA1	0.502791	3.45291e-28
PHLDA2	0.479406	4.12579e-26
HMGA1	0.477402	5.341e-29
BRI3	0.45752	6.62514e-36
CYCS	0.446527	1.47387e-25
BOLA3	0.439511	3.12005e-35
HRAS	0.409089	3.1652e-28
SLC20A1	0.40523	8.68453e-23
EIF3B	0.397817	1.47882e-27
EIF4G2	0.387202	7.45353e-28
UBXN4	0.385403	3.31958e-28
MT-ND1	0.381759	1.3156e-39
IRAK1	0.380771	1.36175e-25
EIF4EBP1	0.377614	7.9087e-28
IMPDH1	0.37734	4.06984e-31
PLEC	0.374591	9.43713e-26
JTB	0.372676	6.05846e-31
RRM2	0.365886	5.65754e-15
ITGAE	0.361536	8.54729e-28
MXD4	0.359701	1.45976e-29
UBE2S	0.356765	2.63206e-12
TXNRD1	0.349382	1.63488e-23
MTDH	0.348025	3.94466e-27
RWDD1	0.348018	9.64682e-28
CCND3	0.346258	4.59998e-24
ARPC1A	0.345891	9.62307e-24
HPCAL1	0.343926	1.87193e-23
SLC7A11	0.343877	1.11868e-26
NAA10	0.338572	7.72091e-21
RPS19BP1	0.337133	1.54875e-20
PRELID1	0.3371	1.10706e-23
ARPC5L	0.334243	2.19348e-19
YKT6	0.332902	1.85406e-23
ARPC2	0.332641	2.17803e-20
PDAP1	0.327411	2.47567e-21
SRM	0.324611	6.47338e-20
YWHAG	0.323622	1.16604e-17
EIF5B	0.323043	9.1305e-21
HMOX1	0.319866	0.000101749
CBX3	0.318817	5.15225e-25
SHC1	0.313632	6.82529e-20
MKI67	0.31266	6.6032e-13
ZNF511	0.311728	5.49191e-20
GCLM	0.309779	7.10956e-14
NENF	0.309661	1.24953e-23
MT2A	0.306963	8.50576e-10
POP7	0.306562	1.66703e-15
YWHAQ	0.304469	3.62404e-18
DDIT4	0.303418	9.7345e-11
MALSU1	0.300898	9.11625e-10
GPX1	0.299598	6.19889e-18
HSP90AB1	0.298657	4.16677e-09
DTYMK	0.297206	6.94824e-15
PCBD1	0.295573	1.6304e-19
ISCA1	0.29546	1.09547e-16
C6orf62	0.294758	7.11534e-15
PSMG3	0.294332	1.13437e-17
DDX18	0.290859	4.65611e-16
RHEB	0.287697	9.97203e-15
SNX3	0.287469	2.08812e-17
NT5C3B	0.285886	2.71398e-14
TUBB	0.285619	1.50074e-13
CLPTM1L	0.284801	5.76099e-16
ZC3H15	0.283909	2.23676e-13
KDELR2	0.281776	4.99368e-15
MRPL41	0.281212	1.84931e-16
MAF1	0.281107	7.42873e-15
NCL	0.280276	5.12351e-10
EIF4H	0.28026	9.04735e-15
ANKRD39	0.279826	1.2377e-19
RPS20	0.279192	5.89468e-43
SLC6A8	0.279096	7.95245e-15
STARD7	0.278967	2.32654e-17
GLO1	0.278948	1.22292e-15
RPS12	0.278507	6.14656e-41
CD151	0.274971	1.3519e-15
HSPE1	0.273975	7.68424e-08
COA1	0.273101	4.55466e-14
COA6	0.272156	5.75142e-16
LRRC59	0.271666	5.60915e-14
DEK	0.270979	2.69978e-14
ARL5A	0.269574	9.4911e-15
RAMP1	0.268575	3.74473e-08
TMEM14B	0.266825	5.61284e-15
MRPL12	0.266754	5.97667e-13
KPNB1	0.265941	2.37644e-12
ARF1	0.264894	4.8772e-15
MRPL18	0.262823	1.01622e-09
GUK1	0.262332	1.48855e-20
YWHAZ	0.261456	1.53894e-14
PCBP1	0.259775	4.43466e-13
BNIP3	0.259716	4.89506e-14
ATP5G3	0.259657	0.000197279
MYEOV2	0.259289	7.44483e-15
ODC1	0.258821	2.19763e-10
NAP1L4	0.258803	2.39342e-13
COPS8	0.258149	2.73761e-13
C1orf43	0.257531	1.59553e-12
MCFD2	0.257053	9.07219e-14
CCT6A	0.256626	4.22191e-09
SDPR	0.256126	3.83059e-22
ATP6V0B	0.254864	8.82319e-08
DDX21	0.253946	3.49552e-11
HSPD1	0.251922	2.00348e-08
ACP1	0.25053	2.1832e-15

## Sheet: cluster 3
gene	avg_logFC	p_val_adj
MMP1	0.979655	4.3475e-40
PKIB	0.585552	2.08491e-43
CKS2	0.555041	0.000139659
RP11-669N7.2	0.499267	5.45703e-17
CALM2	0.47784	1.4573e-07
TUBB4B	0.471222	0.000448828
PLAT	0.442282	2.3927e-10
C12orf75	0.40922	1.04602e-11
HMGB2	0.401498	1.78306e-07
ARL6IP1	0.400917	1.44234e-07
HSP90AA1	0.395021	7.38188e-10
ARPC1B	0.393178	2.00604e-18
TPI1	0.393069	5.05721e-10
COTL1	0.38767	1.4293e-25
IGFBP4	0.382429	8.37636e-12
KIF5B	0.382345	6.54124e-19
TIMP1	0.376326	1.10815e-06
KPNA2	0.375032	0.0104539
NQO1	0.35526	1.69416e-09
GPR116	0.346183	1.99887e-12
SH3BGRL3	0.344981	2.91311e-25
CALR	0.339648	3.08744e-19
CD63	0.335285	1.36075e-10
RAC1	0.332131	1.3039e-20
PRDX1	0.331463	0.0213191
LDHA	0.326691	5.78246e-09
CCND1	0.32598	2.56417e-13
PTGES3	0.317605	3.8958e-09
SLC7A5	0.316454	2.984e-14
CKS1B	0.312036	0.009655
LARP6	0.311065	3.3894e-09
AKR1B1	0.310297	1.21859e-07
CDC20	0.305804	0.000970757
PKM	0.304117	3.33939e-09
PEBP1	0.303731	3.1109e-17
PCDH7	0.303387	3.59027e-13
DYNLL1	0.299189	9.6079e-12
ATP2B1	0.298808	4.93528e-12
VCAN	0.297457	3.83249e-12
CFL1	0.29543	0.00012817
MLEC	0.291585	2.07618e-16
RCN2	0.28823	1.22947e-10
PRKCDBP	0.287731	3.65236e-08
C9orf3	0.286822	1.26451e-09
PHLDA1	0.285724	0.00601901
ANAPC5	0.282927	1.27e-11
MYL6	0.281993	4.30897e-05
TMED2	0.281764	4.67397e-13
PDIA6	0.281168	4.41479e-10
EIF5A	0.280904	8.282e-10
HSP90B1	0.277995	6.463e-08
PRSS3	0.274421	3.15799e-07
ASPH	0.27415	7.61794e-11
SMC4	0.271938	0.000328427
NUCKS1	0.271844	2.17369e-07
PGK1	0.270543	6.00888e-07
HPCAL1	0.270012	1.26114e-08
CD59	0.269821	1.81216e-06
TPX2	0.26712	0.000351021
SRSF9	0.265753	2.19183e-11
ZNF706	0.26312	1.21186e-10
AURKA	0.262668	0.000286245
YWHAZ	0.262033	2.2194e-10
GNG11	0.261737	3.61514e-07
MTDH	0.261508	2.37866e-12
HLA-A	0.260316	0.00779477
CDK4	0.258579	1.0559e-07
GSTP1	0.257156	6.96775e-05
CD9	0.256896	5.29556e-09
MORF4L2	0.254887	1.63596e-08
ANXA1	0.252916	0.00188627
AP2M1	0.252833	7.24177e-11
NME3	0.251016	1.60856e-06

## Sheet: cluster 4
gene	avg_logFC	p_val_adj
TPT1	0.971249	5.51117e-67
TUBA1B	0.849616	6.38955e-27
TIMP3	0.819637	5.5739e-53
H2AFJ	0.78387	4.52511e-44
S100A4	0.756243	8.21779e-32
IRX2	0.745044	1.86786e-33
FN1	0.690892	6.96748e-30
RPL21	0.683119	8.03393e-61
TGFBI	0.665867	3.02682e-27
COL1A1	0.610121	3.38578e-41
LGALS1	0.579794	6.85944e-46
C5orf38	0.57863	2.02612e-33
GAPDH	0.546353	4.02141e-36
RPSA	0.53119	1.45468e-62
IL8	0.514411	0.00200777
VIM	0.507602	1.15986e-27
HTRA1	0.482963	1.00214e-28
IMPDH2	0.47539	4.16423e-27
BST2	0.474553	5.01462e-27
RBM3	0.464256	2.90302e-22
TSC22D1	0.463775	6.02019e-23
RPL13	0.463598	1.26184e-56
IGFBP6	0.460164	1.78857e-17
IFI27	0.455043	3.80491e-32
SOX4	0.450957	1.61556e-16
HTRA3	0.41856	1.33358e-40
EEF1A1	0.40641	8.23958e-40
TUBA1A	0.378047	1.55869e-09
HCFC1R1	0.375997	6.24089e-14
ESD	0.375866	2.55842e-21
RPS3A	0.374244	3.83082e-55
RAB13	0.373978	3.13788e-21
RPL15	0.371013	1.64578e-49
N4BP2L2	0.368061	7.05829e-15
PTMS	0.365866	2.39824e-17
GTF3A	0.365176	2.01073e-15
GAMT	0.363972	8.50212e-27
H1F0	0.363121	4.77101e-05
RPL14	0.34844	1.46548e-40
LCP1	0.345682	4.7686e-18
SNHG8	0.342302	6.34193e-18
EREG	0.340865	2.99904e-12
HNRNPA1	0.333412	7.294e-17
RPL5	0.331976	1.66938e-32
TKT	0.330151	6.87807e-11
STAC2	0.329417	2.24617e-16
RPL6	0.326689	1.68728e-37
CCNI	0.322589	6.45337e-19
RPL9	0.32035	3.88664e-42
RPL29	0.315577	5.80012e-36
SYT12	0.306933	3.22762e-19
POLR1D	0.305595	2.16912e-12
ALDOA	0.30555	3.61863e-06
TFDP1	0.304545	1.1052e-10
DNAJC15	0.304154	1.28741e-10
C12orf57	0.301947	2.04355e-12
S100A13	0.299659	1.16672e-07
SPARC	0.298184	1.01372e-05
RPS24	0.296871	1.37054e-23
EIF3L	0.2959	6.81286e-16
RPS8	0.294041	3.69175e-37
RPSAP58	0.293273	9.82573e-14
EEF1B2	0.292202	1.57134e-29
RPL11	0.285995	1.06176e-34
EGR1	0.283216	1.60109e-06
RHOA	0.281218	5.27555e-10
NREP	0.279395	9.78783e-13
RPS15A	0.279083	2.12365e-32
DUSP6	0.278672	4.23486e-06
TUBA1C	0.272004	0.000319058
RPL3	0.270326	1.8869e-22
RPS2	0.268737	5.69628e-41
SLC25A5	0.26719	2.08391e-07
HMGN2	0.264384	1.46937e-05
CARD16	0.258964	3.36612e-17
RP3-460G2.2	0.255169	1.6576e-19
CDH13	0.253365	1.63249e-12
RPL32	0.251393	3.99575e-32
