# Supplementary material for: Acquired resistance to combined BET and CDK4/6 inhibition in triple-negative breast cancer
Source: Nat Commun. 2020 May 11;11:2350. doi: 10.1038/s41467-020-16170-3 (PMC7214447; doi:10.1038/s41467-020-16170-3)
Supplement: Supplementary file 13 — Source data [file 41467_2020_16170_MOESM13_ESM.xlsx]

## Sheet: Fig 1A
Time (days)	DMSO			TAX				Time (days)	PAL			JQ1				Time (days)	JQ1+TAX			JQ1+PAL
0	24548	26455	26113	26978	27614	25728		0	28132	30917	25885	28291	29218	28345		0	26065	28893	29639	27914	31426	26037
0.33603	33083	34864	34567	35973	35346	33391		0.333507	36046	40559	34621	38969	41658	38305		0.333171	34113	38207	36525	39720	45473	35765
1.00787	64366	70347	67857	68785	71721	66153		1.00564	61511	69724	57901	67072	73045	68368		1.00567	56679	65199	60350	61093	71292	55860
1.40662	94982	104556	99935	98307	93221	88541		1.40411	72504	84366	70422	80715	87213	81831		1.40359	66651	76982	71684	66785	74965	61405
2.03289	167581	183360	173790	161272	141292	133793		2.03284	101389	121269	101320	102457	113339	105990		2.0364	74376	87956	82387	69469	80504	62155
2.38469	227307	249152	234438	210731	177922	169262		2.38279	123644	152702	124446	120547	134096	124359		2.38277	82089	98151	92213	72911	85394	67229
3.01848	365269	418276	389547	330823	259689	246481		3.01703	185265	233612	186737	167391	188543	174137		3.01932	85571	107647	99848	71807	88400	66204
3.38736	448822	504438	475602	411095	321814	300764		3.38498	240805	301135	239607	206566	233667	216408		3.38677	97524	123973	111803	74398	91512	69487
4.01674	519090	568294	556403	514756	448380	416792		4.02348	308781	374142	308086	244744	285335	252935		4.02472	104636	141405	123818	74108	92765	69178

## Sheet: Fig 1B JQ1+Pal
	SUM159					SUM159R					SUM149					SUM149R
	Concentration (M)		Cell count			Concentration (M)		Cell count			Concentration (M)		Cell count			Concentration (M)		Cell count
Well	JQ1	Paclitaxel	Baseline	Total	Dead	JQ1	Paclitaxel	Baseline	Total	Dead	JQ1	Paclitaxel	Baseline	Total	Dead	JQ1	Paclitaxel	Baseline	Total	Dead
B2	0	0	262	7596	133	0	0	615	8000	57	0	0	403	4689	67	0	0	790	4193	187
B3	0	0	248	8522	152	0	0	631	8121	86	0	0	444	4659	68	0	0	804	3551	128
B4	0	0	257	7446	148	0	0	721	8187	77	0	0	406	4319	90	0	0	824	4179	152
B5	0	0	255	8071	126	0	0	681	8201	75	0	0	482	5100	73	0	0	957	4295	143
B6	0	0	258	7580	172	0	0	722	8459	84	0	0	410	5187	86	0	0	846	3877	144
B7	0	0	253	6429	157	0	0	690	8715	46	0	0	540	4821	70	0	0	924	4166	131
B8	0	0	278	6986	109	0	0	635	7872	68	0	0	426	5465	96	0	0	893	4188	140
B9	0	0	242	6039	93	0	0	639	9236	68	0	0	473	3926	120	0	0	849	4298	113
B10	0	0	227	5522	90	0	0	639	8085	77	0	0	542	4788	60	0	0	717	4113	149
B11	0	0	204	5504	118	0	0	602	8760	86	0	0	501	4503	53	0	0	807	4193	104
B12	0	0	251	6723	104	0	0	594	7804	47	0	0	346	4571	80	0	0	734	3859	109
B13	0	0	236	5941	88	0	0	671	8075	53	0	0	480	4996	110	0	0	750	4389	136
B14	0	0	219	7219	120	0	0	611	7638	131	0	0	471	4824	58	0	0	731	4194	140
B15	0	0	223	7225	104	0	0	615	8222	52	0	0	454	4586	69	0	0	768	3929	116
B16	0	0	215	6250	122	0	0	634	8309	49	0	0	371	3844	98	0	0	607	3631	118
B17	0	0	205	5746	81	0	0	632	7904	48	0	0	481	4453	107	0	0	718	3922	137
B18	0	0	210	6544	85	0	0	621	8247	72	0	0	443	4368	109	0	0	653	3869	146
B19	0	0	179	4096	74	0	0	559	7418	50	0	0	423	4811	103	0	0	585	3327	101
B20	0	0	186	5957	61	0	0	543	7521	60	0	0	414	4650	84	0	0	625	3530	159
B21	0	0	192	5208	70	0	0	547	8082	51	0	0	358	3674	100	0	0	508	2704	141
B22	0	0	198	6191	62	0	0	541	7294	50	0	0	346	4312	90	0	0	457	3140	163
B23	0	0	165	5633	67	0	0	420	6390	42	0	0	259	3496	97	0	0	416	2476	135
O2	0	0	204	6350	95	0	0	582	7920	63	0	0	452	4752	61	0	0	795	3230	115
O3	0	0	211	7084	130	0	0	721	8167	74	0	0	441	5196	65	0	0	856	3823	150
O4	0	0	225	6387	153	0	0	636	7872	81	0	0	458	5415	57	0	0	871	3599	179
O5	0	0	237	7320	162	0	0	678	8093	73	0	0	410	4582	69	0	0	915	4155	177
O6	0	0	229	6626	190	0	0	646	8211	78	0	0	436	4579	68	0	0	895	3967	143
O7	0	0	240	7222	179	0	0	765	8992	69	0	0	419	3910	23	0	0	965	4059	152
O8	0	0	207	6702	96	0	0	758	8723	73	0	0	440	4577	57	0	0	964	4311	139
O9	0	0	223	6249	112	0	0	667	7753	72	0	0	362	3815	64	0	0	937	4092	150
O10	0	0	225	6966	117	0	0	721	8620	92	0	0	448	5358	41	0	0	1098	3568	168
O11	0	0	183	6347	134	0	0	762	8355	77	0	0	454	4725	56	0	0	1026	3623	177
O12	0	0	173	5650	109	0	0	716	8660	69	0	0	437	4486	59	0	0	857	3766	188
O13	0	0	214	5742	118	0	0	568	7629	64	0	0	449	4038	43	0	0	769	3112	134
O14	0	0	202	5769	111	0	0	685	8155	82	0	0	489	4641	45	0	0	851	3759	133
O15	0	0	187	5313	120	0	0	641	7439	54	0	0	449	4780	70	0	0	837	4017	182
O16	0	0	223	7300	156	0	0	715	8028	40	0	0	422	4711	54	0	0	922	3338	196
O17	0	0	215	5822	134	0	0	716	8431	81	0	0	394	4155	70	0	0	761	3468	131
O18	0	0	173	5188	107	0	0	659	8232	58	0	0	437	4628	64	0	0	821	3630	148
O19	0	0	216	7393	162	0	0	611	7399	57	0	0	346	3645	55	0	0	636	2992	143
O20	0	0	206	5788	114	0	0	546	8007	58	0	0	409	4662	63	0	0	601	2939	146
O21	0	0	211	5800	126	0	0	648	7867	79	0	0	310	3456	70	0	0	566	3240	135
O22	0	0	190	5471	120	0	0	668	8263	54	0	0	363	4156	43	0	0	473	2376	144
O23	0	0	182	5543	107	0	0	419	6123	36	0	0	263	3158	40	0	0	448	2805	160
C2	0	0	230	7166	53	0	0	737	8536	129	0	0	402	4743	105	0	0	702	3670	149
D2	0	0	244	7264	140	0	0	683	7605	248	0	0	451	4619	76	0	0	839	4271	196
E2	0	0	228	7446	97	0	0	720	7827	362	0	0	433	5059	71	0	0	829	3519	134
F2	0	0	278	6621	105	0	0	714	7487	291	0	0	395	4768	54	0	0	735	3931	166
G2	0	0	239	7030	105	0	0	607	7653	349	0	0	440	4613	94	0	0	787	3545	169
H2	0	0	276	7245	179	0	0	649	7270	239	0	0	467	4809	56	0	0	862	3875	224
I2	0	0	249	8512	180	0	0	621	6902	264	0	0	417	4346	71	0	0	748	3394	128
J2	0	0	229	7751	149	0	0	611	7359	154	0	0	352	3927	52	0	0	843	3355	135
K2	0	0	200	6350	119	0	0	690	8071	78	0	0	470	5087	100	0	0	766	3460	171
L2	0	0	228	6466	73	0	0	641	8225	150	0	0	464	4787	87	0	0	772	3877	138
M2	0	0	234	6762	108	0	0	699	8584	57	0	0	361	4866	90	0	0	810	3850	162
N2	0	0	247	7878	122	0	0	679	7721	54	0	0	408	3611	82	0	0	823	3359	129
C23	0	0	178	6654	85	0	0	535	8239	76	0	0	278	3572	109	0	0	414	2485	130
D23	0	0	171	5522	128	0	0	474	6955	122	0	0	331	3697	54	0	0	395	2446	136
E23	0	0	182	5100	44	0	0	457	6918	113	0	0	304	3369	102	0	0	392	2160	165
F23	0	0	193	5347	103	0	0	476	6482	87	0	0	308	3627	45	0	0	441	2706	193
G23	0	0	178	5408	59	0	0	419	6393	61	0	0	318	3438	68	0	0	468	2511	172
H23	0	0	191	5586	85	0	0	460	7048	66	0	0	373	3901	69	0	0	491	2696	169
I23	0	0	152	4434	74	0	0	441	6357	40	0	0	359	3866	77	0	0	564	2978	117
J23	0	0	144	4772	57	0	0	402	6513	78	0	0	374	4007	83	0	0	512	2674	124
K23	0	0	190	5470	71	0	0	462	7205	68	0	0	362	4682	77	0	0	464	2390	115
L23	0	0	172	5354	70	0	0	423	6674	57	0	0	398	4129	64	0	0	472	2540	114
M23	0	0	214	5858	125	0	0	449	6658	36	0	0	368	3796	77	0	0	482	2624	122
N23	0	0	182	4632	71	0	0	322	6114	34	0	0	314	3752	48	0	0	474	2722	168
C3	2.23821e-07	0	253	3248	51	3.01e-05	0	758	2066	135	1.33143e-07	0	414	1032	22	1.84204e-05	0	823	1391	282
D3	2.23821e-07	0	221	2668	60	3.01e-05	0	616	1667	540	1.33143e-07	0	436	1002	30	1.84204e-05	0	874	1235	144
C4	2.23821e-07	0	243	2422	28	3.01e-05	0	751	1862	151	1.33143e-07	0	445	1108	32	1.84204e-05	0	847	1957	176
D4	2.23821e-07	0	242	2293	43	3.01e-05	0	670	1716	599	1.33143e-07	0	387	1002	37	1.84204e-05	0	916	1948	203
C5	1.50001e-07	0	249	2146	70	1.08e-05	0	664	1880	53	8.09115e-08	0	483	1030	56	1.45102e-05	0	910	902	112
D5	1.50001e-07	0	265	2422	71	1.08e-05	0	711	2079	110	8.09115e-08	0	465	990	23	1.45102e-05	0	968	754	74
C6	1.50001e-07	0	270	2114	76	1.08e-05	0	751	2314	60	8.09115e-08	0	505	1387	30	1.45102e-05	0	821	1089	119
D6	1.50001e-07	0	221	2066	88	1.08e-05	0	666	1904	194	8.09115e-08	0	459	1024	33	1.45102e-05	0	904	749	90
C7	1.00529e-07	0	225	4742	83	3.9e-06	0	665	3945	42	4.91702e-08	0	447	1936	46	1.14301e-05	0	882	1020	166
D7	1.00529e-07	0	275	4048	56	3.9e-06	0	722	3774	73	4.91702e-08	0	498	2085	43	1.14301e-05	0	950	1095	87
C8	1.00529e-07	0	234	3699	59	3.9e-06	0	657	3714	28	4.91702e-08	0	395	2178	31	1.14301e-05	0	803	1136	90
D8	1.00529e-07	0	253	3634	49	3.9e-06	0	705	3374	92	4.91702e-08	0	477	1913	35	1.14301e-05	0	972	1166	100
C9	6.73727e-08	0	233	3955	74	1.4e-06	0	748	5086	50	2.98809e-08	0	440	2651	123	9.00379e-06	0	863	1650	153
D9	6.73727e-08	0	249	5076	105	1.4e-06	0	734	4339	110	2.98809e-08	0	516	2996	74	9.00379e-06	0	892	1458	125
C10	6.73727e-08	0	292	4524	95	1.4e-06	0	717	4257	83	2.98809e-08	0	477	2261	75	9.00379e-06	0	741	1605	167
D10	6.73727e-08	0	281	5390	111	1.4e-06	0	796	4946	130	2.98809e-08	0	480	2467	53	9.00379e-06	0	768	1538	137
C11	4.51522e-08	0	285	5813	56	5.05e-07	0	621	5523	36	1.81587e-08	0	520	3811	47	7.09252e-06	0	870	1985	130
D11	4.51522e-08	0	313	4887	95	5.05e-07	0	653	5630	112	1.81587e-08	0	513	4025	51	7.09252e-06	0	839	1809	106
C12	4.51522e-08	0	239	6142	90	5.05e-07	0	656	6164	49	1.81587e-08	0	490	4646	108	7.09252e-06	0	848	1881	117
D12	4.51522e-08	0	218	4744	95	5.05e-07	0	680	6014	123	1.81587e-08	0	513	5122	56	7.09252e-06	0	804	1962	124
M21	0	1.45749e-06	209	1378	44	0	0.000238	503	647	67	0	3.96887e-05	379	657	138	0	7.94393e-05	689	259	84
N21	0	1.45749e-06	191	1079	40	0	0.000238	533	700	80	0	3.96887e-05	356	482	118	0	7.94393e-05	612	923	360
M22	0	1.45749e-06	156	1063	32	0	0.000238	541	782	68	0	3.96887e-05	345	586	144	0	7.94393e-05	538	428	157
N22	0	1.45749e-06	216	1296	40	0	0.000238	598	953	118	0	3.96887e-05	432	525	136	0	7.94393e-05	538	681	253
M19	0	4.83705e-07	232	2631	72	0	2.52e-05	584	424	115	0	7.85904e-06	406	1016	21	0	3.56893e-05	739	303	108
N19	0	4.83705e-07	231	2210	55	0	2.52e-05	596	539	171	0	7.85904e-06	478	1098	19	0	3.56893e-05	667	740	290
M20	0	4.83705e-07	194	1732	55	0	2.52e-05	657	540	181	0	7.85904e-06	369	1000	16	0	3.56893e-05	679	242	92
N20	0	4.83705e-07	211	1656	46	0	2.52e-05	750	731	247	0	7.85904e-06	473	998	20	0	3.56893e-05	609	654	268
M17	0	1.6053e-07	232	3973	93	0	2.67e-06	644	3394	46	0	1.55622e-06	428	1866	16	0	1.6034e-05	817	977	253
N17	0	1.6053e-07	196	2546	46	0	2.67e-06	654	3174	57	0	1.55622e-06	477	1994	18	0	1.6034e-05	892	1043	305
M18	0	1.6053e-07	204	2646	46	0	2.67e-06	662	3617	26	0	1.55622e-06	428	2071	19	0	1.6034e-05	702	947	287
N18	0	1.6053e-07	226	2889	34	0	2.67e-06	773	3653	43	0	1.55622e-06	465	1889	23	0	1.6034e-05	763	1112	328
M15	0	5.3276e-08	163	4588	81	0	2.83e-07	695	4706	34	0	3.08158e-07	509	2597	25	0	7.20352e-06	852	2403	86
N15	0	5.3276e-08	191	4034	99	0	2.83e-07	570	4323	40	0	3.08158e-07	517	2661	35	0	7.20352e-06	756	2372	119
M16	0	5.3276e-08	187	4299	72	0	2.83e-07	584	4240	33	0	3.08158e-07	483	2871	30	0	7.20352e-06	788	2221	79
N16	0	5.3276e-08	203	3736	62	0	2.83e-07	708	4575	25	0	3.08158e-07	453	2621	7	0	7.20352e-06	899	2352	132
M13	0	1.7681e-08	245	5376	90	0	3e-08	691	7244	57	0	6.10206e-08	455	3150	53	0	3.2363e-06	780	2959	94
N13	0	1.7681e-08	194	6074	89	0	3e-08	725	6845	63	0	6.10206e-08	504	3226	52	0	3.2363e-06	821	3077	101
M14	0	1.7681e-08	214	6668	99	0	3e-08	651	6785	72	0	6.10206e-08	486	3426	47	0	3.2363e-06	882	3103	82
N14	0	1.7681e-08	196	5499	77	0	3e-08	612	6662	54	0	6.10206e-08	521	3923	63	0	3.2363e-06	884	2834	120
M3	1.1191e-07	7.28745e-07	276	830	35	1.5e-05	0.000119	642	694	197	6.65716e-08	1.98444e-05	487	100	21	9.21019e-06	3.97196e-05	725	128	49
N3	1.1191e-07	7.28745e-07	287	889	68	1.5e-05	0.000119	618	761	163	6.65716e-08	1.98444e-05	447	88	15	9.21019e-06	3.97196e-05	818	524	221
M4	1.1191e-07	7.28745e-07	196	909	65	1.5e-05	0.000119	728	661	266	6.65716e-08	1.98444e-05	451	75	16	9.21019e-06	3.97196e-05	871	72	21
N4	1.1191e-07	7.28745e-07	249	715	28	1.5e-05	0.000119	670	805	186	6.65716e-08	1.98444e-05	475	140	38	9.21019e-06	3.97196e-05	956	163	56
C21	1.1191e-07	7.28745e-07	208	371	12	1.5e-05	0.000119	678	472	159	6.65716e-08	1.98444e-05	371	286	82	9.21019e-06	3.97196e-05	567	660	254
D21	1.1191e-07	7.28745e-07	194	551	25	1.5e-05	0.000119	598	384	97	6.65716e-08	1.98444e-05	379	269	69	9.21019e-06	3.97196e-05	639	344	178
C22	1.1191e-07	7.28745e-07	213	390	5	1.5e-05	0.000119	430	473	109	6.65716e-08	1.98444e-05	402	312	101	9.21019e-06	3.97196e-05	414	522	227
D22	1.1191e-07	7.28745e-07	180	636	29	1.5e-05	0.000119	510	475	108	6.65716e-08	1.98444e-05	348	188	48	9.21019e-06	3.97196e-05	496	442	228
K3	1.1191e-07	2.41853e-07	272	1191	40	1.5e-05	1.26e-05	612	592	54	6.65716e-08	3.92952e-06	450	681	20	9.21019e-06	1.78447e-05	803	244	62
L3	1.1191e-07	2.41853e-07	218	643	26	1.5e-05	1.26e-05	729	695	86	6.65716e-08	3.92952e-06	443	636	5	9.21019e-06	1.78447e-05	870	161	44
K4	1.1191e-07	2.41853e-07	236	1131	25	1.5e-05	1.26e-05	723	582	72	6.65716e-08	3.92952e-06	464	800	14	9.21019e-06	1.78447e-05	934	83	23
L4	1.1191e-07	2.41853e-07	254	1086	21	1.5e-05	1.26e-05	748	671	138	6.65716e-08	3.92952e-06	443	698	5	9.21019e-06	1.78447e-05	762	234	52
C19	1.1191e-07	2.41853e-07	252	539	27	1.5e-05	1.26e-05	530	390	35	6.65716e-08	3.92952e-06	452	630	36	9.21019e-06	1.78447e-05	673	1120	345
D19	1.1191e-07	2.41853e-07	192	558	41	1.5e-05	1.26e-05	696	585	61	6.65716e-08	3.92952e-06	483	719	11	9.21019e-06	1.78447e-05	571	1030	301
C20	1.1191e-07	2.41853e-07	203	628	23	1.5e-05	1.26e-05	664	463	61	6.65716e-08	3.92952e-06	447	730	39	9.21019e-06	1.78447e-05	641	663	216
D20	1.1191e-07	2.41853e-07	215	683	22	1.5e-05	1.26e-05	621	428	41	6.65716e-08	3.92952e-06	405	635	8	9.21019e-06	1.78447e-05	591	438	145
I3	1.1191e-07	8.0265e-08	273	187	24	1.5e-05	1.34e-06	652	561	37	6.65716e-08	7.78111e-07	428	781	10	9.21019e-06	8.017e-06	893	436	48
J3	1.1191e-07	8.0265e-08	294	222	31	1.5e-05	1.34e-06	679	485	69	6.65716e-08	7.78111e-07	415	707	13	9.21019e-06	8.017e-06	823	537	32
I4	1.1191e-07	8.0265e-08	222	124	14	1.5e-05	1.34e-06	723	672	88	6.65716e-08	7.78111e-07	507	931	14	9.21019e-06	8.017e-06	882	469	50
J4	1.1191e-07	8.0265e-08	283	156	22	1.5e-05	1.34e-06	747	670	67	6.65716e-08	7.78111e-07	400	893	21	9.21019e-06	8.017e-06	978	593	66
C17	1.1191e-07	8.0265e-08	216	1190	32	1.5e-05	1.34e-06	693	1152	29	6.65716e-08	7.78111e-07	451	670	20	9.21019e-06	8.017e-06	686	1025	139
D17	1.1191e-07	8.0265e-08	193	850	37	1.5e-05	1.34e-06	639	991	81	6.65716e-08	7.78111e-07	443	765	12	9.21019e-06	8.017e-06	771	1065	136
C18	1.1191e-07	8.0265e-08	223	850	15	1.5e-05	1.34e-06	668	970	74	6.65716e-08	7.78111e-07	464	786	33	9.21019e-06	8.017e-06	782	993	137
D18	1.1191e-07	8.0265e-08	192	919	33	1.5e-05	1.34e-06	638	809	131	6.65716e-08	7.78111e-07	517	809	17	9.21019e-06	8.017e-06	680	1011	175
G3	1.1191e-07	2.6638e-08	278	3656	53	1.5e-05	1.42e-07	688	2013	241	6.65716e-08	1.54079e-07	467	1325	76	9.21019e-06	3.60176e-06	893	1427	221
H3	1.1191e-07	2.6638e-08	281	3167	117	1.5e-05	1.42e-07	752	1753	300	6.65716e-08	1.54079e-07	437	1054	31	9.21019e-06	3.60176e-06	972	1533	249
G4	1.1191e-07	2.6638e-08	275	4522	41	1.5e-05	1.42e-07	699	2111	196	6.65716e-08	1.54079e-07	472	1345	63	9.21019e-06	3.60176e-06	1006	1340	103
H4	1.1191e-07	2.6638e-08	273	3467	171	1.5e-05	1.42e-07	759	1905	302	6.65716e-08	1.54079e-07	454	1289	29	9.21019e-06	3.60176e-06	991	1331	223
C15	1.1191e-07	2.6638e-08	215	2140	58	1.5e-05	1.42e-07	707	1223	40	6.65716e-08	1.54079e-07	464	792	24	9.21019e-06	3.60176e-06	745	687	88
D15	1.1191e-07	2.6638e-08	202	2381	98	1.5e-05	1.42e-07	630	1059	174	6.65716e-08	1.54079e-07	463	807	21	9.21019e-06	3.60176e-06	784	738	69
C16	1.1191e-07	2.6638e-08	202	1703	51	1.5e-05	1.42e-07	685	1266	42	6.65716e-08	1.54079e-07	454	785	27	9.21019e-06	3.60176e-06	731	1271	149
D16	1.1191e-07	2.6638e-08	297	1417	24	1.5e-05	1.42e-07	619	1234	84	6.65716e-08	1.54079e-07	551	840	23	9.21019e-06	3.60176e-06	715	1266	124
E3	1.1191e-07	8.8405e-09	235	299	38	1.5e-05	1.5e-08	596	963	108	6.65716e-08	3.05103e-08	511	1490	64	9.21019e-06	1.61815e-06	878	1395	185
F3	1.1191e-07	8.8405e-09	262	602	39	1.5e-05	1.5e-08	730	1182	108	6.65716e-08	3.05103e-08	460	2549	69	9.21019e-06	1.61815e-06	837	1392	313
E4	1.1191e-07	8.8405e-09	289	269	38	1.5e-05	1.5e-08	675	1087	181	6.65716e-08	3.05103e-08	505	2077	44	9.21019e-06	1.61815e-06	865	1734	117
F4	1.1191e-07	8.8405e-09	216	1253	78	1.5e-05	1.5e-08	696	1776	181	6.65716e-08	3.05103e-08	448	2230	40	9.21019e-06	1.61815e-06	842	1580	106
C13	1.1191e-07	8.8405e-09	250	2380	50	1.5e-05	1.5e-08	609	1419	74	6.65716e-08	3.05103e-08	482	1126	19	9.21019e-06	1.61815e-06	790	1336	106
D13	1.1191e-07	8.8405e-09	232	2554	83	1.5e-05	1.5e-08	633	1234	132	6.65716e-08	3.05103e-08	449	1036	29	9.21019e-06	1.61815e-06	869	1380	144
C14	1.1191e-07	8.8405e-09	213	2938	59	1.5e-05	1.5e-08	701	1656	113	6.65716e-08	3.05103e-08	536	986	26	9.21019e-06	1.61815e-06	873	1310	109
D14	1.1191e-07	8.8405e-09	232	2734	68	1.5e-05	1.5e-08	590	1289	119	6.65716e-08	3.05103e-08	516	1138	24	9.21019e-06	1.61815e-06	800	1186	128
M5	7.50007e-08	7.28745e-07	221	824	75	5.41e-06	0.000119	667	440	51	4.04558e-08	1.98444e-05	454	668	202	7.25511e-06	3.97196e-05	1035	241	91
N5	7.50007e-08	7.28745e-07	252	947	64	5.41e-06	0.000119	697	569	98	4.04558e-08	1.98444e-05	481	785	209	7.25511e-06	3.97196e-05	857	792	283
M6	7.50007e-08	7.28745e-07	256	1025	36	5.41e-06	0.000119	667	773	131	4.04558e-08	1.98444e-05	454	286	69	7.25511e-06	3.97196e-05	968	130	47
N6	7.50007e-08	7.28745e-07	248	862	106	5.41e-06	0.000119	672	830	104	4.04558e-08	1.98444e-05	469	456	128	7.25511e-06	3.97196e-05	932	330	103
E21	7.50007e-08	7.28745e-07	190	683	29	5.41e-06	0.000119	586	398	89	4.04558e-08	1.98444e-05	451	219	79	7.25511e-06	3.97196e-05	617	747	349
F21	7.50007e-08	7.28745e-07	190	612	25	5.41e-06	0.000119	572	355	82	4.04558e-08	1.98444e-05	402	194	45	7.25511e-06	3.97196e-05	603	769	385
E22	7.50007e-08	7.28745e-07	220	563	15	5.41e-06	0.000119	590	380	82	4.04558e-08	1.98444e-05	339	303	74	7.25511e-06	3.97196e-05	588	790	349
F22	7.50007e-08	7.28745e-07	140	924	19	5.41e-06	0.000119	490	324	62	4.04558e-08	1.98444e-05	375	206	60	7.25511e-06	3.97196e-05	559	844	395
K5	7.50007e-08	2.41853e-07	241	1145	22	5.41e-06	1.26e-05	708	687	30	4.04558e-08	3.92952e-06	491	780	7	7.25511e-06	1.78447e-05	894	281	80
L5	7.50007e-08	2.41853e-07	293	1239	23	5.41e-06	1.26e-05	624	669	73	4.04558e-08	3.92952e-06	461	851	12	7.25511e-06	1.78447e-05	1071	548	173
K6	7.50007e-08	2.41853e-07	292	1452	30	5.41e-06	1.26e-05	763	711	46	4.04558e-08	3.92952e-06	443	759	11	7.25511e-06	1.78447e-05	981	124	31
L6	7.50007e-08	2.41853e-07	265	1079	21	5.41e-06	1.26e-05	741	917	104	4.04558e-08	3.92952e-06	451	724	14	7.25511e-06	1.78447e-05	1012	270	65
E19	7.50007e-08	2.41853e-07	221	891	24	5.41e-06	1.26e-05	606	602	39	4.04558e-08	3.92952e-06	446	717	22	7.25511e-06	1.78447e-05	683	1100	376
F19	7.50007e-08	2.41853e-07	242	894	18	5.41e-06	1.26e-05	629	675	58	4.04558e-08	3.92952e-06	470	665	10	7.25511e-06	1.78447e-05	738	1152	428
E20	7.50007e-08	2.41853e-07	185	864	16	5.41e-06	1.26e-05	683	577	53	4.04558e-08	3.92952e-06	490	664	24	7.25511e-06	1.78447e-05	705	680	246
F20	7.50007e-08	2.41853e-07	231	907	27	5.41e-06	1.26e-05	678	600	49	4.04558e-08	3.92952e-06	459	695	15	7.25511e-06	1.78447e-05	710	735	280
I5	7.50007e-08	8.0265e-08	258	170	24	5.41e-06	1.34e-06	621	485	48	4.04558e-08	7.78111e-07	494	977	15	7.25511e-06	8.017e-06	918	576	47
J5	7.50007e-08	8.0265e-08	238	338	46	5.41e-06	1.34e-06	707	757	113	4.04558e-08	7.78111e-07	533	1089	9	7.25511e-06	8.017e-06	980	715	55
I6	7.50007e-08	8.0265e-08	223	442	62	5.41e-06	1.34e-06	702	643	34	4.04558e-08	7.78111e-07	510	1037	24	7.25511e-06	8.017e-06	1034	657	50
J6	7.50007e-08	8.0265e-08	243	578	44	5.41e-06	1.34e-06	785	842	58	4.04558e-08	7.78111e-07	559	1085	11	7.25511e-06	8.017e-06	1025	795	156
E17	7.50007e-08	8.0265e-08	254	1847	21	5.41e-06	1.34e-06	625	1336	59	4.04558e-08	7.78111e-07	475	854	27	7.25511e-06	8.017e-06	759	970	160
F17	7.50007e-08	8.0265e-08	200	1371	36	5.41e-06	1.34e-06	618	1068	46	4.04558e-08	7.78111e-07	464	774	13	7.25511e-06	8.017e-06	790	909	154
E18	7.50007e-08	8.0265e-08	180	1470	25	5.41e-06	1.34e-06	732	1562	91	4.04558e-08	7.78111e-07	489	790	17	7.25511e-06	8.017e-06	761	1024	178
F18	7.50007e-08	8.0265e-08	247	1454	24	5.41e-06	1.34e-06	673	1505	43	4.04558e-08	7.78111e-07	502	755	31	7.25511e-06	8.017e-06	748	1028	164
G5	7.50007e-08	2.6638e-08	252	3302	33	5.41e-06	1.42e-07	701	1994	126	4.04558e-08	1.54079e-07	545	1338	95	7.25511e-06	3.60176e-06	971	1306	123
H5	7.50007e-08	2.6638e-08	272	3302	142	5.41e-06	1.42e-07	631	1781	92	4.04558e-08	1.54079e-07	475	1455	23	7.25511e-06	3.60176e-06	1015	1409	164
G6	7.50007e-08	2.6638e-08	197	2794	71	5.41e-06	1.42e-07	664	2087	113	4.04558e-08	1.54079e-07	446	1180	40	7.25511e-06	3.60176e-06	988	1086	231
H6	7.50007e-08	2.6638e-08	221	3138	81	5.41e-06	1.42e-07	742	2179	125	4.04558e-08	1.54079e-07	498	1424	49	7.25511e-06	3.60176e-06	1065	1321	294
E15	7.50007e-08	2.6638e-08	185	2775	50	5.41e-06	1.42e-07	604	1573	115	4.04558e-08	1.54079e-07	446	1369	46	7.25511e-06	3.60176e-06	718	996	228
F15	7.50007e-08	2.6638e-08	210	3353	41	5.41e-06	1.42e-07	641	1751	150	4.04558e-08	1.54079e-07	501	1151	37	7.25511e-06	3.60176e-06	884	1015	108
E16	7.50007e-08	2.6638e-08	202	2545	26	5.41e-06	1.42e-07	624	1919	87	4.04558e-08	1.54079e-07	499	1289	32	7.25511e-06	3.60176e-06	678	1180	136
F16	7.50007e-08	2.6638e-08	220	2933	39	5.41e-06	1.42e-07	694	1929	104	4.04558e-08	1.54079e-07	545	1554	29	7.25511e-06	3.60176e-06	846	1274	127
E5	7.50007e-08	8.8405e-09	228	292	41	5.41e-06	1.5e-08	659	2358	95	4.04558e-08	3.05103e-08	482	1877	91	7.25511e-06	1.61815e-06	967	1132	179
F5	7.50007e-08	8.8405e-09	257	2727	67	5.41e-06	1.5e-08	667	2161	168	4.04558e-08	3.05103e-08	448	1673	70	7.25511e-06	1.61815e-06	971	1315	285
E6	7.50007e-08	8.8405e-09	263	2004	135	5.41e-06	1.5e-08	703	2604	128	4.04558e-08	3.05103e-08	416	1546	30	7.25511e-06	1.61815e-06	893	1125	177
F6	7.50007e-08	8.8405e-09	249	3994	113	5.41e-06	1.5e-08	703	2414	121	4.04558e-08	3.05103e-08	495	2081	81	7.25511e-06	1.61815e-06	1041	1227	281
E13	7.50007e-08	8.8405e-09	231	3180	45	5.41e-06	1.5e-08	741	2376	98	4.04558e-08	3.05103e-08	536	2276	55	7.25511e-06	1.61815e-06	802	1498	197
F13	7.50007e-08	8.8405e-09	231	3152	29	5.41e-06	1.5e-08	679	2464	99	4.04558e-08	3.05103e-08	515	1998	64	7.25511e-06	1.61815e-06	917	1389	171
E14	7.50007e-08	8.8405e-09	281	5071	58	5.41e-06	1.5e-08	687	2460	58	4.04558e-08	3.05103e-08	508	1776	53	7.25511e-06	1.61815e-06	843	1278	125
F14	7.50007e-08	8.8405e-09	265	4336	54	5.41e-06	1.5e-08	714	2540	37	4.04558e-08	3.05103e-08	504	1869	63	7.25511e-06	1.61815e-06	829	1213	116
M7	5.02643e-08	7.28745e-07	268	1400	25	1.95e-06	0.000119	773	378	16	2.45851e-08	1.98444e-05	414	168	30	5.71505e-06	3.97196e-05	1047	415	178
N7	5.02643e-08	7.28745e-07	250	1020	101	1.95e-06	0.000119	779	499	86	2.45851e-08	1.98444e-05	453	428	95	5.71505e-06	3.97196e-05	1043	1003	472
M8	5.02643e-08	7.28745e-07	187	1010	43	1.95e-06	0.000119	803	363	44	2.45851e-08	1.98444e-05	444	159	31	5.71505e-06	3.97196e-05	1071	204	82
N8	5.02643e-08	7.28745e-07	253	993	39	1.95e-06	0.000119	741	478	81	2.45851e-08	1.98444e-05	463	269	62	5.71505e-06	3.97196e-05	1018	591	271
G21	5.02643e-08	7.28745e-07	239	985	31	1.95e-06	0.000119	550	439	130	2.45851e-08	1.98444e-05	434	399	89	5.71505e-06	3.97196e-05	564	800	306
H21	5.02643e-08	7.28745e-07	175	538	8	1.95e-06	0.000119	641	439	128	2.45851e-08	1.98444e-05	391	382	89	5.71505e-06	3.97196e-05	614	771	318
G22	5.02643e-08	7.28745e-07	196	831	25	1.95e-06	0.000119	635	456	129	2.45851e-08	1.98444e-05	320	399	112	5.71505e-06	3.97196e-05	563	658	276
H22	5.02643e-08	7.28745e-07	206	768	30	1.95e-06	0.000119	580	577	180	2.45851e-08	1.98444e-05	385	354	83	5.71505e-06	3.97196e-05	521	846	344
K7	5.02643e-08	2.41853e-07	277	1687	15	1.95e-06	1.26e-05	671	642	28	2.45851e-08	3.92952e-06	460	823	13	5.71505e-06	1.78447e-05	1099	603	173
L7	5.02643e-08	2.41853e-07	278	1718	30	1.95e-06	1.26e-05	712	875	42	2.45851e-08	3.92952e-06	505	827	13	5.71505e-06	1.78447e-05	1052	992	384
K8	5.02643e-08	2.41853e-07	239	1499	23	1.95e-06	1.26e-05	737	909	24	2.45851e-08	3.92952e-06	463	876	14	5.71505e-06	1.78447e-05	1149	184	41
L8	5.02643e-08	2.41853e-07	260	1339	22	1.95e-06	1.26e-05	736	894	143	2.45851e-08	3.92952e-06	442	966	10	5.71505e-06	1.78447e-05	1057	207	82
G19	5.02643e-08	2.41853e-07	217	1660	32	1.95e-06	1.26e-05	673	681	55	2.45851e-08	3.92952e-06	406	776	16	5.71505e-06	1.78447e-05	689	1074	383
H19	5.02643e-08	2.41853e-07	190	1140	25	1.95e-06	1.26e-05	662	534	49	2.45851e-08	3.92952e-06	460	882	16	5.71505e-06	1.78447e-05	755	949	348
G20	5.02643e-08	2.41853e-07	218	1270	33	1.95e-06	1.26e-05	697	704	59	2.45851e-08	3.92952e-06	401	873	34	5.71505e-06	1.78447e-05	698	708	259
H20	5.02643e-08	2.41853e-07	180	1009	36	1.95e-06	1.26e-05	783	657	48	2.45851e-08	3.92952e-06	421	804	14	5.71505e-06	1.78447e-05	631	674	233
I7	5.02643e-08	8.0265e-08	209	1414	26	1.95e-06	1.34e-06	756	1730	51	2.45851e-08	7.78111e-07	479	1493	26	5.71505e-06	8.017e-06	929	784	78
J7	5.02643e-08	8.0265e-08	254	2287	55	1.95e-06	1.34e-06	728	1681	40	2.45851e-08	7.78111e-07	413	1494	24	5.71505e-06	8.017e-06	1091	824	69
I8	5.02643e-08	8.0265e-08	220	1379	35	1.95e-06	1.34e-06	739	1484	54	2.45851e-08	7.78111e-07	410	1264	34	5.71505e-06	8.017e-06	1085	728	49
J8	5.02643e-08	8.0265e-08	214	2173	96	1.95e-06	1.34e-06	727	1813	64	2.45851e-08	7.78111e-07	457	1260	37	5.71505e-06	8.017e-06	1084	913	203
G17	5.02643e-08	8.0265e-08	221	3746	49	1.95e-06	1.34e-06	728	1738	321	2.45851e-08	7.78111e-07	439	1221	39	5.71505e-06	8.017e-06	795	938	147
H17	5.02643e-08	8.0265e-08	230	2737	55	1.95e-06	1.34e-06	583	1487	471	2.45851e-08	7.78111e-07	491	1282	23	5.71505e-06	8.017e-06	829	983	133
G18	5.02643e-08	8.0265e-08	214	2893	48	1.95e-06	1.34e-06	689	1741	321	2.45851e-08	7.78111e-07	476	1275	33	5.71505e-06	8.017e-06	818	1020	150
H18	5.02643e-08	8.0265e-08	213	2025	40	1.95e-06	1.34e-06	720	1632	276	2.45851e-08	7.78111e-07	477	1368	17	5.71505e-06	8.017e-06	789	1055	148
G7	5.02643e-08	2.6638e-08	236	3285	56	1.95e-06	1.42e-07	689	2600	97	2.45851e-08	1.54079e-07	473	1741	79	5.71505e-06	3.60176e-06	1006	1303	107
H7	5.02643e-08	2.6638e-08	219	3640	82	1.95e-06	1.42e-07	665	2315	77	2.45851e-08	1.54079e-07	447	1828	49	5.71505e-06	3.60176e-06	968	1326	113
G8	5.02643e-08	2.6638e-08	278	5433	32	1.95e-06	1.42e-07	717	2950	84	2.45851e-08	1.54079e-07	461	1983	63	5.71505e-06	3.60176e-06	956	1336	110
H8	5.02643e-08	2.6638e-08	232	5083	217	1.95e-06	1.42e-07	695	2802	82	2.45851e-08	1.54079e-07	427	2212	60	5.71505e-06	3.60176e-06	1083	1330	102
G15	5.02643e-08	2.6638e-08	184	4003	53	1.95e-06	1.42e-07	673	2439	146	2.45851e-08	1.54079e-07	469	1817	62	5.71505e-06	3.60176e-06	793	1022	114
H15	5.02643e-08	2.6638e-08	232	4184	49	1.95e-06	1.42e-07	684	2185	986	2.45851e-08	1.54079e-07	508	1637	36	5.71505e-06	3.60176e-06	920	1324	131
G16	5.02643e-08	2.6638e-08	182	3920	31	1.95e-06	1.42e-07	658	2179	223	2.45851e-08	1.54079e-07	516	2355	21	5.71505e-06	3.60176e-06	746	1221	128
H16	5.02643e-08	2.6638e-08	203	3370	134	1.95e-06	1.42e-07	643	2013	546	2.45851e-08	1.54079e-07	440	1851	16	5.71505e-06	3.60176e-06	848	1320	139
E7	5.02643e-08	8.8405e-09	220	427	78	1.95e-06	1.5e-08	724	4045	79	2.45851e-08	3.05103e-08	483	2338	79	5.71505e-06	1.61815e-06	1022	1237	180
F7	5.02643e-08	8.8405e-09	219	4440	84	1.95e-06	1.5e-08	771	3617	50	2.45851e-08	3.05103e-08	467	2610	64	5.71505e-06	1.61815e-06	1008	1350	139
E8	5.02643e-08	8.8405e-09	214	2120	25	1.95e-06	1.5e-08	732	3659	90	2.45851e-08	3.05103e-08	471	2549	54	5.71505e-06	1.61815e-06	848	1319	110
F8	5.02643e-08	8.8405e-09	243	5262	63	1.95e-06	1.5e-08	804	3818	88	2.45851e-08	3.05103e-08	476	2685	49	5.71505e-06	1.61815e-06	1009	1460	112
G13	5.02643e-08	8.8405e-09	212	4617	44	1.95e-06	1.5e-08	722	3660	108	2.45851e-08	3.05103e-08	457	2662	97	5.71505e-06	1.61815e-06	979	1405	110
H13	5.02643e-08	8.8405e-09	241	4391	83	1.95e-06	1.5e-08	633	949	202	2.45851e-08	3.05103e-08	455	1915	49	5.71505e-06	1.61815e-06	991	1584	157
G14	5.02643e-08	8.8405e-09	232	5552	53	1.95e-06	1.5e-08	688	3684	32	2.45851e-08	3.05103e-08	484	2955	74	5.71505e-06	1.61815e-06	981	1411	104
H14	5.02643e-08	8.8405e-09	229	4840	77	1.95e-06	1.5e-08	709	3636	255	2.45851e-08	3.05103e-08	540	3059	94	5.71505e-06	1.61815e-06	1014	1570	126
M9	3.36864e-08	7.28745e-07	238	1773	69	7.02e-07	0.000119	627	725	48	1.49404e-08	1.98444e-05	452	929	218	4.50189e-06	3.97196e-05	1001	288	95
N9	3.36864e-08	7.28745e-07	217	1559	106	7.02e-07	0.000119	653	821	128	1.49404e-08	1.98444e-05	514	968	191	4.50189e-06	3.97196e-05	939	394	146
M10	3.36864e-08	7.28745e-07	242	1507	35	7.02e-07	0.000119	696	801	152	1.49404e-08	1.98444e-05	438	657	119	4.50189e-06	3.97196e-05	1024	145	61
N10	3.36864e-08	7.28745e-07	198	1263	35	7.02e-07	0.000119	723	933	83	1.49404e-08	1.98444e-05	523	848	174	4.50189e-06	3.97196e-05	993	671	269
I21	3.36864e-08	7.28745e-07	143	746	17	7.02e-07	0.000119	539	342	87	1.49404e-08	1.98444e-05	347	542	135	4.50189e-06	3.97196e-05	508	263	104
J21	3.36864e-08	7.28745e-07	194	699	28	7.02e-07	0.000119	562	468	114	1.49404e-08	1.98444e-05	381	592	157	4.50189e-06	3.97196e-05	620	391	165
I22	3.36864e-08	7.28745e-07	201	943	18	7.02e-07	0.000119	524	490	92	1.49404e-08	1.98444e-05	402	522	127	4.50189e-06	3.97196e-05	518	250	101
J22	3.36864e-08	7.28745e-07	160	603	32	7.02e-07	0.000119	521	548	88	1.49404e-08	1.98444e-05	380	615	151	4.50189e-06	3.97196e-05	522	285	113
K9	3.36864e-08	2.41853e-07	213	2268	48	7.02e-07	1.26e-05	795	986	53	1.49404e-08	3.92952e-06	459	1303	17	4.50189e-06	1.78447e-05	1072	278	76
L9	3.36864e-08	2.41853e-07	271	2386	55	7.02e-07	1.26e-05	707	994	107	1.49404e-08	3.92952e-06	422	1369	12	4.50189e-06	1.78447e-05	1001	201	77
K10	3.36864e-08	2.41853e-07	231	2565	28	7.02e-07	1.26e-05	731	1183	49	1.49404e-08	3.92952e-06	464	1241	10	4.50189e-06	1.78447e-05	1070	130	58
L10	3.36864e-08	2.41853e-07	230	1823	38	7.02e-07	1.26e-05	686	1153	102	1.49404e-08	3.92952e-06	447	1189	12	4.50189e-06	1.78447e-05	1140	299	95
I19	3.36864e-08	2.41853e-07	200	1584	38	7.02e-07	1.26e-05	632	557	59	1.49404e-08	3.92952e-06	525	1189	19	4.50189e-06	1.78447e-05	740	304	44
J19	3.36864e-08	2.41853e-07	219	1921	49	7.02e-07	1.26e-05	533	593	49	1.49404e-08	3.92952e-06	410	753	19	4.50189e-06	1.78447e-05	761	579	190
I20	3.36864e-08	2.41853e-07	209	1755	31	7.02e-07	1.26e-05	687	749	27	1.49404e-08	3.92952e-06	461	1070	11	4.50189e-06	1.78447e-05	755	286	112
J20	3.36864e-08	2.41853e-07	175	1312	38	7.02e-07	1.26e-05	638	812	58	1.49404e-08	3.92952e-06	462	976	14	4.50189e-06	1.78447e-05	765	290	102
I9	3.36864e-08	8.0265e-08	234	3231	44	7.02e-07	1.34e-06	661	2005	52	1.49404e-08	7.78111e-07	538	1641	30	4.50189e-06	8.017e-06	1015	671	50
J9	3.36864e-08	8.0265e-08	223	2814	89	7.02e-07	1.34e-06	617	1872	83	1.49404e-08	7.78111e-07	452	1809	28	4.50189e-06	8.017e-06	1012	825	110
I10	3.36864e-08	8.0265e-08	233	2388	31	7.02e-07	1.34e-06	689	2189	34	1.49404e-08	7.78111e-07	457	1564	28	4.50189e-06	8.017e-06	946	555	49
J10	3.36864e-08	8.0265e-08	241	3279	49	7.02e-07	1.34e-06	750	2281	51	1.49404e-08	7.78111e-07	463	1558	32	4.50189e-06	8.017e-06	1011	1012	247
I17	3.36864e-08	8.0265e-08	203	3547	38	7.02e-07	1.34e-06	641	2060	105	1.49404e-08	7.78111e-07	441	1462	23	4.50189e-06	8.017e-06	824	689	58
J17	3.36864e-08	8.0265e-08	240	3638	58	7.02e-07	1.34e-06	635	1868	115	1.49404e-08	7.78111e-07	506	1644	34	4.50189e-06	8.017e-06	836	822	75
I18	3.36864e-08	8.0265e-08	202	3047	36	7.02e-07	1.34e-06	651	2043	75	1.49404e-08	7.78111e-07	446	1743	14	4.50189e-06	8.017e-06	816	699	65
J18	3.36864e-08	8.0265e-08	244	3289	53	7.02e-07	1.34e-06	683	2192	103	1.49404e-08	7.78111e-07	485	1849	20	4.50189e-06	8.017e-06	806	755	61
G9	3.36864e-08	2.6638e-08	225	4965	41	7.02e-07	1.42e-07	647	3250	93	1.49404e-08	1.54079e-07	426	2337	55	4.50189e-06	3.60176e-06	919	1362	132
H9	3.36864e-08	2.6638e-08	225	4890	57	7.02e-07	1.42e-07	706	3249	108	1.49404e-08	1.54079e-07	475	2305	56	4.50189e-06	3.60176e-06	1046	1443	155
G10	3.36864e-08	2.6638e-08	177	4355	50	7.02e-07	1.42e-07	607	3144	38	1.49404e-08	1.54079e-07	523	2348	80	4.50189e-06	3.60176e-06	915	1438	165
H10	3.36864e-08	2.6638e-08	283	5176	70	7.02e-07	1.42e-07	660	3378	41	1.49404e-08	1.54079e-07	521	2608	43	4.50189e-06	3.60176e-06	980	1277	189
I15	3.36864e-08	2.6638e-08	179	4198	36	7.02e-07	1.42e-07	672	2992	240	1.49404e-08	1.54079e-07	468	2379	27	4.50189e-06	3.60176e-06	913	1081	75
J15	3.36864e-08	2.6638e-08	217	4011	47	7.02e-07	1.42e-07	650	2790	152	1.49404e-08	1.54079e-07	481	2072	58	4.50189e-06	3.60176e-06	820	1130	72
I16	3.36864e-08	2.6638e-08	235	4606	46	7.02e-07	1.42e-07	693	3045	123	1.49404e-08	1.54079e-07	434	2500	43	4.50189e-06	3.60176e-06	812	1011	73
J16	3.36864e-08	2.6638e-08	216	3713	38	7.02e-07	1.42e-07	657	3106	127	1.49404e-08	1.54079e-07	444	2705	30	4.50189e-06	3.60176e-06	905	1180	79
E9	3.36864e-08	8.8405e-09	199	4088	118	7.02e-07	1.5e-08	689	4159	130	1.49404e-08	3.05103e-08	478	3197	77	4.50189e-06	1.61815e-06	993	1421	132
F9	3.36864e-08	8.8405e-09	250	6121	76	7.02e-07	1.5e-08	642	3993	107	1.49404e-08	3.05103e-08	488	3320	47	4.50189e-06	1.61815e-06	919	1438	92
E10	3.36864e-08	8.8405e-09	255	5789	76	7.02e-07	1.5e-08	756	4646	121	1.49404e-08	3.05103e-08	449	3064	97	4.50189e-06	1.61815e-06	916	1598	176
F10	3.36864e-08	8.8405e-09	251	6108	80	7.02e-07	1.5e-08	675	4097	81	1.49404e-08	3.05103e-08	492	3060	86	4.50189e-06	1.61815e-06	947	1298	111
I13	3.36864e-08	8.8405e-09	197	5426	76	7.02e-07	1.5e-08	659	4991	27	1.49404e-08	3.05103e-08	478	3800	57	4.50189e-06	1.61815e-06	913	1247	82
J13	3.36864e-08	8.8405e-09	237	4409	59	7.02e-07	1.5e-08	726	4996	40	1.49404e-08	3.05103e-08	466	3031	81	4.50189e-06	1.61815e-06	984	1316	70
I14	3.36864e-08	8.8405e-09	250	7262	71	7.02e-07	1.5e-08	647	4832	69	1.49404e-08	3.05103e-08	480	3522	65	4.50189e-06	1.61815e-06	911	1178	52
J14	3.36864e-08	8.8405e-09	215	5629	130	7.02e-07	1.5e-08	698	5225	63	1.49404e-08	3.05103e-08	402	2720	73	4.50189e-06	1.61815e-06	894	1239	98
M11	2.25761e-08	7.28745e-07	233	1934	105	2.53e-07	0.000119	673	601	54	9.07936e-09	1.98444e-05	471	385	70	3.54626e-06	3.97196e-05	1018	111	58
N11	2.25761e-08	7.28745e-07	240	1639	26	2.53e-07	0.000119	718	670	136	9.07936e-09	1.98444e-05	471	557	112	3.54626e-06	3.97196e-05	935	585	262
M12	2.25761e-08	7.28745e-07	205	1676	64	2.53e-07	0.000119	699	502	30	9.07936e-09	1.98444e-05	468	244	36	3.54626e-06	3.97196e-05	836	165	86
N12	2.25761e-08	7.28745e-07	199	1546	44	2.53e-07	0.000119	693	610	67	9.07936e-09	1.98444e-05	464	357	66	3.54626e-06	3.97196e-05	861	840	391
K21	2.25761e-08	7.28745e-07	156	1044	21	2.53e-07	0.000119	547	466	134	9.07936e-09	1.98444e-05	428	553	153	3.54626e-06	3.97196e-05	645	284	107
L21	2.25761e-08	7.28745e-07	217	1435	14	2.53e-07	0.000119	578	756	206	9.07936e-09	1.98444e-05	390	759	200	3.54626e-06	3.97196e-05	619	513	186
K22	2.25761e-08	7.28745e-07	164	882	11	2.53e-07	0.000119	414	617	157	9.07936e-09	1.98444e-05	445	624	160	3.54626e-06	3.97196e-05	492	261	96
L22	2.25761e-08	7.28745e-07	160	934	19	2.53e-07	0.000119	507	758	173	9.07936e-09	1.98444e-05	434	767	213	3.54626e-06	3.97196e-05	527	567	184
K11	2.25761e-08	2.41853e-07	234	2795	42	2.53e-07	1.26e-05	716	1028	31	9.07936e-09	3.92952e-06	459	1478	20	3.54626e-06	1.78447e-05	1060	315	73
L11	2.25761e-08	2.41853e-07	279	2817	43	2.53e-07	1.26e-05	636	1060	64	9.07936e-09	3.92952e-06	442	1391	21	3.54626e-06	1.78447e-05	1061	294	79
K12	2.25761e-08	2.41853e-07	205	2746	36	2.53e-07	1.26e-05	758	833	15	9.07936e-09	3.92952e-06	453	1390	23	3.54626e-06	1.78447e-05	916	241	88
L12	2.25761e-08	2.41853e-07	201	2245	20	2.53e-07	1.26e-05	747	1245	73	9.07936e-09	3.92952e-06	502	1487	23	3.54626e-06	1.78447e-05	954	320	86
K19	2.25761e-08	2.41853e-07	257	2396	67	2.53e-07	1.26e-05	620	644	15	9.07936e-09	3.92952e-06	460	1326	15	3.54626e-06	1.78447e-05	799	577	190
L19	2.25761e-08	2.41853e-07	210	2155	37	2.53e-07	1.26e-05	687	1035	75	9.07936e-09	3.92952e-06	436	1165	20	3.54626e-06	1.78447e-05	749	574	194
K20	2.25761e-08	2.41853e-07	212	1690	25	2.53e-07	1.26e-05	637	995	36	9.07936e-09	3.92952e-06	457	1151	12	3.54626e-06	1.78447e-05	632	331	115
L20	2.25761e-08	2.41853e-07	232	1834	25	2.53e-07	1.26e-05	658	1026	83	9.07936e-09	3.92952e-06	436	1221	19	3.54626e-06	1.78447e-05	687	520	202
I11	2.25761e-08	8.0265e-08	233	3870	48	2.53e-07	1.34e-06	743	2803	56	9.07936e-09	7.78111e-07	503	2161	48	3.54626e-06	8.017e-06	1066	1008	59
J11	2.25761e-08	8.0265e-08	207	3132	70	2.53e-07	1.34e-06	618	2924	37	9.07936e-09	7.78111e-07	418	1790	23	3.54626e-06	8.017e-06	959	1059	175
I12	2.25761e-08	8.0265e-08	195	3723	28	2.53e-07	1.34e-06	659	2602	40	9.07936e-09	7.78111e-07	529	2112	39	3.54626e-06	8.017e-06	922	938	62
J12	2.25761e-08	8.0265e-08	192	3606	78	2.53e-07	1.34e-06	745	3139	112	9.07936e-09	7.78111e-07	516	2185	43	3.54626e-06	8.017e-06	958	1038	97
K17	2.25761e-08	8.0265e-08	181	2913	32	2.53e-07	1.34e-06	618	2286	33	9.07936e-09	7.78111e-07	531	1997	29	3.54626e-06	8.017e-06	775	713	62
L17	2.25761e-08	8.0265e-08	195	3137	39	2.53e-07	1.34e-06	595	2488	81	9.07936e-09	7.78111e-07	482	1836	20	3.54626e-06	8.017e-06	826	805	89
K18	2.25761e-08	8.0265e-08	253	3616	28	2.53e-07	1.34e-06	688	2644	20	9.07936e-09	7.78111e-07	444	1744	11	3.54626e-06	8.017e-06	816	780	66
L18	2.25761e-08	8.0265e-08	214	3407	22	2.53e-07	1.34e-06	710	2843	68	9.07936e-09	7.78111e-07	514	2289	16	3.54626e-06	8.017e-06	833	891	128
G11	2.25761e-08	2.6638e-08	213	4367	57	2.53e-07	1.42e-07	603	3912	126	9.07936e-09	1.54079e-07	415	2463	76	3.54626e-06	3.60176e-06	930	1340	171
H11	2.25761e-08	2.6638e-08	212	5182	91	2.53e-07	1.42e-07	661	3861	78	9.07936e-09	1.54079e-07	459	2617	37	3.54626e-06	3.60176e-06	949	1471	139
G12	2.25761e-08	2.6638e-08	248	4722	58	2.53e-07	1.42e-07	780	4660	182	9.07936e-09	1.54079e-07	491	2359	76	3.54626e-06	3.60176e-06	874	1064	110
H12	2.25761e-08	2.6638e-08	252	5557	134	2.53e-07	1.42e-07	668	4168	111	9.07936e-09	1.54079e-07	493	2641	104	3.54626e-06	3.60176e-06	912	1148	136
K15	2.25761e-08	2.6638e-08	240	4011	48	2.53e-07	1.42e-07	721	4404	13	9.07936e-09	1.54079e-07	483	2713	33	3.54626e-06	3.60176e-06	835	1300	77
L15	2.25761e-08	2.6638e-08	227	5133	74	2.53e-07	1.42e-07	682	4178	56	9.07936e-09	1.54079e-07	497	2836	27	3.54626e-06	3.60176e-06	785	1183	81
K16	2.25761e-08	2.6638e-08	145	3379	41	2.53e-07	1.42e-07	680	3829	60	9.07936e-09	1.54079e-07	451	2817	27	3.54626e-06	3.60176e-06	876	1148	77
L16	2.25761e-08	2.6638e-08	219	5539	35	2.53e-07	1.42e-07	638	3569	67	9.07936e-09	1.54079e-07	452	2888	27	3.54626e-06	3.60176e-06	799	1219	115
E11	2.25761e-08	8.8405e-09	239	5620	61	2.53e-07	1.5e-08	764	6398	177	9.07936e-09	3.05103e-08	472	3418	84	3.54626e-06	1.61815e-06	923	1594	159
F11	2.25761e-08	8.8405e-09	262	4895	73	2.53e-07	1.5e-08	640	5046	93	9.07936e-09	3.05103e-08	514	3203	72	3.54626e-06	1.61815e-06	925	1430	124
E12	2.25761e-08	8.8405e-09	241	5075	53	2.53e-07	1.5e-08	648	4983	77	9.07936e-09	3.05103e-08	476	3691	81	3.54626e-06	1.61815e-06	825	1305	96
F12	2.25761e-08	8.8405e-09	248	6231	117	2.53e-07	1.5e-08	710	5745	85	9.07936e-09	3.05103e-08	505	3892	68	3.54626e-06	1.61815e-06	880	1312	154
K13	2.25761e-08	8.8405e-09	245	6143	58	2.53e-07	1.5e-08	704	6362	41	9.07936e-09	3.05103e-08	487	3472	85	3.54626e-06	1.61815e-06	928	1236	40
L13	2.25761e-08	8.8405e-09	219	6534	49	2.53e-07	1.5e-08	709	6104	51	9.07936e-09	3.05103e-08	440	3070	41	3.54626e-06	1.61815e-06	850	1309	93
K14	2.25761e-08	8.8405e-09	235	6791	54	2.53e-07	1.5e-08	566	5045	47	9.07936e-09	3.05103e-08	449	3469	52	3.54626e-06	1.61815e-06	1014	1215	70
L14	2.25761e-08	8.8405e-09	208	5346	56	2.53e-07	1.5e-08	657	6058	42	9.07936e-09	3.05103e-08	459	3063	54	3.54626e-06	1.61815e-06	1002	1329	114

## Sheet: Fig 1B JQ1+Tax
	SUM159					SUM159R					SUM149					SUM149R
	Concentration (M)		Cell count			Concentration (M)		Cell count			Concentration (M)		Cell count			Concentration (M)		Cell count
Well	JQ1	Paclitaxel	Baseline	Total	Dead	JQ1	Paclitaxel	Baseline	Total	Dead	JQ1	Paclitaxel	Baseline	Total	Dead	JQ1	Paclitaxel	Baseline	Total	Dead
B2	0	0	207	3056	62	0	0	567	5378	56	0	0	694	3169	100	0	0	890	3662	169
B3	0	0	266	1876	34	0	0	525	4676	55	0	0	750	3583	152	0	0	948	4646	109
B4	0	0	243	1948	33	0	0	573	4014	48	0	0	725	4590	128	0	0	875	4455	132
B5	0	0	218	1883	22	0	0	493	4081	55	0	0	766	4446	133	0	0	939	4375	130
B6	0	0	226	2099	17	0	0	627	6374	60	0	0	801	4005	135	0	0	932	4238	127
B7	0	0	268	2252	32	0	0	572	4041	122	0	0	876	5215	110	0	0	921	4907	140
B8	0	0	247	2346	19	0	0	569	4549	66	0	0	781	4655	126	0	0	923	3659	144
B9	0	0	204	1640	16	0	0	566	3450	68	0	0	669	3701	130	0	0	1030	4644	139
B10	0	0	220	1752	17	0	0	544	3583	104	0	0	714	3533	75	0	0	996	4504	128
B11	0	0	242	2335	12	0	0	575	4224	60	0	0	882	3928	85	0	0	900	3779	133
B12	0	0	157	2097	27	0	0	538	3769	142	0	0	646	4297	88	0	0	920	4799	105
B13	0	0	218	2585	28	0	0	555	3583	114	0	0	736	3866	100	0	0	956	3739	106
B14	0	0	218	2318	19	0	0	514	3466	68	0	0	754	5111	67	0	0	963	4883	116
B15	0	0	221	2302	26	0	0	557	3986	65	0	0	754	3929	65	0	0	852	4136	173
B16	0	0	232	1933	22	0	0	519	3658	38	0	0	792	5516	124	0	0	1003	4664	158
B17	0	0	220	1645	16	0	0	549	4802	55	0	0	745	4487	80	0	0	911	5205	165
B18	0	0	159	1780	28	0	0	542	3533	63	0	0	758	4376	114	0	0	830	4447	151
B19	0	0	291	4121	48	0	0	510	3565	86	0	0	663	4899	144	0	0	947	4368	111
B20	0	0	194	2027	22	0	0	540	3629	102	0	0	651	3603	116	0	0	975	3826	158
B21	0	0	227	2340	30	0	0	484	3894	54	0	0	694	4456	84	0	0	954	3835	127
B22	0	0	200	2348	19	0	0	459	3202	63	0	0	712	3561	141	0	0	956	4580	115
B23	0	0	171	1720	29	0	0	445	3928	72	0	0	552	3330	125	0	0	836	4178	149
O2	0	0	166	2433	43	0	0	529	4139	58	0	0	674	4591	96	0	0	752	3813	101
O3	0	0	192	1863	32	0	0	473	4671	28	0	0	778	5296	110	0	0	827	3964	116
O4	0	0	199	3443	63	0	0	510	4845	29	0	0	732	5387	104	0	0	816	3943	160
O5	0	0	198	2658	59	0	0	517	4657	40	0	0	773	5343	96	0	0	853	3763	102
O6	0	0	194	2298	57	0	0	574	2954	69	0	0	768	5306	109	0	0	899	3520	151
O7	0	0	214	2005	21	0	0	483	4929	48	0	0	801	4336	89	0	0	818	3842	145
O8	0	0	202	2614	17	0	0	584	5216	29	0	0	872	4407	126	0	0	844	4661	121
O9	0	0	178	2752	33	0	0	542	5134	53	0	0	805	4971	134	0	0	792	3803	110
O10	0	0	178	2365	9	0	0	519	5280	34	0	0	897	5242	80	0	0	819	4272	138
O11	0	0	163	2555	10	0	0	508	5605	39	0	0	864	5408	103	0	0	673	4635	55
O12	0	0	164	2267	10	0	0	481	5464	54	0	0	736	5209	92	0	0	631	4187	63
O13	0	0	153	1859	5	0	0	509	5152	49	0	0	736	4514	119	0	0	691	4466	61
O14	0	0	182	3056	19	0	0	574	5512	50	0	0	767	4569	103	0	0	796	3833	114
O15	0	0	165	2684	5	0	0	502	5203	22	0	0	778	4457	102	0	0	790	4323	75
O16	0	0	168	2279	18	0	0	548	4936	53	0	0	647	4493	98	0	0	817	4811	94
O17	0	0	193	2701	27	0	0	550	4125	55	0	0	693	4003	115	0	0	842	3466	151
O18	0	0	248	2905	40	0	0	549	4855	39	0	0	806	5109	90	0	0	892	3686	158
O19	0	0	202	2284	37	0	0	483	4690	46	0	0	749	5392	113	0	0	811	3257	125
O20	0	0	194	2560	28	0	0	530	5053	43	0	0	674	4265	117	0	0	993	4841	138
O21	0	0	197	2316	24	0	0	519	4872	38	0	0	668	4184	134	0	0	869	3951	136
O22	0	0	183	2416	35	0	0	515	4963	33	0	0	616	4788	106	0	0	845	3219	130
O23	0	0	188	1870	15	0	0	441	4537	39	0	0	603	5025	84	0	0	732	3018	153
C2	0	0	227	2863	35	0	0	561	4657	70	0	0	710	3583	96	0	0	813	3796	146
D2	0	0	226	3479	54	0	0	476	4522	70	0	0	745	3724	95	0	0	741	3580	121
E2	0	0	250	3000	54	0	0	508	3738	71	0	0	731	3701	87	0	0	885	3432	155
F2	0	0	219	2606	47	0	0	567	5526	50	0	0	649	3660	85	0	0	875	3548	154
G2	0	0	289	3362	41	0	0	525	4226	42	0	0	589	4206	82	0	0	948	3576	185
H2	0	0	235	3297	45	0	0	585	3368	70	0	0	736	3918	62	0	0	835	3231	182
I2	0	0	231	2461	32	0	0	523	3068	67	0	0	702	4689	113	0	0	869	3831	126
J2	0	0	297	3244	64	0	0	507	2941	91	0	0	675	4293	96	0	0	850	3749	118
K2	0	0	212	3108	38	0	0	531	3480	78	0	0	653	5028	128	0	0	785	3498	102
L2	0	0	226	3108	58	0	0	528	3171	69	0	0	700	4753	126	0	0	887	3762	187
M2	0	0	218	2516	36	0	0	530	3251	60	0	0	649	4528	92	0	0	826	3881	127
N2	0	0	187	2696	51	0	0	492	3821	95	0	0	685	4524	121	0	0	793	3790	142
C23	0	0	185	1897	29	0	0	476	3751	66	0	0	476	3394	160	0	0	672	3464	114
D23	0	0	204	1912	24	0	0	487	4244	46	0	0	602	3837	166	0	0	797	3724	157
E23	0	0	174	1705	28	0	0	505	4107	65	0	0	626	3966	127	0	0	707	3285	116
F23	0	0	208	2112	33	0	0	433	4598	27	0	0	665	4421	154	0	0	595	3386	128
G23	0	0	179	1692	30	0	0	517	4950	44	0	0	663	4314	136	0	0	731	3457	163
H23	0	0	187	1758	32	0	0	475	4815	35	0	0	617	4016	156	0	0	831	3315	115
I23	0	0	182	1673	21	0	0	508	5347	43	0	0	599	4623	133	0	0	710	2887	126
J23	0	0	172	1419	18	0	0	475	5078	33	0	0	560	4728	109	0	0	765	3052	106
K23	0	0	162	1693	27	0	0	528	5392	61	0	0	656	5095	97	0	0	711	2958	132
L23	0	0	176	1569	17	0	0	484	4998	50	0	0	574	4347	110	0	0	778	3528	146
M23	0	0	182	1953	35	0	0	490	4606	57	0	0	590	4645	103	0	0	726	3200	151
N23	0	0	161	1986	21	0	0	477	5150	46	0	0	572	4792	121	0	0	830	3666	130
C3	2.23821e-07	0	217	342	19	3.00698e-05	0	576	659	73	1.33143e-07	0	839	1291	258	1.84204e-05	0	798	1192	202
D3	2.23821e-07	0	210	322	16	3.00698e-05	0	513	400	41	1.33143e-07	0	843	1365	287	1.84204e-05	0	893	1316	146
C4	2.23821e-07	0	256	502	14	3.00698e-05	0	624	441	66	1.33143e-07	0	727	1239	227	1.84204e-05	0	914	1312	201
D4	2.23821e-07	0	211	344	22	3.00698e-05	0	538	407	35	1.33143e-07	0	785	1292	93	1.84204e-05	0	889	1344	186
C5	1.50001e-07	0	228	485	10	1.08272e-05	0	503	1185	47	8.09214e-08	0	847	2120	226	1.45102e-05	0	785	1158	148
D5	1.50001e-07	0	234	451	18	1.08272e-05	0	528	1049	31	8.09214e-08	0	830	1819	87	1.45102e-05	0	924	1002	148
C6	1.50001e-07	0	262	528	13	1.08272e-05	0	549	1551	115	8.09214e-08	0	873	1757	236	1.45102e-05	0	892	1464	159
D6	1.50001e-07	0	228	574	14	1.08272e-05	0	514	1363	97	8.09214e-08	0	921	1974	64	1.45102e-05	0	876	1207	148
C7	1.00529e-07	0	262	1132	13	3.89853e-06	0	582	2085	64	4.91823e-08	0	709	2953	219	1.14301e-05	0	842	1756	198
D7	1.00529e-07	0	214	420	18	3.89853e-06	0	549	2003	31	4.91823e-08	0	892	3379	112	1.14301e-05	0	847	2328	205
C8	1.00529e-07	0	234	430	15	3.89853e-06	0	549	1888	57	4.91823e-08	0	852	2750	163	1.14301e-05	0	857	1438	91
D8	1.00529e-07	0	209	1071	19	3.89853e-06	0	487	2071	22	4.91823e-08	0	705	2801	89	1.14301e-05	0	886	1541	139
C9	6.73727e-08	0	247	1268	10	1.40374e-06	0	553	2555	58	2.98919e-08	0	770	3003	112	9.00379e-06	0	841	1963	170
D9	6.73727e-08	0	188	1234	15	1.40374e-06	0	537	2416	79	2.98919e-08	0	779	3649	93	9.00379e-06	0	941	2291	143
C10	6.73727e-08	0	246	1167	21	1.40374e-06	0	573	2557	41	2.98919e-08	0	750	2720	138	9.00379e-06	0	808	2353	199
D10	6.73727e-08	0	226	1339	26	1.40374e-06	0	542	2558	53	2.98919e-08	0	811	3780	78	9.00379e-06	0	991	2236	210
C11	4.51522e-08	0	207	1659	16	5.05441e-07	0	595	3039	57	1.81676e-08	0	823	3601	95	7.09252e-06	0	835	1770	109
D11	4.51522e-08	0	223	1551	24	5.05441e-07	0	604	3459	29	1.81676e-08	0	818	4173	69	7.09252e-06	0	882	1697	146
C12	4.51522e-08	0	205	1915	22	5.05441e-07	0	573	2981	57	1.81676e-08	0	770	3833	89	7.09252e-06	0	1003	2221	94
D12	4.51522e-08	0	217	2009	20	5.05441e-07	0	609	3337	18	1.81676e-08	0	757	4019	68	7.09252e-06	0	948	2188	119
M21	0	1.71457e-09	193	235	41	0	3.27869e-09	492	970	321	0	2.02438e-09	693	1317	330	0	2.34427e-09	850	1551	412
N21	0	1.71457e-09	202	286	46	0	3.27869e-09	510	911	301	0	2.02438e-09	652	1463	540	0	2.34427e-09	825	1715	486
M22	0	1.71457e-09	190	165	40	0	3.27869e-09	589	1061	291	0	2.02438e-09	711	1730	309	0	2.34427e-09	787	1157	240
N22	0	1.71457e-09	202	279	65	0	3.27869e-09	515	1003	250	0	2.02438e-09	673	1538	470	0	2.34427e-09	850	1083	217
M19	0	1.00143e-09	193	404	28	0	1.80099e-09	522	1623	337	0	1.64013e-09	779	2058	414	0	1.69668e-09	899	1192	195
N19	0	1.00143e-09	171	484	28	0	1.80099e-09	474	1487	353	0	1.64013e-09	709	1789	439	0	1.69668e-09	1017	1386	256
M20	0	1.00143e-09	210	697	72	0	1.80099e-09	469	1488	284	0	1.64013e-09	734	1672	373	0	1.69668e-09	1028	2112	417
N20	0	1.00143e-09	202	631	31	0	1.80099e-09	490	1540	322	0	1.64013e-09	681	1801	429	0	1.69668e-09	1016	2197	439
M17	0	5.84903e-10	186	813	24	0	9.89293e-10	538	2117	187	0	1.32881e-09	797	2233	259	0	1.22799e-09	887	1863	173
N17	0	5.84903e-10	209	1045	36	0	9.89293e-10	653	2408	193	0	1.32881e-09	813	1819	352	0	1.22799e-09	878	1951	166
M18	0	5.84903e-10	200	1028	31	0	9.89293e-10	576	2280	181	0	1.32881e-09	822	2028	381	0	1.22799e-09	878	2130	187
N18	0	5.84903e-10	169	793	52	0	9.89293e-10	533	3375	176	0	1.32881e-09	805	1956	400	0	1.22799e-09	929	1997	197
M15	0	3.41623e-10	154	1236	14	0	5.43422e-10	556	4792	80	0	1.07659e-09	820	1972	218	0	8.88764e-10	897	2692	123
N15	0	3.41623e-10	217	1207	14	0	5.43422e-10	678	5263	102	0	1.07659e-09	819	1987	306	0	8.88764e-10	868	3087	125
M16	0	3.41623e-10	199	1208	20	0	5.43422e-10	535	4507	78	0	1.07659e-09	838	3037	290	0	8.88764e-10	837	3056	123
N16	0	3.41623e-10	177	1559	25	0	5.43422e-10	556	4629	98	0	1.07659e-09	751	2781	215	0	8.88764e-10	795	3026	129
M13	0	1.99532e-10	188	2060	13	0	2.98504e-10	591	5399	76	0	8.72239e-10	781	2253	182	0	6.43249e-10	748	3580	93
N13	0	1.99532e-10	159	2157	18	0	2.98504e-10	567	5074	74	0	8.72239e-10	811	2686	233	0	6.43249e-10	762	3645	105
M14	0	1.99532e-10	164	2329	18	0	2.98504e-10	532	4811	34	0	8.72239e-10	839	2819	176	0	6.43249e-10	859	3008	90
N14	0	1.99532e-10	157	2074	18	0	2.98504e-10	525	5094	55	0	8.72239e-10	767	2732	254	0	6.43249e-10	814	3010	137
M3	1.1191e-07	8.57287e-10	208	226	33	1.50349e-05	1.63934e-09	558	389	109	6.65716e-08	1.01219e-09	728	1677	193	9.21019e-06	1.17214e-09	957	792	153
N3	1.1191e-07	8.57287e-10	186	235	42	1.50349e-05	1.63934e-09	534	487	128	6.65716e-08	1.01219e-09	756	1689	179	9.21019e-06	1.17214e-09	888	1070	251
M4	1.1191e-07	8.57287e-10	180	262	43	1.50349e-05	1.63934e-09	559	353	61	6.65716e-08	1.01219e-09	713	1350	160	9.21019e-06	1.17214e-09	848	991	170
N4	1.1191e-07	8.57287e-10	184	302	60	1.50349e-05	1.63934e-09	490	560	124	6.65716e-08	1.01219e-09	739	1576	236	9.21019e-06	1.17214e-09	881	912	144
C21	1.1191e-07	8.57287e-10	225	229	53	1.50349e-05	1.63934e-09	558	432	137	6.65716e-08	1.01219e-09	673	1361	225	9.21019e-06	1.17214e-09	966	961	191
D21	1.1191e-07	8.57287e-10	199	217	44	1.50349e-05	1.63934e-09	529	344	89	6.65716e-08	1.01219e-09	643	1234	119	9.21019e-06	1.17214e-09	938	911	214
C22	1.1191e-07	8.57287e-10	202	136	30	1.50349e-05	1.63934e-09	559	300	83	6.65716e-08	1.01219e-09	590	1015	164	9.21019e-06	1.17214e-09	946	1395	276
D22	1.1191e-07	8.57287e-10	181	192	44	1.50349e-05	1.63934e-09	513	337	84	6.65716e-08	1.01219e-09	631	1426	134	9.21019e-06	1.17214e-09	931	1115	252
K3	1.1191e-07	5.00714e-10	226	250	25	1.50349e-05	9.00497e-10	553	522	91	6.65716e-08	8.20066e-10	637	1517	131	9.21019e-06	8.48342e-10	881	986	130
L3	1.1191e-07	5.00714e-10	209	234	28	1.50349e-05	9.00497e-10	524	505	104	6.65716e-08	8.20066e-10	728	1730	147	9.21019e-06	8.48342e-10	841	944	204
K4	1.1191e-07	5.00714e-10	221	327	32	1.50349e-05	9.00497e-10	552	439	87	6.65716e-08	8.20066e-10	753	1799	106	9.21019e-06	8.48342e-10	897	1010	113
L4	1.1191e-07	5.00714e-10	248	369	44	1.50349e-05	9.00497e-10	494	377	57	6.65716e-08	8.20066e-10	811	2063	142	9.21019e-06	8.48342e-10	941	1453	173
C19	1.1191e-07	5.00714e-10	289	313	31	1.50349e-05	9.00497e-10	606	344	90	6.65716e-08	8.20066e-10	727	1701	130	9.21019e-06	8.48342e-10	899	1239	202
D19	1.1191e-07	5.00714e-10	223	219	19	1.50349e-05	9.00497e-10	479	325	65	6.65716e-08	8.20066e-10	767	1421	138	9.21019e-06	8.48342e-10	981	1225	197
C20	1.1191e-07	5.00714e-10	203	205	33	1.50349e-05	9.00497e-10	559	399	116	6.65716e-08	8.20066e-10	686	1188	227	9.21019e-06	8.48342e-10	969	1152	128
D20	1.1191e-07	5.00714e-10	205	290	38	1.50349e-05	9.00497e-10	463	321	83	6.65716e-08	8.20066e-10	736	1504	89	9.21019e-06	8.48342e-10	939	1231	193
I3	1.1191e-07	2.92452e-10	211	494	17	1.50349e-05	4.94646e-10	515	614	72	6.65716e-08	6.64407e-10	806	1738	123	9.21019e-06	6.13993e-10	898	1066	144
J3	1.1191e-07	2.92452e-10	196	309	19	1.50349e-05	4.94646e-10	496	673	49	6.65716e-08	6.64407e-10	719	1588	127	9.21019e-06	6.13993e-10	889	1093	155
I4	1.1191e-07	2.92452e-10	215	379	13	1.50349e-05	4.94646e-10	581	593	50	6.65716e-08	6.64407e-10	795	1734	129	9.21019e-06	6.13993e-10	942	1264	181
J4	1.1191e-07	2.92452e-10	198	597	34	1.50349e-05	4.94646e-10	574	544	54	6.65716e-08	6.64407e-10	830	1707	115	9.21019e-06	6.13993e-10	929	1220	137
C17	1.1191e-07	2.92452e-10	230	511	36	1.50349e-05	4.94646e-10	512	551	106	6.65716e-08	6.64407e-10	744	1726	106	9.21019e-06	6.13993e-10	909	1818	236
D17	1.1191e-07	2.92452e-10	185	696	36	1.50349e-05	4.94646e-10	486	481	67	6.65716e-08	6.64407e-10	768	1474	68	9.21019e-06	6.13993e-10	967	1909	244
C18	1.1191e-07	2.92452e-10	190	458	34	1.50349e-05	4.94646e-10	605	721	168	6.65716e-08	6.64407e-10	669	1409	176	9.21019e-06	6.13993e-10	860	1955	209
D18	1.1191e-07	2.92452e-10	237	589	39	1.50349e-05	4.94646e-10	479	501	73	6.65716e-08	6.64407e-10	746	1976	101	9.21019e-06	6.13993e-10	900	1633	219
G3	1.1191e-07	1.70812e-10	259	355	32	1.50349e-05	2.71711e-10	569	880	51	6.65716e-08	5.38295e-10	782	2133	252	9.21019e-06	4.44382e-10	823	1377	198
H3	1.1191e-07	1.70812e-10	251	353	26	1.50349e-05	2.71711e-10	540	754	50	6.65716e-08	5.38295e-10	822	1816	194	9.21019e-06	4.44382e-10	859	1390	117
G4	1.1191e-07	1.70812e-10	208	271	12	1.50349e-05	2.71711e-10	588	870	49	6.65716e-08	5.38295e-10	799	1781	143	9.21019e-06	4.44382e-10	845	1501	162
H4	1.1191e-07	1.70812e-10	189	431	18	1.50349e-05	2.71711e-10	511	796	47	6.65716e-08	5.38295e-10	796	1623	77	9.21019e-06	4.44382e-10	895	1519	128
C15	1.1191e-07	1.70812e-10	225	559	21	1.50349e-05	2.71711e-10	546	639	57	6.65716e-08	5.38295e-10	807	1617	109	9.21019e-06	4.44382e-10	988	1333	117
D15	1.1191e-07	1.70812e-10	217	584	15	1.50349e-05	2.71711e-10	469	614	71	6.65716e-08	5.38295e-10	861	1887	93	9.21019e-06	4.44382e-10	961	1353	174
C16	1.1191e-07	1.70812e-10	194	607	11	1.50349e-05	2.71711e-10	522	524	48	6.65716e-08	5.38295e-10	716	1674	77	9.21019e-06	4.44382e-10	849	1160	102
D16	1.1191e-07	1.70812e-10	290	647	17	1.50349e-05	2.71711e-10	604	558	41	6.65716e-08	5.38295e-10	742	1843	61	9.21019e-06	4.44382e-10	988	1262	138
E3	1.1191e-07	9.97658e-11	253	719	22	1.50349e-05	1.49252e-10	496	825	69	6.65716e-08	4.3612e-10	745	2012	197	9.21019e-06	3.21625e-10	919	1435	126
F3	1.1191e-07	9.97658e-11	221	628	31	1.50349e-05	1.49252e-10	498	915	38	6.65716e-08	4.3612e-10	787	1887	198	9.21019e-06	3.21625e-10	813	1359	132
E4	1.1191e-07	9.97658e-11	262	811	29	1.50349e-05	1.49252e-10	597	929	53	6.65716e-08	4.3612e-10	817	2338	138	9.21019e-06	3.21625e-10	955	1604	151
F4	1.1191e-07	9.97658e-11	210	968	18	1.50349e-05	1.49252e-10	561	881	46	6.65716e-08	4.3612e-10	764	1965	121	9.21019e-06	3.21625e-10	889	1608	167
C13	1.1191e-07	9.97658e-11	196	785	13	1.50349e-05	1.49252e-10	613	835	73	6.65716e-08	4.3612e-10	799	1794	125	9.21019e-06	3.21625e-10	977	1492	91
D13	1.1191e-07	9.97658e-11	187	464	13	1.50349e-05	1.49252e-10	566	700	55	6.65716e-08	4.3612e-10	903	2385	124	9.21019e-06	3.21625e-10	975	1814	149
C14	1.1191e-07	9.97658e-11	216	804	42	1.50349e-05	1.49252e-10	696	942	95	6.65716e-08	4.3612e-10	752	1910	97	9.21019e-06	3.21625e-10	941	2135	211
D14	1.1191e-07	9.97658e-11	213	656	31	1.50349e-05	1.49252e-10	583	921	88	6.65716e-08	4.3612e-10	752	1704	116	9.21019e-06	3.21625e-10	953	2176	172
M5	7.50007e-08	8.57287e-10	189	298	47	5.41359e-06	1.63934e-09	491	560	116	4.04607e-08	1.01219e-09	766	1849	199	7.25511e-06	1.17214e-09	883	805	163
N5	7.50007e-08	8.57287e-10	217	365	51	5.41359e-06	1.63934e-09	553	716	198	4.04607e-08	1.01219e-09	746	1858	320	7.25511e-06	1.17214e-09	815	949	167
M6	7.50007e-08	8.57287e-10	187	397	72	5.41359e-06	1.63934e-09	479	530	128	4.04607e-08	1.01219e-09	674	1666	161	7.25511e-06	1.17214e-09	910	1016	151
N6	7.50007e-08	8.57287e-10	182	364	75	5.41359e-06	1.63934e-09	561	593	140	4.04607e-08	1.01219e-09	789	2189	268	7.25511e-06	1.17214e-09	806	1049	128
E21	7.50007e-08	8.57287e-10	189	339	45	5.41359e-06	1.63934e-09	521	708	155	4.04607e-08	1.01219e-09	727	2065	260	7.25511e-06	1.17214e-09	895	1136	171
F21	7.50007e-08	8.57287e-10	194	304	47	5.41359e-06	1.63934e-09	473	526	75	4.04607e-08	1.01219e-09	705	2062	198	7.25511e-06	1.17214e-09	875	1027	167
E22	7.50007e-08	8.57287e-10	195	205	52	5.41359e-06	1.63934e-09	528	654	169	4.04607e-08	1.01219e-09	682	2024	227	7.25511e-06	1.17214e-09	920	1271	260
F22	7.50007e-08	8.57287e-10	212	313	56	5.41359e-06	1.63934e-09	584	633	106	4.04607e-08	1.01219e-09	636	1663	206	7.25511e-06	1.17214e-09	915	1209	211
K5	7.50007e-08	5.00714e-10	221	406	20	5.41359e-06	9.00497e-10	522	685	93	4.04607e-08	8.20066e-10	826	1946	290	7.25511e-06	8.48342e-10	898	1127	134
L5	7.50007e-08	5.00714e-10	219	537	54	5.41359e-06	9.00497e-10	485	707	121	4.04607e-08	8.20066e-10	836	2049	190	7.25511e-06	8.48342e-10	792	1074	143
K6	7.50007e-08	5.00714e-10	250	413	76	5.41359e-06	9.00497e-10	576	854	187	4.04607e-08	8.20066e-10	822	1758	166	7.25511e-06	8.48342e-10	882	1082	119
L6	7.50007e-08	5.00714e-10	221	454	67	5.41359e-06	9.00497e-10	526	706	94	4.04607e-08	8.20066e-10	819	1985	207	7.25511e-06	8.48342e-10	925	1197	146
E19	7.50007e-08	5.00714e-10	241	485	49	5.41359e-06	9.00497e-10	531	687	106	4.04607e-08	8.20066e-10	693	1651	170	7.25511e-06	8.48342e-10	1052	1449	199
F19	7.50007e-08	5.00714e-10	223	334	27	5.41359e-06	9.00497e-10	530	755	101	4.04607e-08	8.20066e-10	773	2131	190	7.25511e-06	8.48342e-10	1054	1574	159
E20	7.50007e-08	5.00714e-10	208	460	55	5.41359e-06	9.00497e-10	500	656	156	4.04607e-08	8.20066e-10	832	1831	148	7.25511e-06	8.48342e-10	982	1400	249
F20	7.50007e-08	5.00714e-10	192	229	38	5.41359e-06	9.00497e-10	546	733	93	4.04607e-08	8.20066e-10	704	2136	119	7.25511e-06	8.48342e-10	1091	1676	168
I5	7.50007e-08	2.92452e-10	210	828	31	5.41359e-06	4.94646e-10	580	769	53	4.04607e-08	6.64407e-10	770	2085	131	7.25511e-06	6.13993e-10	826	1209	128
J5	7.50007e-08	2.92452e-10	216	757	32	5.41359e-06	4.94646e-10	498	890	86	4.04607e-08	6.64407e-10	812	2105	159	7.25511e-06	6.13993e-10	827	1313	129
I6	7.50007e-08	2.92452e-10	229	876	53	5.41359e-06	4.94646e-10	503	1061	179	4.04607e-08	6.64407e-10	882	2368	172	7.25511e-06	6.13993e-10	900	1518	138
J6	7.50007e-08	2.92452e-10	241	912	50	5.41359e-06	4.94646e-10	516	1156	165	4.04607e-08	6.64407e-10	842	2379	122	7.25511e-06	6.13993e-10	983	1527	175
E17	7.50007e-08	2.92452e-10	200	647	28	5.41359e-06	4.94646e-10	561	1121	157	4.04607e-08	6.64407e-10	678	2069	140	7.25511e-06	6.13993e-10	1001	1576	169
F17	7.50007e-08	2.92452e-10	181	797	31	5.41359e-06	4.94646e-10	528	913	72	4.04607e-08	6.64407e-10	785	2040	116	7.25511e-06	6.13993e-10	925	1667	222
E18	7.50007e-08	2.92452e-10	174	623	37	5.41359e-06	4.94646e-10	536	1125	174	4.04607e-08	6.64407e-10	771	2227	139	7.25511e-06	6.13993e-10	998	1561	177
F18	7.50007e-08	2.92452e-10	228	1058	27	5.41359e-06	4.94646e-10	453	809	69	4.04607e-08	6.64407e-10	800	2643	140	7.25511e-06	6.13993e-10	1014	1553	152
G5	7.50007e-08	1.70812e-10	246	1373	23	5.41359e-06	2.71711e-10	542	1414	29	4.04607e-08	5.38295e-10	844	2632	132	7.25511e-06	4.44382e-10	834	1309	144
H5	7.50007e-08	1.70812e-10	270	1228	29	5.41359e-06	2.71711e-10	499	1412	36	4.04607e-08	5.38295e-10	910	2447	119	7.25511e-06	4.44382e-10	822	1272	97
G6	7.50007e-08	1.70812e-10	241	1078	29	5.41359e-06	2.71711e-10	561	1686	109	4.04607e-08	5.38295e-10	916	2124	164	7.25511e-06	4.44382e-10	896	1548	186
H6	7.50007e-08	1.70812e-10	293	1648	46	5.41359e-06	2.71711e-10	508	1498	94	4.04607e-08	5.38295e-10	821	2185	128	7.25511e-06	4.44382e-10	874	1381	214
E15	7.50007e-08	1.70812e-10	247	1358	23	5.41359e-06	2.71711e-10	565	1234	86	4.04607e-08	5.38295e-10	841	2551	167	7.25511e-06	4.44382e-10	862	1472	252
F15	7.50007e-08	1.70812e-10	198	1212	17	5.41359e-06	2.71711e-10	560	1445	60	4.04607e-08	5.38295e-10	818	2413	163	7.25511e-06	4.44382e-10	946	1785	114
E16	7.50007e-08	1.70812e-10	210	1259	16	5.41359e-06	2.71711e-10	580	1213	73	4.04607e-08	5.38295e-10	807	2837	113	7.25511e-06	4.44382e-10	996	1814	235
F16	7.50007e-08	1.70812e-10	196	1053	9	5.41359e-06	2.71711e-10	485	1213	26	4.04607e-08	5.38295e-10	815	2827	152	7.25511e-06	4.44382e-10	848	1782	111
E5	7.50007e-08	9.97658e-11	276	1437	23	5.41359e-06	1.49252e-10	478	1295	44	4.04607e-08	4.3612e-10	809	2235	181	7.25511e-06	3.21625e-10	827	1379	98
F5	7.50007e-08	9.97658e-11	258	1271	21	5.41359e-06	1.49252e-10	510	1527	30	4.04607e-08	4.3612e-10	928	2624	148	7.25511e-06	3.21625e-10	870	1445	118
E6	7.50007e-08	9.97658e-11	242	1299	20	5.41359e-06	1.49252e-10	511	1921	111	4.04607e-08	4.3612e-10	894	2656	234	7.25511e-06	3.21625e-10	852	1707	135
F6	7.50007e-08	9.97658e-11	249	1468	33	5.41359e-06	1.49252e-10	585	2002	78	4.04607e-08	4.3612e-10	853	2711	146	7.25511e-06	3.21625e-10	956	1719	106
E13	7.50007e-08	9.97658e-11	210	1347	16	5.41359e-06	1.49252e-10	548	1517	47	4.04607e-08	4.3612e-10	832	2251	169	7.25511e-06	3.21625e-10	1010	1709	133
F13	7.50007e-08	9.97658e-11	209	1267	13	5.41359e-06	1.49252e-10	500	1449	38	4.04607e-08	4.3612e-10	829	2708	109	7.25511e-06	3.21625e-10	947	2185	112
E14	7.50007e-08	9.97658e-11	193	1197	12	5.41359e-06	1.49252e-10	570	1648	98	4.04607e-08	4.3612e-10	803	2360	113	7.25511e-06	3.21625e-10	1051	2154	170
F14	7.50007e-08	9.97658e-11	229	1205	12	5.41359e-06	1.49252e-10	518	1747	27	4.04607e-08	4.3612e-10	875	3056	116	7.25511e-06	3.21625e-10	1028	2293	173
M7	5.02643e-08	8.57287e-10	194	408	35	1.94926e-06	1.63934e-09	555	881	242	2.45911e-08	1.01219e-09	754	2121	217	5.71505e-06	1.17214e-09	862	1025	109
N7	5.02643e-08	8.57287e-10	205	420	36	1.94926e-06	1.63934e-09	504	904	262	2.45911e-08	1.01219e-09	956	2080	209	5.71505e-06	1.17214e-09	891	1122	176
M8	5.02643e-08	8.57287e-10	236	410	9	1.94926e-06	1.63934e-09	524	726	136	2.45911e-08	1.01219e-09	913	2412	195	5.71505e-06	1.17214e-09	858	1805	266
N8	5.02643e-08	8.57287e-10	192	436	13	1.94926e-06	1.63934e-09	539	718	131	2.45911e-08	1.01219e-09	749	2020	242	5.71505e-06	1.17214e-09	833	1632	279
G21	5.02643e-08	8.57287e-10	172	426	60	1.94926e-06	1.63934e-09	549	805	116	2.45911e-08	1.01219e-09	755	1983	235	5.71505e-06	1.17214e-09	850	1216	231
H21	5.02643e-08	8.57287e-10	195	361	40	1.94926e-06	1.63934e-09	478	628	87	2.45911e-08	1.01219e-09	701	1684	195	5.71505e-06	1.17214e-09	869	1055	178
G22	5.02643e-08	8.57287e-10	163	298	39	1.94926e-06	1.63934e-09	514	697	181	2.45911e-08	1.01219e-09	569	1906	194	5.71505e-06	1.17214e-09	802	1400	289
H22	5.02643e-08	8.57287e-10	182	307	51	1.94926e-06	1.63934e-09	445	771	138	2.45911e-08	1.01219e-09	678	2138	240	5.71505e-06	1.17214e-09	880	1271	190
K7	5.02643e-08	5.00714e-10	255	487	38	1.94926e-06	9.00497e-10	540	1146	269	2.45911e-08	8.20066e-10	871	2246	198	5.71505e-06	8.48342e-10	910	1497	139
L7	5.02643e-08	5.00714e-10	238	562	36	1.94926e-06	9.00497e-10	555	1141	257	2.45911e-08	8.20066e-10	854	2081	205	5.71505e-06	8.48342e-10	834	1359	165
K8	5.02643e-08	5.00714e-10	200	469	17	1.94926e-06	9.00497e-10	586	920	145	2.45911e-08	8.20066e-10	843	2612	203	5.71505e-06	8.48342e-10	801	1615	180
L8	5.02643e-08	5.00714e-10	220	719	12	1.94926e-06	9.00497e-10	562	970	85	2.45911e-08	8.20066e-10	865	2158	180	5.71505e-06	8.48342e-10	826	1879	198
G19	5.02643e-08	5.00714e-10	212	516	41	1.94926e-06	9.00497e-10	456	895	130	2.45911e-08	8.20066e-10	801	2338	241	5.71505e-06	8.48342e-10	994	1696	261
H19	5.02643e-08	5.00714e-10	186	429	28	1.94926e-06	9.00497e-10	581	1034	194	2.45911e-08	8.20066e-10	753	2280	220	5.71505e-06	8.48342e-10	962	1649	225
G20	5.02643e-08	5.00714e-10	207	578	57	1.94926e-06	9.00497e-10	565	947	121	2.45911e-08	8.20066e-10	704	2229	145	5.71505e-06	8.48342e-10	1041	1827	243
H20	5.02643e-08	5.00714e-10	163	455	54	1.94926e-06	9.00497e-10	452	905	109	2.45911e-08	8.20066e-10	715	2304	135	5.71505e-06	8.48342e-10	930	1620	179
I7	5.02643e-08	2.92452e-10	210	1057	24	1.94926e-06	4.94646e-10	495	1640	153	2.45911e-08	6.64407e-10	813	2639	155	5.71505e-06	6.13993e-10	867	1674	152
J7	5.02643e-08	2.92452e-10	221	880	15	1.94926e-06	4.94646e-10	582	1685	159	2.45911e-08	6.64407e-10	812	2481	170	5.71505e-06	6.13993e-10	859	1723	175
I8	5.02643e-08	2.92452e-10	226	1227	24	1.94926e-06	4.94646e-10	593	1317	129	2.45911e-08	6.64407e-10	864	2376	164	5.71505e-06	6.13993e-10	859	1663	167
J8	5.02643e-08	2.92452e-10	206	1264	15	1.94926e-06	4.94646e-10	519	1510	80	2.45911e-08	6.64407e-10	1000	3412	181	5.71505e-06	6.13993e-10	794	1623	135
G17	5.02643e-08	2.92452e-10	231	1130	30	1.94926e-06	4.94646e-10	424	1298	94	2.45911e-08	6.64407e-10	773	2428	144	5.71505e-06	6.13993e-10	988	1772	184
H17	5.02643e-08	2.92452e-10	215	953	29	1.94926e-06	4.94646e-10	523	1422	96	2.45911e-08	6.64407e-10	805	2576	147	5.71505e-06	6.13993e-10	1030	1820	149
G18	5.02643e-08	2.92452e-10	194	810	29	1.94926e-06	4.94646e-10	502	1254	76	2.45911e-08	6.64407e-10	710	2695	194	5.71505e-06	6.13993e-10	932	1580	194
H18	5.02643e-08	2.92452e-10	191	1086	19	1.94926e-06	4.94646e-10	492	1431	87	2.45911e-08	6.64407e-10	772	2232	144	5.71505e-06	6.13993e-10	1028	1594	135
G7	5.02643e-08	1.70812e-10	216	1281	18	1.94926e-06	2.71711e-10	599	2707	48	2.45911e-08	5.38295e-10	812	2629	128	5.71505e-06	4.44382e-10	931	1925	205
H7	5.02643e-08	1.70812e-10	199	1540	15	1.94926e-06	2.71711e-10	535	2454	39	2.45911e-08	5.38295e-10	833	2676	146	5.71505e-06	4.44382e-10	951	2042	166
G8	5.02643e-08	1.70812e-10	189	1548	28	1.94926e-06	2.71711e-10	567	2605	49	2.45911e-08	5.38295e-10	805	2669	117	5.71505e-06	4.44382e-10	863	1664	163
H8	5.02643e-08	1.70812e-10	224	1948	42	1.94926e-06	2.71711e-10	577	2544	34	2.45911e-08	5.38295e-10	906	3084	134	5.71505e-06	4.44382e-10	957	2259	124
G15	5.02643e-08	1.70812e-10	228	2199	31	1.94926e-06	2.71711e-10	573	2369	42	2.45911e-08	5.38295e-10	954	3401	221	5.71505e-06	4.44382e-10	930	1782	210
H15	5.02643e-08	1.70812e-10	217	1806	15	1.94926e-06	2.71711e-10	513	2089	46	2.45911e-08	5.38295e-10	893	2942	167	5.71505e-06	4.44382e-10	935	1700	105
G16	5.02643e-08	1.70812e-10	192	1350	26	1.94926e-06	2.71711e-10	556	2329	57	2.45911e-08	5.38295e-10	826	2876	146	5.71505e-06	4.44382e-10	888	1696	258
H16	5.02643e-08	1.70812e-10	194	1526	13	1.94926e-06	2.71711e-10	524	2411	39	2.45911e-08	5.38295e-10	882	3032	150	5.71505e-06	4.44382e-10	955	2260	139
E7	5.02643e-08	9.97658e-11	258	1780	31	1.94926e-06	1.49252e-10	615	2581	69	2.45911e-08	4.3612e-10	887	4013	183	5.71505e-06	3.21625e-10	888	2750	149
F7	5.02643e-08	9.97658e-11	195	1547	26	1.94926e-06	1.49252e-10	577	2904	21	2.45911e-08	4.3612e-10	870	3649	117	5.71505e-06	3.21625e-10	1030	2726	157
E8	5.02643e-08	9.97658e-11	262	1872	26	1.94926e-06	1.49252e-10	515	2451	70	2.45911e-08	4.3612e-10	787	3667	127	5.71505e-06	3.21625e-10	941	2251	226
F8	5.02643e-08	9.97658e-11	202	1820	27	1.94926e-06	1.49252e-10	588	3005	29	2.45911e-08	4.3612e-10	816	3788	112	5.71505e-06	3.21625e-10	894	2261	119
G13	5.02643e-08	9.97658e-11	194	1915	18	1.94926e-06	1.49252e-10	458	2495	21	2.45911e-08	4.3612e-10	828	3245	98	5.71505e-06	3.21625e-10	1027	2569	162
H13	5.02643e-08	9.97658e-11	210	2134	7	1.94926e-06	1.49252e-10	486	2357	27	2.45911e-08	4.3612e-10	845	2875	119	5.71505e-06	3.21625e-10	896	2259	102
G14	5.02643e-08	9.97658e-11	232	1670	20	1.94926e-06	1.49252e-10	482	2580	20	2.45911e-08	4.3612e-10	889	3701	169	5.71505e-06	3.21625e-10	959	2328	163
H14	5.02643e-08	9.97658e-11	199	2061	22	1.94926e-06	1.49252e-10	544	3009	26	2.45911e-08	4.3612e-10	896	3267	114	5.71505e-06	3.21625e-10	992	2142	150
M9	3.36864e-08	8.57287e-10	204	544	39	7.01868e-07	1.63934e-09	515	1029	230	1.49459e-08	1.01219e-09	845	2184	211	4.50189e-06	1.17214e-09	751	930	95
N9	3.36864e-08	8.57287e-10	190	412	24	7.01868e-07	1.63934e-09	519	977	248	1.49459e-08	1.01219e-09	775	1844	224	4.50189e-06	1.17214e-09	799	993	115
M10	3.36864e-08	8.57287e-10	163	368	15	7.01868e-07	1.63934e-09	522	809	93	1.49459e-08	1.01219e-09	969	2134	212	4.50189e-06	1.17214e-09	836	984	87
N10	3.36864e-08	8.57287e-10	178	591	19	7.01868e-07	1.63934e-09	537	862	177	1.49459e-08	1.01219e-09	871	2258	241	4.50189e-06	1.17214e-09	837	1132	86
I21	3.36864e-08	8.57287e-10	183	429	39	7.01868e-07	1.63934e-09	495	797	202	1.49459e-08	1.01219e-09	691	2141	227	4.50189e-06	1.17214e-09	932	1465	164
J21	3.36864e-08	8.57287e-10	186	586	43	7.01868e-07	1.63934e-09	512	811	199	1.49459e-08	1.01219e-09	684	1829	208	4.50189e-06	1.17214e-09	891	1215	180
I22	3.36864e-08	8.57287e-10	205	326	36	7.01868e-07	1.63934e-09	470	767	195	1.49459e-08	1.01219e-09	728	2246	223	4.50189e-06	1.17214e-09	895	1146	192
J22	3.36864e-08	8.57287e-10	178	406	44	7.01868e-07	1.63934e-09	486	925	208	1.49459e-08	1.01219e-09	621	2067	201	4.50189e-06	1.17214e-09	807	1304	140
K9	3.36864e-08	5.00714e-10	189	733	23	7.01868e-07	9.00497e-10	504	1207	231	1.49459e-08	8.20066e-10	885	2642	210	4.50189e-06	8.48342e-10	818	1264	100
L9	3.36864e-08	5.00714e-10	212	702	61	7.01868e-07	9.00497e-10	527	1276	227	1.49459e-08	8.20066e-10	965	2498	209	4.50189e-06	8.48342e-10	787	1106	117
K10	3.36864e-08	5.00714e-10	170	483	10	7.01868e-07	9.00497e-10	547	1107	146	1.49459e-08	8.20066e-10	827	2294	163	4.50189e-06	8.48342e-10	857	1350	103
L10	3.36864e-08	5.00714e-10	207	464	13	7.01868e-07	9.00497e-10	504	947	80	1.49459e-08	8.20066e-10	931	2370	216	4.50189e-06	8.48342e-10	804	1298	105
I19	3.36864e-08	5.00714e-10	201	636	28	7.01868e-07	9.00497e-10	527	1182	197	1.49459e-08	8.20066e-10	749	2088	242	4.50189e-06	8.48342e-10	1010	1362	165
J19	3.36864e-08	5.00714e-10	180	591	38	7.01868e-07	9.00497e-10	534	1098	216	1.49459e-08	8.20066e-10	818	2185	278	4.50189e-06	8.48342e-10	954	1341	137
I20	3.36864e-08	5.00714e-10	185	543	29	7.01868e-07	9.00497e-10	535	1246	226	1.49459e-08	8.20066e-10	689	1925	176	4.50189e-06	8.48342e-10	1018	1663	203
J20	3.36864e-08	5.00714e-10	214	689	37	7.01868e-07	9.00497e-10	537	1223	241	1.49459e-08	8.20066e-10	809	2243	149	4.50189e-06	8.48342e-10	1048	2029	220
I9	3.36864e-08	2.92452e-10	246	1766	45	7.01868e-07	4.94646e-10	487	1789	135	1.49459e-08	6.64407e-10	831	2691	141	4.50189e-06	6.13993e-10	795	1592	128
J9	3.36864e-08	2.92452e-10	233	1423	40	7.01868e-07	4.94646e-10	504	1850	148	1.49459e-08	6.64407e-10	863	2720	167	4.50189e-06	6.13993e-10	803	1358	106
I10	3.36864e-08	2.92452e-10	203	1286	24	7.01868e-07	4.94646e-10	568	1731	116	1.49459e-08	6.64407e-10	851	2544	137	4.50189e-06	6.13993e-10	871	1655	138
J10	3.36864e-08	2.92452e-10	195	1745	10	7.01868e-07	4.94646e-10	587	1940	106	1.49459e-08	6.64407e-10	847	2705	191	4.50189e-06	6.13993e-10	828	1541	109
I17	3.36864e-08	2.92452e-10	219	1082	29	7.01868e-07	4.94646e-10	491	1529	159	1.49459e-08	6.64407e-10	790	2454	215	4.50189e-06	6.13993e-10	1040	1853	168
J17	3.36864e-08	2.92452e-10	208	1011	27	7.01868e-07	4.94646e-10	527	1386	98	1.49459e-08	6.64407e-10	738	2132	181	4.50189e-06	6.13993e-10	975	1770	144
I18	3.36864e-08	2.92452e-10	204	1154	32	7.01868e-07	4.94646e-10	556	1518	148	1.49459e-08	6.64407e-10	760	2263	189	4.50189e-06	6.13993e-10	975	1828	183
J18	3.36864e-08	2.92452e-10	208	862	24	7.01868e-07	4.94646e-10	529	1707	99	1.49459e-08	6.64407e-10	854	2717	209	4.50189e-06	6.13993e-10	897	1713	136
G9	3.36864e-08	1.70812e-10	207	1972	41	7.01868e-07	2.71711e-10	560	3220	26	1.49459e-08	5.38295e-10	766	2605	92	4.50189e-06	4.44382e-10	887	1922	226
H9	3.36864e-08	1.70812e-10	211	1996	44	7.01868e-07	2.71711e-10	511	3057	28	1.49459e-08	5.38295e-10	855	3295	127	4.50189e-06	4.44382e-10	909	1860	147
G10	3.36864e-08	1.70812e-10	226	1674	21	7.01868e-07	2.71711e-10	486	2505	30	1.49459e-08	5.38295e-10	812	3280	119	4.50189e-06	4.44382e-10	915	2286	156
H10	3.36864e-08	1.70812e-10	200	1680	17	7.01868e-07	2.71711e-10	551	2848	26	1.49459e-08	5.38295e-10	870	3580	145	4.50189e-06	4.44382e-10	867	1998	101
I15	3.36864e-08	1.70812e-10	232	1961	24	7.01868e-07	2.71711e-10	496	2516	68	1.49459e-08	5.38295e-10	859	3375	160	4.50189e-06	4.44382e-10	878	1846	102
J15	3.36864e-08	1.70812e-10	245	1830	22	7.01868e-07	2.71711e-10	525	2716	53	1.49459e-08	5.38295e-10	867	2925	186	4.50189e-06	4.44382e-10	933	2112	122
I16	3.36864e-08	1.70812e-10	216	1918	22	7.01868e-07	2.71711e-10	530	2819	38	1.49459e-08	5.38295e-10	825	3413	144	4.50189e-06	4.44382e-10	981	2251	135
J16	3.36864e-08	1.70812e-10	222	2244	17	7.01868e-07	2.71711e-10	479	2930	21	1.49459e-08	5.38295e-10	887	3200	129	4.50189e-06	4.44382e-10	1008	2470	157
E9	3.36864e-08	9.97658e-11	223	1950	18	7.01868e-07	1.49252e-10	523	2513	31	1.49459e-08	4.3612e-10	813	3658	139	4.50189e-06	3.21625e-10	857	2152	115
F9	3.36864e-08	9.97658e-11	235	2359	22	7.01868e-07	1.49252e-10	613	3804	26	1.49459e-08	4.3612e-10	818	3606	109	4.50189e-06	3.21625e-10	819	1747	86
E10	3.36864e-08	9.97658e-11	228	1663	23	7.01868e-07	1.49252e-10	572	2884	67	1.49459e-08	4.3612e-10	844	3978	154	4.50189e-06	3.21625e-10	936	2516	122
F10	3.36864e-08	9.97658e-11	187	1902	23	7.01868e-07	1.49252e-10	615	3736	40	1.49459e-08	4.3612e-10	828	4184	154	4.50189e-06	3.21625e-10	945	2375	179
I13	3.36864e-08	9.97658e-11	194	2086	20	7.01868e-07	1.49252e-10	454	2683	26	1.49459e-08	4.3612e-10	824	3188	147	4.50189e-06	3.21625e-10	948	2902	119
J13	3.36864e-08	9.97658e-11	207	2050	16	7.01868e-07	1.49252e-10	602	3357	25	1.49459e-08	4.3612e-10	885	3339	90	4.50189e-06	3.21625e-10	873	2527	120
I14	3.36864e-08	9.97658e-11	202	2230	13	7.01868e-07	1.49252e-10	556	2980	57	1.49459e-08	4.3612e-10	991	3562	158	4.50189e-06	3.21625e-10	863	2126	171
J14	3.36864e-08	9.97658e-11	215	2350	18	7.01868e-07	1.49252e-10	522	2862	33	1.49459e-08	4.3612e-10	824	3519	124	4.50189e-06	3.21625e-10	924	2589	120
M11	2.25761e-08	8.57287e-10	155	772	19	2.5272e-07	1.63934e-09	507	914	96	9.08382e-09	1.01219e-09	964	2975	174	3.54626e-06	1.17214e-09	825	1712	168
N11	2.25761e-08	8.57287e-10	153	424	16	2.5272e-07	1.63934e-09	504	1032	130	9.08382e-09	1.01219e-09	898	2394	264	3.54626e-06	1.17214e-09	756	1712	190
M12	2.25761e-08	8.57287e-10	187	509	12	2.5272e-07	1.63934e-09	552	1147	236	9.08382e-09	1.01219e-09	876	3337	140	3.54626e-06	1.17214e-09	874	1698	124
N12	2.25761e-08	8.57287e-10	202	601	25	2.5272e-07	1.63934e-09	565	1378	249	9.08382e-09	1.01219e-09	816	3080	125	3.54626e-06	1.17214e-09	745	1679	156
K21	2.25761e-08	8.57287e-10	178	448	40	2.5272e-07	1.63934e-09	444	951	208	9.08382e-09	1.01219e-09	717	2036	236	3.54626e-06	1.17214e-09	843	1359	266
L21	2.25761e-08	8.57287e-10	198	440	44	2.5272e-07	1.63934e-09	544	1094	210	9.08382e-09	1.01219e-09	716	2081	239	3.54626e-06	1.17214e-09	824	1395	244
K22	2.25761e-08	8.57287e-10	199	460	54	2.5272e-07	1.63934e-09	557	987	208	9.08382e-09	1.01219e-09	580	2337	188	3.54626e-06	1.17214e-09	893	1301	186
L22	2.25761e-08	8.57287e-10	156	344	36	2.5272e-07	1.63934e-09	507	1065	211	9.08382e-09	1.01219e-09	637	2304	172	3.54626e-06	1.17214e-09	821	1217	180
K11	2.25761e-08	5.00714e-10	201	932	9	2.5272e-07	9.00497e-10	477	1404	117	9.08382e-09	8.20066e-10	929	3262	165	3.54626e-06	8.48342e-10	773	1847	145
L11	2.25761e-08	5.00714e-10	213	986	20	2.5272e-07	9.00497e-10	526	1476	107	9.08382e-09	8.20066e-10	905	2536	192	3.54626e-06	8.48342e-10	880	1847	218
K12	2.25761e-08	5.00714e-10	178	837	15	2.5272e-07	9.00497e-10	525	1996	223	9.08382e-09	8.20066e-10	869	3506	129	3.54626e-06	8.48342e-10	878	1807	113
L12	2.25761e-08	5.00714e-10	213	1079	20	2.5272e-07	9.00497e-10	524	1991	194	9.08382e-09	8.20066e-10	875	2990	155	3.54626e-06	8.48342e-10	808	1985	131
K19	2.25761e-08	5.00714e-10	208	469	29	2.5272e-07	9.00497e-10	525	1633	212	9.08382e-09	8.20066e-10	822	3044	178	3.54626e-06	8.48342e-10	1027	1608	280
L19	2.25761e-08	5.00714e-10	212	631	39	2.5272e-07	9.00497e-10	573	1586	231	9.08382e-09	8.20066e-10	853	2661	270	3.54626e-06	8.48342e-10	994	1558	143
K20	2.25761e-08	5.00714e-10	223	618	30	2.5272e-07	9.00497e-10	468	1425	215	9.08382e-09	8.20066e-10	741	2165	133	3.54626e-06	8.48342e-10	1025	2180	253
L20	2.25761e-08	5.00714e-10	200	761	39	2.5272e-07	9.00497e-10	546	1757	210	9.08382e-09	8.20066e-10	715	2248	183	3.54626e-06	8.48342e-10	1003	2255	267
I11	2.25761e-08	2.92452e-10	196	1311	17	2.5272e-07	4.94646e-10	529	2396	67	9.08382e-09	6.64407e-10	873	2587	154	3.54626e-06	6.13993e-10	861	2049	157
J11	2.25761e-08	2.92452e-10	195	1723	16	2.5272e-07	4.94646e-10	523	2222	117	9.08382e-09	6.64407e-10	852	3236	180	3.54626e-06	6.13993e-10	847	1951	197
I12	2.25761e-08	2.92452e-10	202	1505	16	2.5272e-07	4.94646e-10	526	2804	81	9.08382e-09	6.64407e-10	847	3821	115	3.54626e-06	6.13993e-10	852	1963	105
J12	2.25761e-08	2.92452e-10	207	2149	19	2.5272e-07	4.94646e-10	522	3031	77	9.08382e-09	6.64407e-10	807	3663	112	3.54626e-06	6.13993e-10	887	1978	96
K17	2.25761e-08	2.92452e-10	242	1463	21	2.5272e-07	4.94646e-10	553	2633	99	9.08382e-09	6.64407e-10	821	2787	208	3.54626e-06	6.13993e-10	921	1903	133
L17	2.25761e-08	2.92452e-10	182	1149	12	2.5272e-07	4.94646e-10	629	2994	99	9.08382e-09	6.64407e-10	816	3438	171	3.54626e-06	6.13993e-10	957	2012	139
K18	2.25761e-08	2.92452e-10	214	1322	17	2.5272e-07	4.94646e-10	514	2082	96	9.08382e-09	6.64407e-10	886	2821	195	3.54626e-06	6.13993e-10	872	1519	145
L18	2.25761e-08	2.92452e-10	216	1562	35	2.5272e-07	4.94646e-10	570	2456	95	9.08382e-09	6.64407e-10	784	2986	188	3.54626e-06	6.13993e-10	940	2096	179
G11	2.25761e-08	1.70812e-10	232	2227	27	2.5272e-07	2.71711e-10	558	3463	45	9.08382e-09	5.38295e-10	919	3626	127	3.54626e-06	4.44382e-10	843	2071	122
H11	2.25761e-08	1.70812e-10	200	2129	25	2.5272e-07	2.71711e-10	479	3289	56	9.08382e-09	5.38295e-10	921	3304	123	3.54626e-06	4.44382e-10	867	2257	91
G12	2.25761e-08	1.70812e-10	212	2433	28	2.5272e-07	2.71711e-10	552	3891	19	9.08382e-09	5.38295e-10	924	3998	135	3.54626e-06	4.44382e-10	863	2191	146
H12	2.25761e-08	1.70812e-10	221	2703	25	2.5272e-07	2.71711e-10	477	3958	22	9.08382e-09	5.38295e-10	782	3700	136	3.54626e-06	4.44382e-10	915	2383	98
K15	2.25761e-08	1.70812e-10	213	2229	13	2.5272e-07	2.71711e-10	558	2575	45	9.08382e-09	5.38295e-10	881	3305	145	3.54626e-06	4.44382e-10	917	2233	100
L15	2.25761e-08	1.70812e-10	205	2043	16	2.5272e-07	2.71711e-10	522	3843	17	9.08382e-09	5.38295e-10	867	2763	163	3.54626e-06	4.44382e-10	841	2448	125
K16	2.25761e-08	1.70812e-10	200	2015	16	2.5272e-07	2.71711e-10	496	3823	24	9.08382e-09	5.38295e-10	794	3254	151	3.54626e-06	4.44382e-10	918	2936	153
L16	2.25761e-08	1.70812e-10	181	2125	20	2.5272e-07	2.71711e-10	530	3833	41	9.08382e-09	5.38295e-10	749	3837	159	3.54626e-06	4.44382e-10	844	2803	143
E11	2.25761e-08	9.97658e-11	236	1864	17	2.5272e-07	1.49252e-10	520	3040	52	9.08382e-09	4.3612e-10	855	3970	111	3.54626e-06	3.21625e-10	887	2221	159
F11	2.25761e-08	9.97658e-11	216	2155	30	2.5272e-07	1.49252e-10	570	3613	28	9.08382e-09	4.3612e-10	849	3437	107	3.54626e-06	3.21625e-10	868	2266	80
E12	2.25761e-08	9.97658e-11	241	2879	40	2.5272e-07	1.49252e-10	576	3346	47	9.08382e-09	4.3612e-10	836	4324	159	3.54626e-06	3.21625e-10	1017	2631	126
F12	2.25761e-08	9.97658e-11	228	2447	43	2.5272e-07	1.49252e-10	561	4526	14	9.08382e-09	4.3612e-10	741	3612	90	3.54626e-06	3.21625e-10	950	2914	130
K13	2.25761e-08	9.97658e-11	174	1723	14	2.5272e-07	1.49252e-10	521	3544	39	9.08382e-09	4.3612e-10	931	4426	81	3.54626e-06	3.21625e-10	707	2786	119
L13	2.25761e-08	9.97658e-11	184	1813	11	2.5272e-07	1.49252e-10	517	3956	32	9.08382e-09	4.3612e-10	818	3189	120	3.54626e-06	3.21625e-10	820	2625	112
K14	2.25761e-08	9.97658e-11	204	1914	4	2.5272e-07	1.49252e-10	597	2613	48	9.08382e-09	4.3612e-10	895	4005	104	3.54626e-06	3.21625e-10	921	2456	106
L14	2.25761e-08	9.97658e-11	171	2377	13	2.5272e-07	1.49252e-10	596	4147	26	9.08382e-09	4.3612e-10	863	4110	100	3.54626e-06	3.21625e-10	844	2558	127

## Sheet: Fig 1F
	2 weeks										1 week
Mouse	VEH		JQ1		PAL		JQ1+PAL			Mouse	VEH		JQ1		TAX		JQ1+TAX
	L	R	L	R	L	R	L	R			L	R	L	R	L	R	L	R
1	0.463	0.057	0.098	0.331	0.116	0.231	0.023	0.016		1	0.38	0.568	0.353	0.263	0.567	0.333	0.469	0.27
2	1.317	0.429	0.395	0.47	0.167	0.038	0.016	0.016		2	0.475	0.738	0.347	0.281	0.281	0.346	0.298	0.267
3	0.244	0.627	0.984	0.101	0.084	0.112	0.052	0.067		3	0.393	0.688	0.41	0.222	0.21	0.431	0.239	0.34
4	1.072	0.534	0.55	0.536	0.116	0.103	0.024	0.026		4	0.328	0.581	0.284	0.176	0.316	0.286	0.298	0.307
5			0.2	0.305						5	0.395	0.345	0.402	0.289	0.404	0.466	0.3	0.31
											2 weeks
										Mouse	VEH		JQ1		TAX		JQ1+TAX
											L	R	L	R	L	R	L	R
										6	0.984	0.641	0.528	0.453	1.228	0.511	0.472	0.466
										7	1.091	0.93	0.377	0.477	0.745	0.762	0.621	0.412
										8	0.331	0.836	1.113	0.523	0.448	1.033	0.469	0.382
										9	0.842	0.837	0.534	0.452	1.387	0.798	0.333	0.29
										10	0.876	1.108	0.501	0.377	0.705	0.628	0.423	0.236

## Sheet: Fig 3B
Parental
Time (days)	DMSO				Time (days)	JQ1				Time (days)	Palbociclib
0.272222	155555	177893	153763		0.272222	155553	175763	149052		0.334687	211613	229606	194455
0.972546	275980	320894	280935		0.972546	207041	232444	199576		0.966887	281428	311445	260597
1.33466	409938	467377	410948		1.33466	297225	320573	300132		1.28285	290356	320613	271083
1.96814	598427	689749	622240		1.96814	388881	430412	394664		1.977	414068	436633	376732
2.28731					2.28731	405343	463387	412343		2.27331	441560	449685	396258
2.89324					2.89324	504046	555968	519882
JQ1-resistant
Time (days)	DMSO				Time (days)	JQ1				Time (days)	Palbociclib
0.322014	131095	139238	113519		0.334468	109880	134297	125733		0.349271	114754	137006	116310
1.01279	241573	250248	207903		1.02472	188841	230080	217026		1.03755	158546	190219	159652
1.30911	327987	335534	282167		1.32081	241575	296627	275977		1.33358	197210	235272	198828
2.01297	593675	605887	500827		2.02532	409497	498107	463485		2.03793	305989	371994	314161
					2.27411	465037	574490	509028		2.28697	359156	432019	375997
Palbociclib-resistant
Time (days)	DMSO				Time (days)	JQ1				Time (days)	Palbociclib
0.361493	127741	157052	144406		0.373299	130490	160999	138963		0.361493	149020	169833	131969
1.04889	211548	262317	244335		1.06016	201403	245793	217086		1.04889	200436	234777	179124
1.34488	266261	326999	301897		1.35705	232224	282422	249061		1.34488	233951	270643	211033
2.05019	411000	470617	437766		2.06259	338809	395172	364037		2.05019	358275	400726	334560
2.30228	436261	487198	446442		2.31645	363638	414990	387854		2.30228	395707	432043	375399

## Sheet: Fig 4A
Sample	Experiment	Treatment	E864*%
Pre	B	pre-treatment	1.4894e-05
Pre	B	pre-treatment	3.05976e-05
Pre	B	pre-treatment	1.22246e-05
Pre	B	pre-treatment	1.0635e-05
Pre	B	pre-treatment	0
Pre	B	pre-treatment	9.56279e-06
C1-B	B	DMSO	0
C2-B	B	DMSO	0
C3-B	B	DMSO	0
P1	B	Palbociclib	0.000481174
P2	B	Palbociclib	7.74417e-05
P3	B	Palbociclib	2.75157e-05
J1-B	B	JQ1	3.96058e-06
J2-B	B	JQ1	1.56574e-05
J3-B	B	JQ1	0
PJ2	B	JQ1+Palbociclib	0.005
PJ2	B	JQ1+Palbociclib	0.009
PJ3	B	JQ1+Palbociclib	0.246
PJ3	B	JQ1+Palbociclib	0.235
Pre	A	pre-treatment	0
Pre	A	pre-treatment	9.52154e-06
C1-A	A	DMSO	0
C2-A	A	DMSO	0
C3-A	A	DMSO	0
T1	A	Paclitaxel	0
T2	A	Paclitaxel	0
T3	A	Paclitaxel	0
J1-A	A	JQ1	1.18208e-05
J2-A	A	JQ1	1.55085e-05
J3-A	A	JQ1	2.55583e-05
JT1	A	JQ1+Paclitaxel	0
JT2	A	JQ1+Paclitaxel	0
JT3	A	JQ1+Paclitaxel	0

## Sheet: Fig 4C-D
	Concentration (M)		SUM159 wt						SUM159 ∆Rb
Well	JQ1	Palbociclib	Baseline	Day 1	Day 2	Day 3	Total	Dead	Baseline	Day 1	Day 2	Day 3	Total	Dead
B2	0	0	148	387	1076	2513	2609	27	192	363	1026	2475	2030	46
B3	0	0	180	419	1149	2814	2895	22	138	296	879	2249	2313	39
B4	0	0	219	442	1260	2987	2989	19	173	360	985	2290	2398	22
B5	0	0	189	483	1386	3276	3021	15	189	403	1155	2814	2530	13
B6	0	0	148	380	1143	2725	2707	26	165	346	980	2442	2205	40
B7	0	0	205	356	1026	2662	2459	15	130	316	995	2700	2504	15
B8	0	0	200	388	1157	2876	2713	25	132	304	886	2472	2379	19
B9	0	0	160	389	1077	2706	2544	19	119	239	790	2775	2927	14
B10	0	0	174	407	1159	3083	2942	25	96	178	643	2258	2357	9
B11	0	0	143	307	971	2597	2628	13	151	327	1038	2876	2822	27
B12	0	0	156	278	877	2241	2469	13	176	332	991	2660	2536	24
B13	0	0	151	285	868	2270	2393	18	152	292	849	2274	2099	27
B14	0	0	172	301	914	2280	2496	35	133	301	938	2683	2454	42
B15	0	0	188	425	1217	2941	2853	42	99	229	670	2133	2118	10
B16	0	0	204	453	1280	3089	3242	29	105	260	795	2499	2456	14
B17	0	0	190	410	1197	2781	2598	20	103	257	810	2252	2316	18
B18	0	0	178	399	1070	2762	2638	30	125	286	838	2269	2201	7
B19	0	0	152	345	1039	2592	2718	35	139	327	936	2524	2270	18
B20	0	0	159	328	963	2322	2257	30	111	304	876	2217	2228	18
B21	0	0	138	297	869	2108	2159	26	135	283	811	2163	2224	16
B22	0	0	165	350	1029	2550	2765	37	179	358	959	2487	2582	47
B23	0	0	139	210	707	1982	2004	15	124	237	597	1647	1697	14
O2	0	0	217	445	1444	3227	2440	38	181	379	1041	2484	2062	43
O3	0	0	174	372	1051	2471	2331	15	213	466	1085	2462	1925	29
O4	0	0	173	433	1188	2854	2607	24	175	378	1030	2430	2142	25
O5	0	0	181	400	1135	2750	2581	43	196	411	1076	2387	1925	22
O6	0	0	147	365	1123	2756	2576	22	146	345	962	2327	2076	15
O7	0	0	179	402	1211	2791	2747	45	217	409	1083	2402	2131	19
O8	0	0	165	418	1214	3006	2887	29	190	373	993	2155	1814	19
O9	0	0	190	366	1063	2692	2558	45	244	444	1116	2333	1855	20
O10	0	0	175	388	1232	2953	2831	35	227	381	853	2000	1789	22
O11	0	0	136	239	895	2104	2754	34	196	379	871	1908	1608	24
O12	0	0	167	356	1006	2622	2662	26	161	342	981	2487	2150	26
O13	0	0	146	300	962	2568	2490	46	133	298	938	2441	2100	33
O14	0	0	136	302	981	2768	2466	25	147	286	970	2970	2808	20
O15	0	0	123	278	864	2179	1987	28	162	369	959	2572	2270	23
O16	0	0	163	396	1224	2890	2534	14	147	349	978	2421	1998	17
O17	0	0	136	266	795	2083	1785	27	174	410	1085	2508	1956	18
O18	0	0	155	328	969	2389	2277	33	155	373	982	2191	1913	21
O19	0	0	121	299	902	2315	2010	12	152	336	977	2435	2211	17
O20	0	0	135	301	936	2479	2185	27	163	358	948	2394	1938	25
O21	0	0	170	304	909	2397	2262	27	190	381	991	2320	1934	13
O22	0	0	165	280	934	2336	2215	31	140	288	747	1755	1522	22
O23	0	0	126	230	639	1575	1641	20	157	288	772	1851	1425	23
C2	0	0	161	332	1005	2305	1894	22	135	347	944	2344	1973	49
D2	0	0	177	388	1200	2896	2742	14	201	455	1235	2812	2337	51
E2	0	0	215	451	1385	3102	2382	41	178	383	1071	2473	2055	38
F2	0	0	209	451	1326	3146	2627	26	158	345	998	2348	2056	29
G2	0	0	243	494	1459	3024	2218	38	146	359	987	2402	2171	39
H2	0	0	227	464	1304	3102	2412	31	188	392	1156	2703	2382	25
I2	0	0	229	464	1218	2687	2490	20	193	429	1226	2808	2310	33
J2	0	0	223	419	1230	2956	2272	29	191	398	1097	2455	2076	27
K2	0	0	194	356	1026	2446	1954	24	158	439	1187	2811	2288	34
L2	0	0	219	506	1535	3581	2552	63	163	363	986	2370	1735	35
M2	0	0	230	521	1468	3274	2425	34	160	359	987	2280	1835	40
N2	0	0	172	375	1071	2568	2004	40	172	401	1069	2392	2024	73
C23	0	0	121	250	686	1820	1599	18	90	208	586	1473	1372	18
D23	0	0	138	296	783	1843	1794	13	116	244	716	1734	1689	15
E23	0	0	151	327	1044	2756	2417	21	137	258	642	1565	1481	25
F23	0	0	108	214	635	1634	1480	20	127	257	697	1791	1593	7
G23	0	0	100	214	659	1662	1566	6	110	269	737	1949	1666	24
H23	0	0	127	247	728	1809	1812	14	147	298	721	1809	1561	23
I23	0	0	154	324	909	2274	2172	12	152	275	708	1678	1359	14
J23	0	0	148	315	934	2239	2152	25	142	307	809	1845	1446	10
K23	0	0	113	265	770	2002	1937	22	127	248	692	1522	1181	10
L23	0	0	136	283	853	2193	2087	38	154	320	802	1963	1394	27
M23	0	0	130	262	738	1766	1857	31	107	229	618	1539	1272	15
N23	0	0	104	262	772	2033	2022	27	122	275	712	1731	1327	19
C3	4.52885e-07	0	163	376	796	1572	1594	14	174	336	670	1384	1427	29
D3	4.52885e-07	0	192	411	860	1835	1746	23	150	334	689	1435	1466	20
C4	4.52885e-07	0	206	411	891	1642	1448	19	171	341	699	1421	1447	14
D4	4.52885e-07	0	182	408	913	1745	1735	11	199	382	851	1708	1721	11
C5	3.16414e-07	0	199	420	938	2090	1478	24	172	381	879	2043	1719	26
D5	3.16414e-07	0	198	433	1093	2366	2138	8	174	342	779	1822	1711	14
C6	3.16414e-07	0	195	433	1066	2307	1911	9	168	382	926	2018	1761	32
D6	3.16414e-07	0	182	461	1101	2416	2304	14	170	392	913	2062	1897	18
C7	2.21067e-07	0	233	461	1130	2547	1868	21	197	545	1393	3138	2500	51
D7	2.21067e-07	0	227	434	1148	2486	2219	10	153	368	1052	2558	2275	19
C8	2.21067e-07	0	213	411	1082	2353	1935	22	119	262	748	1875	1820	12
D8	2.21067e-07	0	193	465	1122	2537	2344	10	126	304	754	1907	1816	11
C9	1.54451e-07	0	196	436	1178	2738	1978	33	172	348	889	2329	2228	7
D9	1.54451e-07	0	189	413	1045	2484	2317	9	160	392	1077	2788	2720	10
C10	1.54451e-07	0	221	472	1143	2611	2147	24	104	258	849	2223	2177	13
D10	1.54451e-07	0	178	398	978	2418	2324	19	128	284	811	2150	2043	16
C11	1.07909e-07	0	195	385	1075	2610	2157	22	127	236	739	2410	2642	10
D11	1.07909e-07	0	176	366	983	2288	2176	14	121	280	987	2487	2647	22
C12	1.07909e-07	0	171	448	1209	2866	2428	23	192	380	1153	2868	2578	15
D12	1.07909e-07	0	214	444	1145	2686	2490	12	118	252	736	1903	1806	28
M21	0	7.20399e-06	143	232	290	412	485	42	137	267	462	833	704	3
N21	0	7.20399e-06	195	309	415	520	575	35	150	241	416	780	669	6
M22	0	7.20399e-06	148	231	277	388	433	38	164	271	438	807	659	5
N22	0	7.20399e-06	150	231	292	380	422	35	135	250	399	738	657	20
M19	0	2.96665e-06	146	269	491	836	881	22	177	347	739	1652	1389	15
N19	0	2.96665e-06	177	307	563	798	948	25	157	289	686	1493	1177	14
M20	0	2.96665e-06	147	233	402	698	722	20	154	315	712	1429	1179	9
N20	0	2.96665e-06	140	271	479	794	820	9	166	331	828	1851	1402	14
M17	0	1.22169e-06	158	241	505	820	1079	11	178	366	829	1871	1519	10
N17	0	1.22169e-06	151	244	475	835	1048	23	170	324	717	1625	1317	11
M18	0	1.22169e-06	171	263	586	1111	1293	10	205	430	951	2063	1582	18
N18	0	1.22169e-06	158	257	554	1057	1090	23	165	355	793	1820	1368	14
M15	0	5.03099e-07	140	221	539	1020	1258	7	185	387	961	2279	1940	14
N15	0	5.03099e-07	143	290	578	1108	1284	27	165	363	869	2122	1674	26
M16	0	5.03099e-07	134	237	511	1057	1307	11	191	432	532	2057	1632	13
N16	0	5.03099e-07	151	304	683	1174	1442	16	139	301	721	1666	1417	17
M13	0	2.07179e-07	115	217	532	1129	1230	18	142	316	839	2113	1772	27
N13	0	2.07179e-07	144	258	607	1259	1274	20	158	321	791	2015	1800	36
M14	0	2.07179e-07	127	240	511	1041	1363	8	197	425	1099	2605	2239	40
N14	0	2.07179e-07	117	221	481	980	1092	16	182	357	907	2208	1992	48
M3	2.26443e-07	3.602e-06	208	282	345	314	336	18	174	287	492	856	735	43
N3	2.26443e-07	3.602e-06	160	275	295	297	344	13	152	290	519	974	735	34
M4	2.26443e-07	3.602e-06	158	266	252	270	334	7	211	364	641	1144	914	9
N4	2.26443e-07	3.602e-06	158	295	320	354	388	9	190	353	578	1031	864	18
C21	2.26443e-07	3.602e-06	145	245	272	287	269	5	125	222	375	639	656	7
D21	2.26443e-07	3.602e-06	138	211	254	255	278	3	146	261	436	824	830	7
C22	2.26443e-07	3.602e-06	126	257	274	281	344	4	135	267	424	741	714	11
D22	2.26443e-07	3.602e-06	153	228	237	208	287	6	101	206	304	481	512	4
K3	2.26443e-07	1.48333e-06	196	319	373	402	491	5	162	305	524	970	820	9
L3	2.26443e-07	1.48333e-06	164	263	326	392	422	10	161	311	568	1172	949	46
K4	2.26443e-07	1.48333e-06	191	359	408	423	514	4	151	304	518	975	973	15
L4	2.26443e-07	1.48333e-06	199	415	523	616	645	13	147	277	474	848	742	46
C19	2.26443e-07	1.48333e-06	124	229	307	386	446	7	127	323	616	1325	1248	19
D19	2.26443e-07	1.48333e-06	172	260	332	394	451	4	193	355	701	1441	1308	4
C20	2.26443e-07	1.48333e-06	150	255	346	436	451	7	148	308	605	1367	1332	13
D20	2.26443e-07	1.48333e-06	139	267	381	483	520	1	136	268	552	1186	1151	9
I3	2.26443e-07	6.10844e-07	209	362	590	832	928	13	161	301	406	635	478	21
J3	2.26443e-07	6.10844e-07	165	305	425	651	685	16	177	315	592	1191	1010	28
I4	2.26443e-07	6.10844e-07	193	345	520	747	831	3	155	319	599	1277	1127	24
J4	2.26443e-07	6.10844e-07	169	329	557	847	856	7	145	318	690	1550	1368	88
C17	2.26443e-07	6.10844e-07	152	241	407	589	572	4	141	259	621	1404	1501	6
D17	2.26443e-07	6.10844e-07	200	350	528	680	823	1	144	282	583	1303	1439	13
C18	2.26443e-07	6.10844e-07	208	352	549	752	693	5	138	300	604	1320	1305	9
D18	2.26443e-07	6.10844e-07	159	294	429	593	614	6	176	346	662	1408	1302	8
G3	2.26443e-07	2.51549e-07	214	352	655	1203	1215	13	152	332	700	1554	1331	22
H3	2.26443e-07	2.51549e-07	189	303	599	1163	1066	8	124	294	598	1275	1154	27
G4	2.26443e-07	2.51549e-07	193	364	730	1360	1285	17	152	333	665	1516	1387	78
H4	2.26443e-07	2.51549e-07	203	394	750	1446	1235	10	141	275	565	1264	1160	44
C15	2.26443e-07	2.51549e-07	171	340	653	1256	1271	7	139	285	687	1716	1647	6
D15	2.26443e-07	2.51549e-07	185	348	663	1231	1229	8	122	285	637	1477	1439	6
C16	2.26443e-07	2.51549e-07	189	315	597	1118	1146	11	132	270	657	1588	1572	6
D16	2.26443e-07	2.51549e-07	197	319	610	1065	1158	16	121	304	670	1490	1495	7
E3	2.26443e-07	1.0359e-07	178	360	775	1520	1605	11	153	302	594	1204	1305	13
F3	2.26443e-07	1.0359e-07	209	413	817	1601	1578	20	145	343	778	1748	1676	5
E4	2.26443e-07	1.0359e-07	198	378	766	1482	1423	9	166	327	640	1292	1340	10
F4	2.26443e-07	1.0359e-07	168	351	684	1392	1280	11	149	365	782	1784	1595	16
C13	2.26443e-07	1.0359e-07	163	285	586	1203	1119	20	109	300	688	1613	1532	12
D13	2.26443e-07	1.0359e-07	191	361	664	1184	1231	7	168	325	758	1742	1590	24
C14	2.26443e-07	1.0359e-07	161	284	568	1141	1104	10	129	280	614	1401	1352	20
D14	2.26443e-07	1.0359e-07	188	349	693	1328	1394	4	117	296	655	1559	1569	11
M5	1.58207e-07	3.602e-06	194	308	388	440	506	10	221	390	708	1364	1108	13
N5	1.58207e-07	3.602e-06	162	280	362	446	509	12	184	352	641	1209	993	13
M6	1.58207e-07	3.602e-06	183	290	359	365	399	15	193	323	651	1259	1013	14
N6	1.58207e-07	3.602e-06	149	309	362	438	469	16	182	331	657	1315	1056	14
E21	1.58207e-07	3.602e-06	158	266	302	379	379	9	146	263	399	633	659	25
F21	1.58207e-07	3.602e-06	187	271	283	294	342	6	116	249	420	847	826	12
E22	1.58207e-07	3.602e-06	158	249	312	402	402	5	109	214	289	454	462	20
F22	1.58207e-07	3.602e-06	160	271	263	255	306	5	122	224	332	580	595	7
K5	1.58207e-07	1.48333e-06	253	440	647	755	964	12	164	329	646	1354	1245	17
L5	1.58207e-07	1.48333e-06	182	316	398	536	681	7	171	349	665	1388	1156	31
K6	1.58207e-07	1.48333e-06	200	403	541	672	785	8	153	318	642	1325	1124	1
L6	1.58207e-07	1.48333e-06	195	319	467	590	696	13	178	302	550	1142	964	23
E19	1.58207e-07	1.48333e-06	161	280	413	560	632	5	125	267	520	971	954	23
F19	1.58207e-07	1.48333e-06	149	239	289	284	372	9	121	261	460	932	934	7
E20	1.58207e-07	1.48333e-06	162	288	371	406	478	4	112	265	479	1013	948	10
F20	1.58207e-07	1.48333e-06	172	326	509	635	749	4	133	291	575	1151	1172	9
I5	1.58207e-07	6.10844e-07	202	345	537	813	892	11	164	337	745	1644	1414	7
J5	1.58207e-07	6.10844e-07	211	403	711	1199	1226	7	157	343	749	1775	1495	11
I6	1.58207e-07	6.10844e-07	155	304	466	681	914	5	152	339	720	1712	1480	5
J6	1.58207e-07	6.10844e-07	182	377	655	1136	1124	15	200	403	820	1791	1501	23
E17	1.58207e-07	6.10844e-07	180	336	529	811	887	6	122	202	517	1263	1310	17
F17	1.58207e-07	6.10844e-07	172	319	492	723	794	14	143	325	706	1452	1474	10
E18	1.58207e-07	6.10844e-07	164	313	464	741	819	9	121	265	597	1301	1247	26
F18	1.58207e-07	6.10844e-07	170	292	471	654	764	14	144	300	666	1458	1402	9
G5	1.58207e-07	2.51549e-07	186	377	729	1382	1283	13	152	326	706	1507	1299	48
H5	1.58207e-07	2.51549e-07	173	354	655	1212	1218	6	164	332	723	1680	1511	29
G6	1.58207e-07	2.51549e-07	161	304	628	1258	1186	7	176	324	715	1571	1385	28
H6	1.58207e-07	2.51549e-07	161	320	581	1056	1104	6	137	320	656	1569	1442	47
E15	1.58207e-07	2.51549e-07	186	344	678	1335	1374	9	114	222	620	1659	1716	5
F15	1.58207e-07	2.51549e-07	158	307	676	1265	1258	16	140	321	732	1638	1541	16
E16	1.58207e-07	2.51549e-07	127	247	498	1002	1220	18	152	285	715	1618	1609	18
F16	1.58207e-07	2.51549e-07	170	303	610	1295	1379	15	144	331	787	1709	1632	12
E5	1.58207e-07	1.0359e-07	206	396	824	1702	1478	16	146	315	713	1590	1591	18
F5	1.58207e-07	1.0359e-07	203	424	940	1959	1688	8	159	310	650	1622	1407	3
E6	1.58207e-07	1.0359e-07	208	410	808	1499	1394	8	182	364	789	1814	1714	32
F6	1.58207e-07	1.0359e-07	200	371	685	1314	1369	6	231	460	1023	2208	1926	13
E13	1.58207e-07	1.0359e-07	182	323	748	1560	1459	14	145	349	823	2105	1903	7
F13	1.58207e-07	1.0359e-07	191	369	874	1820	1800	10	117	281	755	1746	1628	15
E14	1.58207e-07	1.0359e-07	177	409	896	1984	1860	14	135	307	772	1854	1717	24
F14	1.58207e-07	1.0359e-07	174	332	729	1537	1703	3	128	317	901	2232	2005	15
M7	1.10534e-07	3.602e-06	163	271	376	405	621	11	185	377	698	1410	1137	11
N7	1.10534e-07	3.602e-06	142	303	392	527	657	16	231	348	651	1273	1004	17
M8	1.10534e-07	3.602e-06	145	290	358	448	659	2	180	335	642	1299	1065	13
N8	1.10534e-07	3.602e-06	139	234	313	370	525	19	247	434	807	1581	1277	17
G21	1.10534e-07	3.602e-06	138	270	306	370	426	8	99	202	340	640	633	24
H21	1.10534e-07	3.602e-06	122	218	246	273	321	5	140	250	425	764	729	7
G22	1.10534e-07	3.602e-06	106	190	238	279	287	3	159	285	437	794	761	27
H22	1.10534e-07	3.602e-06	161	208	233	234	307	12	171	353	603	1056	883	17
K7	1.10534e-07	1.48333e-06	191	303	416	555	689	4	195	365	670	1525	1351	3
L7	1.10534e-07	1.48333e-06	194	350	471	594	891	14	159	383	744	1833	1475	14
K8	1.10534e-07	1.48333e-06	156	300	449	569	840	5	158	324	664	1500	1281	17
L8	1.10534e-07	1.48333e-06	166	287	429	566	782	19	160	328	665	1449	1268	37
G19	1.10534e-07	1.48333e-06	173	352	585	964	1012	6	100	268	588	1403	1280	15
H19	1.10534e-07	1.48333e-06	148	289	471	755	852	9	167	316	627	1498	1350	23
G20	1.10534e-07	1.48333e-06	125	244	360	561	583	12	116	253	556	1294	1190	15
H20	1.10534e-07	1.48333e-06	131	250	372	526	628	6	131	290	646	1414	1238	4
I7	1.10534e-07	6.10844e-07	168	270	487	844	1016	11	168	331	720	1615	1448	13
J7	1.10534e-07	6.10844e-07	188	339	619	1057	1286	8	167	359	849	1948	1736	12
I8	1.10534e-07	6.10844e-07	175	353	612	1069	1319	10	192	296	694	1611	1388	7
J8	1.10534e-07	6.10844e-07	171	284	532	798	1100	4	141	381	878	1957	1588	19
G17	1.10534e-07	6.10844e-07	186	319	543	990	1037	7	146	335	714	1726	1601	37
H17	1.10534e-07	6.10844e-07	145	273	470	864	879	21	165	375	832	1973	1665	12
G18	1.10534e-07	6.10844e-07	174	331	557	1054	1080	15	133	337	783	1903	1725	23
H18	1.10534e-07	6.10844e-07	153	249	459	774	841	6	136	288	676	1489	1329	17
G7	1.10534e-07	2.51549e-07	208	365	646	1190	1227	9	126	300	751	1866	1696	13
H7	1.10534e-07	2.51549e-07	168	342	635	1357	1350	2	173	363	829	2002	1772	17
G8	1.10534e-07	2.51549e-07	227	388	641	1005	1195	12	158	386	893	2074	1898	33
H8	1.10534e-07	2.51549e-07	181	308	662	1368	1394	10	167	374	900	2139	1886	16
G15	1.10534e-07	2.51549e-07	150	316	636	1284	1360	11	132	311	798	1982	1738	17
H15	1.10534e-07	2.51549e-07	186	331	821	1547	1529	20	141	339	825	1945	1715	17
G16	1.10534e-07	2.51549e-07	178	362	773	1599	1602	14	152	322	705	1620	1529	25
H16	1.10534e-07	2.51549e-07	176	370	834	1676	1791	12	170	388	931	2120	1796	32
E7	1.10534e-07	1.0359e-07	215	389	854	1903	1718	20	152	342	833	1936	1786	23
F7	1.10534e-07	1.0359e-07	219	440	986	2147	2023	12	170	359	837	2408	2115	8
E8	1.10534e-07	1.0359e-07	192	381	894	2004	1853	11	151	302	761	1911	1852	8
F8	1.10534e-07	1.0359e-07	214	421	870	2029	1815	20	143	252	628	1658	1634	8
G13	1.10534e-07	1.0359e-07	176	342	822	1937	1693	16	94	222	607	1813	1766	15
H13	1.10534e-07	1.0359e-07	148	269	632	1324	1545	9	95	182	565	1459	1542	7
G14	1.10534e-07	1.0359e-07	165	304	718	1651	1606	10	162	322	784	1884	1708	11
H14	1.10534e-07	1.0359e-07	179	340	870	1906	1842	11	146	336	837	2094	1849	17
M9	7.72257e-08	3.602e-06	131	232	268	304	512	11	190	335	567	1151	919	13
N9	7.72257e-08	3.602e-06	134	263	370	388	631	16	179	312	509	1001	818	24
M10	7.72257e-08	3.602e-06	139	279	338	389	568	48	223	373	682	1284	1096	19
N10	7.72257e-08	3.602e-06	147	256	359	384	624	29	214	308	602	1360	1097	28
I21	7.72257e-08	3.602e-06	146	224	371	530	627	5	123	250	523	1203	999	19
J21	7.72257e-08	3.602e-06	123	194	288	355	431	20	115	243	490	1072	974	11
I22	7.72257e-08	3.602e-06	139	288	422	664	685	6	154	302	595	1223	984	10
J22	7.72257e-08	3.602e-06	127	211	319	436	485	10	101	186	402	859	755	10
K9	7.72257e-08	1.48333e-06	141	213	359	520	1062	7	150	283	628	1454	1157	11
L9	7.72257e-08	1.48333e-06	151	226	406	550	944	10	165	298	593	1440	1171	30
K10	7.72257e-08	1.48333e-06	151	225	439	607	1138	7	131	328	775	1831	1552	7
L10	7.72257e-08	1.48333e-06	181	331	599	773	1161	23	201	330	660	1520	1318	32
I19	7.72257e-08	1.48333e-06	152	326	500	749	964	6	152	298	636	1524	1310	12
J19	7.72257e-08	1.48333e-06	136	269	416	626	742	8	144	292	616	1416	1153	14
I20	7.72257e-08	1.48333e-06	113	227	372	569	656	3	113	279	640	1518	1301	12
J20	7.72257e-08	1.48333e-06	140	275	433	651	755	10	147	286	586	1368	1189	12
I9	7.72257e-08	6.10844e-07	170	342	680	1285	1440	5	152	319	766	1911	1569	15
J9	7.72257e-08	6.10844e-07	170	345	638	1218	1391	8	165	341	796	1894	1527	10
I10	7.72257e-08	6.10844e-07	173	294	546	1058	1276	7	153	361	915	2051	1639	10
J10	7.72257e-08	6.10844e-07	180	281	552	876	1192	9	142	337	785	1862	1625	5
I17	7.72257e-08	6.10844e-07	177	326	577	1013	1090	4	145	340	772	1793	1566	13
J17	7.72257e-08	6.10844e-07	171	284	425	672	829	11	151	309	718	1654	1423	14
I18	7.72257e-08	6.10844e-07	162	265	490	961	1000	6	160	354	696	1491	1320	3
J18	7.72257e-08	6.10844e-07	168	295	529	1024	1072	18	189	366	840	1991	1727	10
G9	7.72257e-08	2.51549e-07	218	421	896	1946	1778	11	159	395	922	2332	2103	15
H9	7.72257e-08	2.51549e-07	178	353	759	1642	1706	13	169	327	836	2123	1803	19
G10	7.72257e-08	2.51549e-07	204	414	862	1756	1701	17	130	275	700	1612	1510	28
H10	7.72257e-08	2.51549e-07	179	374	808	1697	1645	9	136	338	840	2131	1897	24
I15	7.72257e-08	2.51549e-07	165	339	735	1544	1554	22	144	364	894	2171	1797	15
J15	7.72257e-08	2.51549e-07	126	251	540	1124	1405	6	164	344	798	2048	1743	12
I16	7.72257e-08	2.51549e-07	181	346	744	1603	1795	13	145	312	760	1998	1745	8
J16	7.72257e-08	2.51549e-07	166	313	672	1340	1512	6	150	329	805	1844	1614	17
E9	7.72257e-08	1.0359e-07	195	295	969	2454	2202	20	153	320	749	1846	1794	15
F9	7.72257e-08	1.0359e-07	167	373	944	2183	2042	10	142	289	645	1842	1823	5
E10	7.72257e-08	1.0359e-07	194	364	876	2019	1819	13	118	321	860	2126	1938	28
F10	7.72257e-08	1.0359e-07	196	412	1068	2318	2066	7	124	312	820	2169	1945	3
I13	7.72257e-08	1.0359e-07	113	264	497	1265	1586	5	107	233	607	1942	1826	8
J13	7.72257e-08	1.0359e-07	190	333	881	1853	1924	11	151	209	678	2034	1797	12
I14	7.72257e-08	1.0359e-07	141	319	733	1665	1723	8	168	367	952	2307	2015	11
J14	7.72257e-08	1.0359e-07	163	303	829	1766	1742	18	156	315	847	2126	1898	12
M11	5.39547e-08	3.602e-06	126	229	307	446	660	21	192	320	547	1103	885	15
N11	5.39547e-08	3.602e-06	120	214	263	335	488	26	184	301	495	1070	890	26
M12	5.39547e-08	3.602e-06	157	294	410	559	723	9	164	291	574	1185	1063	31
N12	5.39547e-08	3.602e-06	166	274	386	485	595	14	137	243	458	991	953	20
K21	5.39547e-08	3.602e-06	160	243	386	601	591	13	117	242	491	990	894	20
L21	5.39547e-08	3.602e-06	154	288	413	628	668	29	173	325	617	1238	1021	18
K22	5.39547e-08	3.602e-06	144	250	352	561	616	5	112	211	437	889	750	16
L22	5.39547e-08	3.602e-06	116	235	355	538	585	38	155	248	468	900	762	11
K11	5.39547e-08	1.48333e-06	127	154	362	479	1128	4	185	305	770	1752	1539	3
L11	5.39547e-08	1.48333e-06	135	280	464	550	946	15	138	279	647	1465	1216	26
K12	5.39547e-08	1.48333e-06	164	277	517	762	1112	5	146	318	714	1687	1544	23
L12	5.39547e-08	1.48333e-06	209	354	632	864	1227	21	172	317	742	1641	1466	9
K19	5.39547e-08	1.48333e-06	163	283	497	801	881	8	166	309	739	1669	1443	17
L19	5.39547e-08	1.48333e-06	151	280	507	833	841	22	138	269	605	1299	1107	13
K20	5.39547e-08	1.48333e-06	173	290	509	861	882	16	130	264	624	1474	1214	15
L20	5.39547e-08	1.48333e-06	158	305	532	878	888	6	170	344	753	1596	1208	21
I11	5.39547e-08	6.10844e-07	155	284	564	1006	1326	2	98	238	620	1607	1431	6
J11	5.39547e-08	6.10844e-07	169	270	556	1048	1345	7	149	333	853	1934	1738	18
I12	5.39547e-08	6.10844e-07	140	230	525	852	1556	7	142	271	721	1811	1653	17
J12	5.39547e-08	6.10844e-07	152	207	446	852	1313	6	125	241	666	1616	1469	18
K17	5.39547e-08	6.10844e-07	135	270	497	959	1056	9	207	389	937	2239	1852	18
L17	5.39547e-08	6.10844e-07	168	306	633	1208	1240	8	184	346	816	1851	1479	28
K18	5.39547e-08	6.10844e-07	149	294	560	1078	1199	11	170	424	901	2045	1721	19
L18	5.39547e-08	6.10844e-07	189	328	590	1042	1196	22	180	343	790	1778	1416	29
G11	5.39547e-08	2.51549e-07	157	303	713	1614	1515	16	102	179	431	1282	1510	4
H11	5.39547e-08	2.51549e-07	184	401	883	1907	1832	5	146	314	799	2147	1976	6
G12	5.39547e-08	2.51549e-07	200	354	696	1385	1523	22	114	197	545	1588	1484	3
H12	5.39547e-08	2.51549e-07	152	267	592	1227	1407	4	103	234	628	1787	1856	11
K15	5.39547e-08	2.51549e-07	116	203	639	1321	1605	5	154	340	897	2348	1900	10
L15	5.39547e-08	2.51549e-07	160	285	651	1275	1384	23	170	356	881	2106	1796	19
K16	5.39547e-08	2.51549e-07	156	345	752	1739	1762	11	159	321	766	1949	1684	14
L16	5.39547e-08	2.51549e-07	114	232	615	1165	1550	19	194	397	992	2323	1990	27
E11	5.39547e-08	1.0359e-07	191	403	1048	2334	2131	20	79	228	512	1728	1870	12
F11	5.39547e-08	1.0359e-07	162	379	935	2332	2082	12	127	279	831	2124	2117	4
E12	5.39547e-08	1.0359e-07	163	296	749	1734	1691	10	137	128	324	2259	2119	8
F12	5.39547e-08	1.0359e-07	177	335	865	1919	1800	15	140	289	739	2059	1920	21
K13	5.39547e-08	1.0359e-07	151	260	686	1604	1634	9	139	327	895	2208	1880	24
L13	5.39547e-08	1.0359e-07	150	260	694	1603	1497	26	146	352	872	2238	1892	32
K14	5.39547e-08	1.0359e-07	144	219	783	1982	1906	7	173	401	1004	2505	2325	28
L14	5.39547e-08	1.0359e-07	144	267	796	2022	1892	17	136	308	813	1955	1818	25

## Sheet: Fig 7A-B
	SUM159												SUM159R												SUM149												SUM149R
Time (days)	DMSO			JQ1->TAX			TAX->JQ1			JQ1+TAX->VEH			DMSO			JQ1->TAX			TAX->JQ1			JQ1+TAX->VEH			DMSO			JQ1->TAX			TAX->JQ1			JQ1+TAX->VEH			DMSO			JQ1->TAX			TAX->JQ1			JQ1+TAX->VEH
0	9527	9078	7711	9906	9183	8715	9498	8935	8568	8752	9100	8690	10800	10368	9197	10909	10503	9610	10468	10781	10470	11136	11059	10587	8998	9107	8745	11440	13657	9905	22062	16181	12993	15680	20852	14001	8990	9378	8670	8971	8990	9027	9139	9507	9190	9578	9528	9390
1	17248	16212	13905	16611	16105	15109	14752	14267	13397	13443	13961	13495	20809	19972	18161	19990	20425	18852	20594	20614	19858	20295	20092	19492	15505	16625	18899	19937	17609	15251	21204	23594	19579	16631	19848	15138	14659	14732	14208	15106	14946	15053	14059	14283	13690	15012	14656	14767
2	39559	36427	29272	23502	22058	20518	25478	24333	21827	15564	17345	16416	41707	38360	32727	36236	36096	32665	35698	38516	35711	32296	32793	30216	22340	23553	21883	20755	21160	21305	29883	24566	22858	19498	21024	18354	22390	23346	21261	18836	19004	18417	19652	20444	19312	18368	17699	17853
3	88066	79816	60294	29404	26812	24353	41545	41526	35114	15449	17803	16803	79414	71674	56488	64708	62861	55319	55693	68028	58819	47531	50106	44093	31070	33753	31167	22093	22790	21142	24282	26889	24489	19883	25177	20066	32765	35004	30876	25370	26618	24559	28136	28885	26898	23466	23976	23788
4	186821	174700	127509	36879	36516	30041	66239	72245	57024	14900	17419	15938	146804	134153	109932	110935	108260	93873	76045	114371	88545	59841	66775	53191	50857	55689	60468	29152	29873	34113	41453	41620	36089	22394	23731	23751	48740	50568	44562	37318	40938	36160	35153	36532	32844	28711	31826	29148
5	311564	245849	227310	43674	46180	34746	104791	124813	91430	12875	15719	14109	249665	204554	179322	181191	178563	145445	108254	187697	131918	79085	94811	67981	75274	87085	69472	27363	31595	33778	47184	48430	42603	24255	26112	24311	69961	73180	64483	55099	62769	53924	47987	51415	44139	38348	46035	39367
6				49488	51132	38288	189871	219544	164452	11968	14820	13393				260380	226321	199156	168066	275698	204995	102580	128141	85007	103816	122833	89833	27378	26962	29704	53775	58249	51789	23413	25209	27543	100668	103051	90471	84927	97951	81960	62194	65915	56077	48967	61882	49896
7				64717	80099	53038	304544	280001	256005	11790	14685	13705							210013	258709	226195	117296	152985	89457	149850	190134	131132	32097	31129	43958	65148	71912	61189	31842	31824	35545	131570	130901	111648	116575	139570	116748	77995	80259	64905	55289	74298	59108
8				71896	94018	57145				9164	12094	11040										175831	220451	126764	247458	317946	206407	32873	31730	40115	98807	110108	96265	31987	36302	36061	172042	173831	152487	164226	208877	167524	96415	104035	83494	71835	100822	74980
9				104086	122177	78267				8308	11616	11383										227828	267330	166734				28381	26360	28590	105809	120527	105089	27164	29667	30977	224667	233914	193110	238515	295113	237223	111342	120032	95582	104241	151223	111011
10										11792	17329	18031																25593	30774	25516	136138	161441	131912	28097	32494	27884										140712	207543	157133
11										17175	25233	25087																30125	37434	29078	138263	168427	139202	27175	29298	33385										167585	245998	181383
12										24162	41166	43320																29529	38768	29428	146326	183377	148607	29727	38639	31145
13																												34241	48515	35603	116382	201452	156880	36439	47489	39265
14	2785055	2741255	2557488	1537801	2068574	1478264	2052362	2080635	1890817	152232	253322	291346	2015854	1808475	1501069	2222588	1932972	1857775	1936141	2197342	2123538	1965929	1980917	1751071	2172464	2532256	2115449	53338	82283	55198	163495	232514	174959	51152	78343	62325	1330533	1407287	1224957	1507699	1692400	1527561	721771	870377	522723	653579	955156	734588
	SUM159												SUM159R												SUM149												SUM149R
Time (days)	DMSO			JQ1->PAL			PAL->JQ1			JQ1+PAL->VEH			DMSO			JQ1->PAL			PAL->JQ1			JQ1+PAL->VEH			DMSO			JQ1->PAL			PAL->JQ1			JQ1+PAL->VEH			DMSO			JQ1->PAL			PAL->JQ1			JQ1+PAL->VEH
0	8943	9474	8778	9749	9736	8837	9166	9721	7213	9698	9898	8504	7397	8362	6504	8359	8548	6993	7316	7735	5636	8027	7994	7222	8624	7845	6715	9060	7936	8142	8380	8572	8683	8934	9185	8837	9138	9884	9819	10172	10240	9928	9908	10603	8787	10433	10699	9273
1	19442	19422	18090	22509	21668	20121	20391	20042	18376	22585	21697	21033	16664	16914	15999	17185	17488	15832	15906	15548	14366	16101	15573	15264	9043	9369	8163	9464	8793	9027	9061	9282	9308	9661	9633	9589	13101	14007	13564	13571	13787	13482	15059	15387	14166	14275	15008	13617
2	46544	47210	43113	37413	35402	33289	30488	29420	26601	26893	25599	24701	33823	34498	31577	33295	34087	29744	22322	22660	17560	21810	21491	18941	11352	10628	9740	10146	9714	9930	10803	11036	11060	10006	10197	9827	19699	20983	20255	18448	19781	18469	18172	18325	16134	16779	17910	15893
3	103195	105477	94568	48861	46229	41952	48249	48245	38219	27414	26993	23251	65942	69426	56900	61291	65390	53037	33355	35848	24292	32884	33229	26629	15819	14733	12864	11407	10936	10952	12721	13185	12939	10774	11008	10672	30292	31887	30579	23957	27271	24588	21774	22672	19363	17651	18882	16048
4	195581	195799	176097	63759	60558	51804	81001	81561	66806	28677	28898	25040	137487	143104	128636	111580	120414	102239	64094	64493	49480	50300	51439	42386	22504	22275	19514	11075	11114	10714	14853	15587	14391	10651	10536	10539	46214	48088	46263	32312	38235	33269	30138	31259	26773	19586	21827	18182
5				71213	67206	57344	128462	128471	109233	28863	28771	26116	235751	248969	225778	182494	195271	168947	105452	104921	80920	80608	82870	66631	28803	28752	24779	11852	11901	11434	16493	17433	15913	10968	10787	10912	62432	65120	63918	41854	49721	44163	39786	40395	36534	21012	24000	20189
6				82636	79283	72947	206420	206605	184714	28213	28119	26528	357967	379513	344514	277873	297150	269847	171569	168044	144047	121792	124560	105930	37114	37269	30331	12145	11795	11348	18486	20073	17856	11102	11084	11040	89317	90541	89748	59338	68893	62796	55024	55551	49626	24179	28449	23016
7				88318	86056	77085	278821	286354	219505	25867	26911	24971	383441	443116	351931	366181	380690	348149	217594	222933	169512	173721	180507	150088	46576	48035	38402	12273	12149	11346	21450	24380	20572	11361	11378	11093	116070	119117	119512	79018	88910	82248	74762	75963	67596	28197	33909	26797
8				99708	97761	79869				11884	15639	13399	501729	507107	489314	411256	428961	397384	279671	314472	239083	264564	273383	229840	91056	92321	68440	11132	10780	10205	27285	30759	24096	13016	12978	13281	173792	174094	183341	97860	108094	101295	103289	105002	92899	37580	47349	35586
9				122089	117868	98626				12978	18257	15492							282059	342636	285819	368529	389637	307303	119377	126603	97244	12544	12487	11388	28285	32886	25594	18783	19494	19141							127233	134861	109530	67232	85152	59657
10				151250	150489	119121				14094	25235	18579													141795	150415	120974	13770	13791	12400	30031	34622	26165	25012	26805	26111										108469	135286	99076
11				187609	196643	147145				23905	43644	27411																20077	23589	20252	41711	48993	35692	35569	38890	37579										164605	195422	134489
12				243933	260584	199366				42209	84016	51026																24664	29279	24539	44061	52450	38390	51040	55826	53649
13										76662	148626	91557																33375	39670	31830	43254	52253	38731	68651	77152	71295
14	2808144	2875170	2828198	910134	974337	791970	1886206	1895535	1776785	287585	520973	343173	2345850	2314069	2347957	1397227	1425698	1420494	1806129	1852330	1779490	2006903	1990275	1955173	1812581	1938532	1654169	57228	68536	55257	63029	74336	59676	168136	192608	177507	1567323	1536984	1497053	643799	741209	646613	923308	1026271	828446	535740	662214	487123

## Sheet: Fig 7C
	SUM159										SUM159R
Mouse	VEH		JQ1->TAX		TAX->JQ1		JQ1+TAX->VEH			Mouse	VEH		JQ1->TAX		TAX->JQ1		JQ1+TAX->VEH
	L	R	L	R	L	R	L	R			L	R	L	R	L	R	L	R
1	0.984	0.641	0.353	0.376	0.975	0.801	0.516	0.471		1	0.3703	0.149	0.7281	0.4081	0.0482	0.0077	0.0547	0.0623
2	1.091	0.93	0.372	0.472	0.783	0.567	0.428	0.35		2	0.4712	1.5022	0.7011	0.3636	0.1971	0.0208	0.2083	0.1043
3	0.331	0.836	0.6	0.471	0.498	0.862	0.755	0.442		3	0.3055	1.0132	0.0348	0.2097	0.185	0.4948	0.0622	0.1042
4	0.842	0.837	0.644	0.463	0.872	0.538	0.626	0.441		4	0.5556	0.5161	0.1405	0.182	0.6439	0.0362	0.7957	0.3778
5	0.876	1.108	0.398	0.758	0.621	0.849	0.536	0.617		5	0.8826	0.5639	0.4555	0.7158	0.1904	0.2043	0.128	0.0738

## Sheet: Fig S7H
		Parental			FUCCI			FUCCI-tet			GFP/RFP-tet
Drug	Concentration (M)	Well	Baseline	Total	Well	Baseline	Total	Well	Baseline	Total	Well	Baseline	Total
JQ1	0	C2	189	2316	C2	119	1151	I2	180	2122	I2	223	2951
JQ1	0	D2	160	2004	D2	122	1318	J2	164	1841	J2	166	2370
JQ1	0	C23	174	2369	C23	84	902	I23	167	2363	I23	181	2705
JQ1	0	D23	216	3012	D23	110	1136	J23	154	1989	J23	166	2564
JQ1	2e-05	C3	192	379	C3	135	188	I3	152	220	I3	184	331
JQ1	2e-05	D3	180	335	D3	121	180	J3	127	197	J3	190	318
JQ1	2e-05	C4	223	418	C4	111	164	I4	163	274	I4	213	362
JQ1	2e-05	D4	180	262	D4	106	172	J4	162	275	J4	218	346
JQ1	6.3354e-06	C5	182	419	C5	100	184	I5	209	432	I5	219	536
JQ1	6.3354e-06	D5	158	400	D5	130	273	J5	196	422	J5	204	551
JQ1	6.3354e-06	C6	202	469	C6	117	199	I6	167	366	I6	224	477
JQ1	6.3354e-06	D6	198	418	D6	115	220	J6	169	341	J6	205	537
JQ1	2.00687e-06	C7	205	569	C7	133	219	I7	180	369	I7	187	474
JQ1	2.00687e-06	D7	176	379	D7	124	290	J7	222	450	J7	223	515
JQ1	2.00687e-06	C8	153	387	C8	113	197	I8	179	426	I8	222	470
JQ1	2.00687e-06	D8	172	367	D8	124	273	J8	176	436	J8	198	490
JQ1	6.35716e-07	C9	178	576	C9	102	240	I9	178	438	I9	209	517
JQ1	6.35716e-07	D9	161	506	D9	124	266	J9	176	458	J9	202	499
JQ1	6.35716e-07	C10	182	528	C10	92	216	I10	181	426	I10	184	361
JQ1	6.35716e-07	D10	182	561	D10	110	256	J10	162	472	J10	209	499
JQ1	2.01376e-07	C11	151	976	C11	116	390	I11	154	936	I11	221	1544
JQ1	2.01376e-07	D11	163	873	D11	137	440	J11	180	1159	J11	197	1360
JQ1	2.01376e-07	C12	163	1016	C12	104	338	I12	178	994	I12	203	1129
JQ1	2.01376e-07	D12	160	827	D12	128	414	J12	179	954	J12	222	1692
JQ1	6.37898e-08	C13	167	1741	C13	112	740	I13	199	2395	I13	239	2509
JQ1	6.37898e-08	D13	209	2456	D13	100	812	J13	214	2524	J13	183	1856
JQ1	6.37898e-08	C14	170	2110	C14	105	881	I14	215	2469	I14	207	2292
JQ1	6.37898e-08	D14	201	1945	D14	107	869	J14	177	2333	J14	156	1505
JQ1	2.02067e-08	C15	193	2797	C15	113	956	I15	202	2277	I15	220	3074
JQ1	2.02067e-08	D15	194	2605	D15	103	1241	J15	223	2908	J15	182	1999
JQ1	2.02067e-08	C16	185	2531	C16	76	760	I16	171	2405	I16	216	3167
JQ1	2.02067e-08	D16	208	3123	D16	99	1121	J16	153	2325	J16	152	2118
JQ1	6.40089e-09	C17	190	2600	C17	68	746	I17	175	2177	I17	234	3113
JQ1	6.40089e-09	D17	210	2977	D17	102	1012	J17	191	2410	J17	183	2062
JQ1	6.40089e-09	C18	172	2453	C18	94	944	I18	139	1962	I18	206	3080
JQ1	6.40089e-09	D18	182	2909	D18	134	1279	J18	186	2060	J18	158	2310
JQ1	2.02761e-09	C19	195	2607	C19	105	1012	I19	180	1749	I19	186	2607
JQ1	2.02761e-09	D19	200	2989	D19	116	1028	J19	149	1607	J19	192	2259
JQ1	2.02761e-09	C20	170	2359	C20	113	1076	I20	223	2891	I20	195	3018
JQ1	2.02761e-09	D20	229	2990	D20	141	1474	J20	170	2353	J20	199	2701
JQ1	6.42286e-10	C21	178	2254	C21	79	861	I21	192	2391	I21	225	3417
JQ1	6.42286e-10	D21	181	2400	D21	79	922	J21	150	2781	J21	135	2461
JQ1	6.42286e-10	C22	218	3331	C22	78	1040	I22	188	2719	I22	228	3249
JQ1	6.42286e-10	D22	201	2695	D22	100	1269	J22	147	2214	J22	126	2159
Palbociclib	0	E2	213	2456	E2	138	1346	K2	136	1738	K2	154	2161
Palbociclib	0	F2	165	1852	F2	112	1124	L2	148	1675	L2	168	2120
Palbociclib	0	E23	197	2696	E23	109	1252	K23	134	1955	K23	171	2336
Palbociclib	0	F23	185	2852	F23	86	1077	L23	145	1975	L23	131	1694
Palbociclib	2e-05	E3	203	97	E3	124	49	K3	159	58	K3	173	79
Palbociclib	2e-05	F3	199	85	F3	127	53	L3	168	88	L3	153	82
Palbociclib	2e-05	E4	228	89	E4	120	60	K4	153	64	K4	187	64
Palbociclib	2e-05	F4	158	69	F4	109	45	L4	152	49	L4	203	91
Palbociclib	6.3354e-06	E5	195	549	E5	124	296	K5	180	375	K5	242	591
Palbociclib	6.3354e-06	F5	173	476	F5	115	243	L5	189	453	L5	225	540
Palbociclib	6.3354e-06	E6	226	651	E6	116	273	K6	156	482	K6	195	606
Palbociclib	6.3354e-06	F6	210	483	F6	125	206	L6	172	465	L6	190	470
Palbociclib	2.00687e-06	E7	260	913	E7	153	393	K7	164	655	K7	211	861
Palbociclib	2.00687e-06	F7	227	886	F7	109	245	L7	205	824	L7	221	842
Palbociclib	2.00687e-06	E8	179	720	E8	108	309	K8	157	633	K8	176	673
Palbociclib	2.00687e-06	F8	195	679	F8	141	478	L8	179	886	L8	209	481
Palbociclib	6.35716e-07	E9	239	932	E9	117	376	K9	152	833	K9	202	834
Palbociclib	6.35716e-07	F9	190	759	F9	120	442	L9	142	837	L9	211	753
Palbociclib	6.35716e-07	E10	171	491	E10	134	378	K10	136	691	K10	191	340
Palbociclib	6.35716e-07	F10	204	409	F10	114	354	L10	173	1043	L10	198	749
Palbociclib	2.01376e-07	E11	207	984	E11	115	582	K11	176	1280	K11	190	1343
Palbociclib	2.01376e-07	F11	198	778	F11	117	553	L11	178	1348	L11	237	1625
Palbociclib	2.01376e-07	E12	208	1132	E12	139	570	K12	176	1146	K12	185	1322
Palbociclib	2.01376e-07	F12	180	954	F12	121	513	L12	163	1327	L12	235	1615
Palbociclib	6.37898e-08	E13	150	1162	E13	123	784	K13	172	1495	K13	220	2015
Palbociclib	6.37898e-08	F13	227	1970	F13	147	943	L13	169	1386	L13	196	1978
Palbociclib	6.37898e-08	E14	182	1396	E14	140	816	K14	185	1712	K14	205	2157
Palbociclib	6.37898e-08	F14	185	1138	F14	134	838	L14	163	1504	L14	192	2020
Palbociclib	2.02067e-08	E15	146	1365	E15	147	1471	K15	197	1912	K15	272	2628
Palbociclib	2.02067e-08	F15	210	1756	F15	136	1153	L15	163	1901	L15	194	2205
Palbociclib	2.02067e-08	E16	152	1959	E16	129	1112	K16	173	2150	K16	196	2492
Palbociclib	2.02067e-08	F16	160	1837	F16	123	1240	L16	136	1817	L16	174	2272
Palbociclib	6.40089e-09	E17	162	2053	E17	134	1232	K17	172	1409	K17	179	2326
Palbociclib	6.40089e-09	F17	208	1938	F17	140	1227	L17	169	1565	L17	152	2097
Palbociclib	6.40089e-09	E18	143	1973	E18	97	958	K18	142	1520	K18	212	3032
Palbociclib	6.40089e-09	F18	198	2183	F18	127	1124	L18	180	2081	L18	144	1590
Palbociclib	2.02761e-09	E19	169	2435	E19	105	998	K19	176	1645	K19	242	2072
Palbociclib	2.02761e-09	F19	209	2816	F19	141	1343	L19	152	1387	L19	175	2297
Palbociclib	2.02761e-09	E20	197	2613	E20	142	1318	K20	142	2351	K20	178	2698
Palbociclib	2.02761e-09	F20	159	1711	F20	114	968	L20	145	2035	L20	191	2169
Palbociclib	6.42286e-10	E21	173	2821	E21	102	1255	K21	159	2080	K21	211	3164
Palbociclib	6.42286e-10	F21	195	2854	F21	89	909	L21	164	1769	L21	181	2638
Palbociclib	6.42286e-10	E22	152	2063	E22	128	1235	K22	145	2213	K22	198	3282
Palbociclib	6.42286e-10	F22	193	2756	F22	136	1428	L22	165	2074	L22	154	2359

[truncated: 1 more sheets: Fig. S7I]
