# Supplementary material for: Acquired resistance to combined BET and CDK4/6 inhibition in triple-negative breast cancer
Source: Nat Commun. 2020 May 11;11:2350. doi: 10.1038/s41467-020-16170-3 (PMC7214447; doi:10.1038/s41467-020-16170-3)
Supplement: Supplementary file 14 — Supplementary Mathematical Model Code [file 41467_2020_16170_MOESM14_ESM.zip]

Archive with 55 entries (42 files):
- Source code/
- Source code/.DS_Store
- __MACOSX/
- __MACOSX/Source code/
- __MACOSX/Source code/._.DS_Store
- Source code/.Rapp.history
- __MACOSX/Source code/._.Rapp.history
- Source code/example output/
- Source code/example output/.DS_Store
- __MACOSX/Source code/example output/
- __MACOSX/Source code/example output/._.DS_Store
- Source code/example output/JQ1/
- Source code/example output/JQ1/.DS_Store
- __MACOSX/Source code/example output/JQ1/
- __MACOSX/Source code/example output/JQ1/._.DS_Store
- Source code/example output/JQ1/1e-4.1e-4/
- Source code/example output/JQ1/1e-4.1e-4/JQ1-1_P2.txt
- __MACOSX/Source code/example output/JQ1/1e-4.1e-4/
- __MACOSX/Source code/example output/JQ1/1e-4.1e-4/._JQ1-1_P2.txt
- Source code/example output/JQ1/1e-4.1e-4/JQ1-2_P2.txt
- __MACOSX/Source code/example output/JQ1/1e-4.1e-4/._JQ1-2_P2.txt
- Source code/example output/JQ1/1e-4.1e-4/JQ1-3_P2.txt
- __MACOSX/Source code/example output/JQ1/1e-4.1e-4/._JQ1-3_P2.txt
- __MACOSX/Source code/example output/JQ1/._1e-4.1e-4
- __MACOSX/Source code/example output/._JQ1
- __MACOSX/Source code/._example output
- Source code/License.txt
- __MACOSX/Source code/._License.txt
- Source code/parameters/
- Source code/parameters/.DS_Store
- __MACOSX/Source code/parameters/
- __MACOSX/Source code/parameters/._.DS_Store
- Source code/parameters/barcode_matrix.Rdata
- __MACOSX/Source code/parameters/._barcode_matrix.Rdata
- Source code/parameters/deathrates.csv
- __MACOSX/Source code/parameters/._deathrates.csv
- Source code/parameters/growthestimates.csv
- __MACOSX/Source code/parameters/._growthestimates.csv
- Source code/parameters/params.txt
- __MACOSX/Source code/parameters/._params.txt
- __MACOSX/Source code/._parameters
- Source code/README.txt
- __MACOSX/Source code/._README.txt
- Source code/Rsimulation.sh
- __MACOSX/Source code/._Rsimulation.sh
- Source code/src/
- Source code/src/.DS_Store
- __MACOSX/Source code/src/
- __MACOSX/Source code/src/._.DS_Store
- Source code/src/functions_for_sim.R
- __MACOSX/Source code/src/._functions_for_sim.R
- Source code/src/local-simulation.r
- __MACOSX/Source code/src/._local-simulation.r
- __MACOSX/Source code/._src
- __MACOSX/._Source code
