# Supplementary material for: Acquired resistance to combined BET and CDK4/6 inhibition in triple-negative breast cancer
Source: Nat Commun. 2020 May 11;11:2350. doi: 10.1038/s41467-020-16170-3 (PMC7214447; doi:10.1038/s41467-020-16170-3)
Supplement: Supplementary file 14 — Supplementary Mathematical Model Code [file 41467_2020_16170_MOESM14_ESM.zip › Source code/example output/JQ1/1e-4.1e-4/JQ1-1_P2.txt]

4	11	0
5	22	0
21	7	0
25	3	0
26	31	0
29	13	0
30	72	0
32	2	0
33	210	0
36	32	0
38	7	0
44	3	0
56	23	0
63	27	0
64	26	0
75	18	0
78	118	0
86	6	0
87	11	0
88	2	0
91	75	0
97	25	0
101	51	0
102	4	0
103	1	0
109	4	0
114	8	0
116	14	0
119	22	0
128	5	0
133	7	0
135	6	0
136	86	0
158	12	0
160	5	0
166	73	0
167	7	0
173	12	0
176	2	0
188	79	0
190	10	0
196	6	0
202	4	0
208	19	0
209	57	0
210	136	0
215	56	0
217	81	0
220	4	0
225	1	0
229	222	0
231	60	0
238	64	0
241	2	0
245	41	0
251	17	0
256	4	0
278	13	0
279	3	0
281	1	0
282	4	0
283	62	0
287	36	0
290	16	0
296	2	0
300	7	0
304	21	0
310	143	0
314	13	0
324	4	0
325	1	0
336	19	0
338	4	0
343	1	0
346	7	0
347	36	0
350	8	0
356	13	0
360	8	0
373	4	0
376	37	0
378	194	0
381	46	0
389	3	0
390	8	0
392	6	0
395	42	0
400	18	0
412	11	0
419	9	0
428	1	0
429	5	0
430	2	0
442	85	0
456	28	0
461	9	0
464	7	0
477	3	0
480	98	0
483	16	0
485	2	0
514	52	0
519	75	0
524	20	0
526	87	0
529	90	0
530	11	0
536	27	0
537	18	0
544	24	0
546	33	0
551	30	0
552	1	0
561	10	0
563	27	0
580	13	2
583	56	0
594	26	0
601	13	0
604	8	0
610	3	0
611	18	0
613	9	0
625	3	0
626	12	0
627	1	0
636	6	0
645	9	0
652	7	0
676	2	0
680	53	0
694	23	0
695	34	0
697	3	0
702	22	0
706	38	0
708	48	0
711	116	0
712	14	0
714	127	0
715	52	0
722	23	0
726	15	0
737	3	0
749	4	0
751	8	0
760	13	0
762	15	0
765	70	0
766	3	0
781	6	0
794	17	0
796	12	0
797	85	0
799	4	0
802	41	0
803	7	0
807	4	0
819	9	0
825	74	0
829	2	0
830	11	0
832	171	0
839	3	0
840	5	0
848	5	0
852	47	0
856	1	0
859	111	0
862	53	0
870	4	0
871	14	0
872	21	0
873	6	0
874	4	0
876	30	0
877	22	0
879	30	0
881	50	0
883	25	0
885	4	0
886	68	0
887	49	0
890	133	0
893	2	0
896	59	0
898	14	0
899	1	0
913	7	0
914	6	0
916	40	0
928	16	0
930	38	0
936	3	0
940	29	0
942	3	0
944	27	0
946	4	0
949	59	0
959	117	0
961	9	0
975	4	0
978	47	0
993	2	0
1005	32	0
1006	36	0
1010	22	0
1013	24	0
1017	3	0
1019	82	0
1021	1	0
1024	3	0
1029	11	0
1033	17	0
1040	6	0
1041	2	0
1042	36	0
1045	43	0
1047	12	0
1049	7	0
1051	2	0
1056	26	0
1057	14	0
1061	167	0
1066	85	0
1067	5	0
1094	4	0
1096	8	0
1100	51	0
1110	23	0
1118	6	0
1119	486	0
1128	28	0
1130	16	0
1134	4	0
1137	61	0
1141	5	0
1143	62	0
1156	40	0
1163	7	0
1167	18	0
1171	10	0
1179	11	0
1181	14	0
1185	31	0
1191	49	0
1193	36	0
1197	13	0
1203	88	0
1213	10	0
1214	2	0
1218	62	0
1220	6	0
1221	4	0
1222	12	0
1232	2	0
1234	21	0
1236	36	0
1237	3	0
1239	20	0
1244	10	0
1248	39	0
1261	35	0
1263	3	0
1265	21	0
1273	11	0
1281	33	0
1283	6	0
1285	166	0
1293	1	0
1294	9	0
1299	6	0
1302	3	0
1305	2	0
1309	12	0
1310	2	0
1313	4	0
1314	17	0
1322	2	0
1328	385	0
1342	6	0
1350	70	0
1357	8	0
1371	5	0
1373	2	0
1375	2	0
1377	1	0
1383	43	0
1385	1	0
1387	3	0
1388	53	0
1398	132	0
1402	6	0
1405	33	0
1415	17	0
1419	53	0
1431	3	0
1433	1	0
1435	1	0
1437	7	0
1453	65	0
1454	86	0
1455	21	0
1464	37	0
1469	115	0
1474	16	0
1476	7	0
1500	14	0
1507	13	0
1508	2	0
1509	10	0
1513	8	0
1514	5	0
1517	1	0
1522	6	0
1528	13	0
1543	1	0
1557	29	0
1561	7	0
1567	56	0
1570	9	0
1573	6	0
1578	28	0
1581	2	0
1587	5	0
1589	6	0
1593	5	0
1594	1	0
1607	2	0
1617	19	0
1622	95	0
1623	10	0
1626	12	0
1630	24	0
1637	44	0
1647	11	0
1653	11	0
1661	11	0
1673	7	0
1685	7	0
1686	38	0
1687	18	0
1689	212	0
1694	1	0
1698	37	0
1699	2	0
1706	7	0
1709	12	0
1713	15	0
1714	15	0
1715	8	0
1728	51	0
1729	5	0
1735	17	0
1747	25	0
1750	34	0
1763	47	0
1766	46	0
1767	3	0
1770	4	0
1788	2	0
1789	11	0
1791	23	0
1797	91	0
1801	8	0
1802	3	0
1809	24	0
1810	87	0
1814	3	0
1818	14	0
1819	51	0
1823	7	0
1840	104	0
1842	24	0
1846	7	0
1847	13	0
1850	1	0
1852	4	0
1857	4	0
1871	19	0
1879	1	0
1890	37	0
1903	9	0
1917	32	0
1923	35	0
1924	19	0
1925	56	0
1928	4	0
1930	4	0
1932	77	0
1943	1	0
1944	81	0
1945	3	0
1959	9	0
1962	40	0
1967	21	0
1971	10	0
1977	13	0
1979	66	0
1981	14	0
1982	2	0
1983	8	0
1988	67	0
1990	31	0
1994	13	0
1995	12	0
2010	39	0
2015	6	0
2021	5	0
2023	42	0
2024	17	0
2028	35	0
2030	41	0
2033	15	0
2039	7	0
2050	2	0
2053	11	0
2060	12	0
2062	24	0
2063	19	0
2070	48	0
2071	3	0
2079	28	0
2086	6	0
2087	22	0
2099	4	0
2105	5	0
2106	3	0
2112	2	0
2117	15	0
2118	22	0
2141	49	0
2143	6	0
2144	14	0
2152	7	0
2155	29	0
2162	77	0
2168	9	0
2177	2	0
2185	5	0
2195	18	0
2201	21	0
2203	42	0
2204	9	0
2209	15	0
2211	3	0
2213	1	0
2215	9	0
2220	9	0
2226	24	0
2228	2	0
2237	80	0
2238	5	0
2248	8	0
2253	6	0
2256	2	0
2257	41	0
2258	23	0
2261	55	0
2264	6	0
2267	57	0
2270	10	0
2273	11	0
2287	21	0
2290	65	0
2298	39	0
2299	18	0
2300	4	0
2302	24	0
2304	4	0
2311	2	0
2319	7	0
2325	5	0
2332	10	0
2342	130	0
2345	1	0
2347	3	0
2353	1	0
2360	13	0
2367	74	0
2369	9	0
2374	7	0
2386	4	0
2388	56	0
2399	36	0
2404	10	0
2408	15	0
2413	4	0
2415	10	0
2416	607	0
2417	21	0
2418	4	0
2420	4	0
2424	1	0
2438	3	0
2440	17	0
2447	4	0
2450	35	0
2458	39	0
2459	3	0
2463	23	0
2466	45	0
2467	18	0
2473	17	0
2485	6	0
2488	13	0
2490	1	0
2501	12	0
2508	25	0
2510	15	0
2512	37	0
2514	23	0
2521	10	0
2523	118	0
2534	55	0
2540	9	0
2555	111	0
2556	47	0
2563	48	0
2570	1	0
2572	3	0
2574	22	0
2575	19	0
2577	45	0
2584	14	0
2587	27	0
2590	3	0
2595	18	0
2597	16	0
2602	13	0
2606	6	0
2608	8	0
2609	8	0
2612	33	0
2613	48	0
2614	200	0
2618	9	0
2626	16	0
2631	33	0
2637	22	0
2638	66	0
2639	10	0
2640	4	0
2641	15	0
2643	53	0
2654	8	0
2656	18	0
2663	1	0
2674	28	0
2677	17	0
2678	5	0
2687	16	0
2699	3	0
2701	28	0
2704	17	0
2709	4	0
2713	6	0
2718	94	0
2721	11	0
2723	15	0
2727	9	0
2731	12	0
2749	41	0
2750	83	0
2755	13	0
2756	5	0
2763	34	0
2764	4	0
2776	14	0
2777	65	0
2779	4	0
2791	4	0
2793	11	0
2795	1	0
2799	3	0
2801	23	0
2806	48	0
2812	13	0
2818	23	0
2822	161	0
2835	3	0
2851	21	0
2853	39	0
2854	130	0
2866	7	0
2876	94	0
2879	5	0
2880	47	0
2883	40	0
2887	109	0
2899	9	0
2901	1	0
2902	39	0
2915	86	0
2919	4	0
2921	4	0
2930	5	0
2932	3	0
2936	7	0
2942	40	0
2944	23	0
2955	16	0
2957	20	0
2958	4	0
2959	5	0
2965	9	0
2968	2	0
2973	1	0
2977	44	0
2978	6	0
2988	24	0
2992	105	0
3000	4	0
3005	1	0
3015	127	0
3020	6	0
3034	68	0
3040	10	0
3042	4	0
3045	1	0
3050	35	0
3051	34	0
3053	6	0
3063	11	0
3070	5	0
3076	19	0
3082	8	0
3091	21	0
3096	30	0
3098	4	0
3099	34	0
3101	1	0
3105	41	0
3114	4	0
3116	1	0
3122	5	0
3123	29	0
3129	166	0
3134	6	0
3148	5	0
3154	6	0
3155	39	0
3160	1	0
3175	9	0
3177	14	0
3178	14	0
3188	77	0
3205	19	0
3206	33	0
3211	33	0
3212	40	0
3214	115	0
3215	2	0
3218	20	0
3219	29	0
3227	5	0
3231	11	0
3233	366	0
3236	21	0
3238	38	0
3239	44	0
3257	27	0
3258	295	0
3263	6	0
3279	1	0
3286	10	0
3293	32	0
3298	3	0
3300	10	0
3307	2	0
3314	5	0
3316	2	0
3320	43	0
3321	12	0
3332	15	0
3334	34	0
3340	16	0
3352	64	0
3358	23	0
3362	24	0
3364	1	0
3374	6	0
3376	289	1
3379	3	0
3387	47	0
3397	10	0
3398	21	0
3399	15	0
3400	1	0
3401	3	0
3406	124	0
3407	6	0
3411	18	0
3413	72	0
3418	27	0
3425	9	0
3426	13	0
3427	4	0
3429	79	0
3436	10	0
3439	30	0
3446	6	0
3450	5	0
3453	80	0
3468	5	0
3474	10	0
3485	16	0
3493	14	0
3502	182	0
3508	30	0
3509	8	0
3521	37	0
3522	8	0
3523	73	0
3526	5	0
3532	7	0
3539	47	0
3543	6	0
3544	5	0
3545	3	0
3548	35	0
3549	6	0
3557	25	0
3564	22	0
3572	36	0
3573	6	0
3578	47	0
3582	61	0
3589	22	0
3592	8	0
3601	16	0
3606	1	0
3607	10	0
3609	7	0
3615	8	0
3618	7	4
3619	97	0
3626	2	0
3628	28	0
3630	19	0
3633	5	0
3640	32	0
3643	26	0
3645	16	0
3647	3	0
3655	4	0
3657	8	0
3658	4	0
3661	4	0
3671	26	0
3685	6	0
3688	28	0
3690	10	0
3692	3	0
3699	21	0
3704	20	0
3705	103	0
3706	44	0
3707	14	0
3714	32	0
3718	38	0
3722	7	0
3733	61	0
3744	46	0
3750	2	0
3755	30	0
3759	13	0
3763	51	0
3773	56	0
3777	10	0
3778	11	0
3786	31	0
3796	5	0
3801	26	0
3802	9	0
3809	4	0
3811	47	0
3813	4	0
3815	6	0
3816	74	2
3821	11	0
3828	23	0
3838	12	0
3842	222	0
3845	4	0
3850	3	0
3856	2	0
3860	20	0
3863	88	0
3864	51	0
3865	9	0
3867	65	0
3868	6	0
3881	11	0
3884	180	0
3890	4	0
3892	44	0
3893	39	0
3896	12	0
3898	2	0
3903	12	0
3908	1	0
3910	8	0
3927	12	0
3928	10	0
3931	14	0
3942	3	0
3946	23	0
3949	7	0
3954	2	0
3962	2	0
3965	15	0
3973	64	0
3982	5	0
3983	3	0
3985	3	0
3992	17	0
3998	8	0
4002	2	0
4010	30	0
4014	10	0
4015	80	0
4019	8	0
4020	24	0
4021	5	0
4024	15	0
4034	6	0
4035	7	0
4037	15	0
4046	7	0
4049	3	0
4054	42	0
4057	4	0
4065	14	0
4069	2	0
4070	3	0
4082	3	0
4092	23	0
4093	23	0
4095	25	0
4099	36	0
4100	24	0
4101	45	0
4107	1	0
4112	32	0
4114	20	0
4115	33	0
4120	26	0
4121	4	0
4131	21	0
4132	34	0
4140	3	0
4141	2	0
4146	31	0
4149	10	0
4151	69	0
4153	1	0
4156	2	0
4165	7	0
4180	8	0
4183	2	0
4184	5	0
4186	125	0
4188	43	0
4193	27	0
4197	6	0
4201	25	0
4221	3	0
4222	15	0
4237	20	0
4245	3	0
4246	8	0
4251	2	0
4254	36	0
4262	2	0
4281	4	0
4286	1	0
4298	7	0
4302	1	0
4303	27	0
4306	37	0
4309	2	0
4311	7	0
4316	20	0
4320	6	0
4332	35	0
4334	1	0
4335	18	0
4343	11	0
4352	15	0
4354	36	0
4357	4	0
4363	10	0
4365	13	0
4374	1	0
4377	51	0
4381	4	0
4383	24	0
4387	154	0
4397	6	0
4399	10	0
4401	12	0
4410	4	0
4411	18	0
4421	11	0
4434	12	0
4436	22	0
4437	2	0
4440	45	0
4444	34	0
4446	34	0
4459	15	0
4461	62	0
4462	6	0
4490	13	0
4493	65	0
4499	6	0
4502	20	0
4508	13	0
4511	9	0
4514	16	0
4524	2	0
4529	27	0
4530	43	0
4540	54	0
4546	3	0
4552	23	0
4565	1	0
4567	4	0
4578	1	0
4581	29	0
4582	13	0
4594	1	0
4596	41	0
4601	12	0
4608	71	0
4609	22	0
4619	16	0
4621	1	0
4632	8	0
4645	98	0
4648	54	0
4650	2	0
4652	4	0
4658	61	0
4662	8	0
4670	5	0
4671	45	0
4683	29	0
4700	6	0
4701	27	0
4703	4	0
4709	8	0
4710	18	0
4712	15	0
4717	246	0
4720	26	0
4723	3	0
4727	13	0
4732	15	0
4736	7	0
4750	5	0
4763	35	0
4767	5	0
4770	11	0
4772	7	0
4775	31	0
4792	91	0
4799	38	0
4824	698	13
4828	144	0
4835	1	0
4836	11	0
4839	2	0
4842	3	0
4855	19	0
4862	14	0
4868	6	0
4871	12	0
4875	4	0
4876	12	0
4879	23	0
4882	6	0
4889	35	0
4907	2	0
4911	12	0
4912	18	0
4915	6	0
4916	8	0
4917	82	0
4920	2	0
4921	2	0
4923	29	0
4929	4	0
4931	7	0
4932	17	0
4936	25	0
4938	57	0
4942	26	0
4943	8	0
4949	1	0
4954	3	0
4955	133	0
4960	2	0
4966	7	0
4969	20	0
4970	7	0
4974	6	0
4980	2	0
4981	2	0
4988	24	0
5001	40	0
5007	2	0
5012	10	0
5014	15	0
5015	3	0
5026	9	0
5027	6	0
5042	20	0
5050	1	0
5052	3	0
5057	1	0
5062	188	0
5063	5	0
5065	79	0
5068	10	0
5069	113	0
5071	72	0
5074	2	0
5078	11	0
5083	13	0
5091	25	0
5094	12	0
5101	5	0
5110	4	0
5113	82	0
5114	3	0
5119	421	0
5123	13	0
5124	75	0
5126	44	0
5132	108	0
5136	32	1
5149	2	0
5154	91	0
5156	19	0
5168	2	0
5170	15	0
5175	46	0
5180	7	0
5193	17	0
5194	7	0
5199	3	0
5208	6	0
5210	7	0
5213	10	0
5215	19	0
5219	9	0
5221	25	0
5222	9	0
5226	212	0
5227	8	0
5230	4	0
5235	10	0
5239	16	0
5246	69	0
5250	12	0
5252	6	0
5255	6	0
5262	28	0
5281	2	0
5283	6	0
5286	1	0
5288	9	0
5293	68	0
5305	2	0
5317	13	0
5320	23	0
5333	10	0
5337	4	0
5343	19	0
5345	31	0
5347	2	0
5358	1	0
5359	16	0
5375	22	0
5379	9	0
5386	6	0
5389	2	0
5397	16	0
5405	4	0
5406	14	0
5415	70	0
5416	7	0
5430	2	0
5432	3	0
5443	10	0
5446	2	0
5449	21	0
5453	19	0
5461	3	0
5463	32	0
5464	151	0
5466	7	0
5467	10	0
5471	4	0
5476	23	0
5477	7	0
5480	81	0
5483	13	0
5490	5	0
5492	2	0
5505	13	0
5515	23	0
5519	41	0
5522	22	0
5524	5	0
5535	334	0
5536	9	0
5539	20	0
5541	7	0
5543	14	0
5544	35	0
5549	2	0
5553	2	0
5563	19	0
5571	12	0
5576	29	0
5584	4	0
5585	10	0
5598	3	0
5605	23	0
5612	1	0
5614	21	0
5616	5	0
5621	1	0
5638	1	0
5651	5	0
5653	13	0
5656	3	0
5664	6	0
5675	11	0
5680	12	0
5684	3	0
5688	9	0
5691	64	0
5693	9	0
5696	14	0
5697	5	0
5706	24	0
5708	4	0
5729	138	0
5732	1	0
5736	3	0
5739	16	0
5741	13	0
5745	8	0
5748	2	0
5753	24	0
5754	2	0
5765	17	0
5766	21	0
5770	11	0
5771	3	0
5776	5	0
5779	27	0
5790	16	0
5791	27	0
5795	11	0
5797	20	0
5809	4	0
5811	77	0
5818	14	0
5820	24	0
5824	30	0
5825	42	0
5830	7	0
5835	29	0
5852	8	0
5856	2	0
5857	9	0
5860	15	0
5873	2	0
5881	8	0
5886	164	0
5893	14	0
5896	23	0
5898	62	0
5900	2	0
5903	9	0
5909	1	0
5913	3	0
5915	38	0
5923	34	0
5933	17	0
5935	3	0
5942	7	0
5947	4	0
5950	15	0
5951	13	0
5953	38	0
5958	26	0
5961	32	0
5962	13	0
5967	92	0
5969	60	0
5971	2	0
5980	5	0
5988	62	0
5997	6	0
6009	7	0
6012	12	0
6013	13	0
6014	21	0
6021	3	0
6025	4	0
6028	3	0
6030	6	0
6035	5	0
6036	18	0
6037	26	0
6043	7	0
6053	94	0
6059	36	0
6060	16	0
6062	10	0
6064	14	0
6078	17	0
6085	30	0
6090	1	0
6094	100	0
6103	11	0
6104	21	0
6109	16	0
6111	26	0
6123	41	0
6126	2	0
6131	12	0
6138	7	0
6146	10	0
6147	170	0
6152	7	0
6154	1	0
6158	72	0
6162	3	0
6167	36	0
6168	25	0
6174	15	0
6183	107	0
6192	20	0
6197	11	0
6201	3	0
6204	102	0
6217	12	0
6219	3	0
6231	26	0
6242	4	0
6254	11	0
6258	32	0
6263	37	0
6274	8	0
6284	1	0
6286	17	0
6306	56	0
6313	5	0
6317	23	0
6320	13	0
6336	1	0
6338	8	0
6346	26	0
6352	13	0
6356	7	0
6358	17	0
6365	4	0
6377	66	0
6378	10	0
6386	36	0
6387	9	0
6389	285	0
6391	70	0
6396	21	0
6398	3	0
6400	11	0
6404	184	0
6410	28	0
6419	6	0
6420	10	0
6423	46	0
6427	4	0
6429	14	0
6436	1	0
6441	5	0
6442	16	0
6449	54	0
6450	16	0
6453	18	0
6455	5	0
6459	62	0
6468	1	0
6472	16	0
6480	101	0
6492	10	0
6499	6	0
6510	14	0
6513	2	0
6514	6	0
6515	13	0
6526	8	0
6528	17	0
6531	1	0
6532	11	0
6533	6	0
6535	24	0
6536	1	0
6539	13	0
6540	482	0
6545	5	0
6551	1	0
6552	17	0
6554	6	0
6560	8	0
6564	25	0
6565	16	0
6566	22	0
6568	51	0
6577	4	0
6581	8	0
6588	1	0
6591	1	0
6595	6	0
6610	115	0
6611	4	0
6620	13	0
6621	2	0
6622	3	0
6624	30	0
6625	5	0
6627	1	0
6630	6	0
6635	5	0
6638	1	0
6645	18	0
6646	18	0
6649	46	0
6653	18	0
6662	2	0
6669	29	0
6670	13	0
6671	35	0
6672	19	0
6673	15	0
6674	1	0
6676	28	0
6678	13	0
6680	15	0
6684	4	0
6688	9	0
6694	6	0
6702	10	0
6705	37	0
6706	5	0
6710	3	0
6714	62	0
6722	8	0
6724	179	0
6729	28	0
6739	20	0
6740	7	0
6750	5	0
6764	10	0
6771	2	0
6774	10	0
6777	4	0
6779	1	0
6782	20	0
6784	18	0
6785	4	0
6794	33	0
6797	3	0
6800	34	0
6804	8	0
6805	3	0
6809	8	0
6815	2	0
6819	1	0
6822	5	0
6830	1	0
6831	21	0
6832	5	0
6839	4	0
6840	49	0
6843	18	0
6850	11	0
6859	12	0
6863	9	0
6869	14	0
6871	10	0
6878	11	0
6879	52	0
6880	11	0
6883	3	0
6891	4	0
6905	12	0
6910	17	0
6914	13	0
6917	14	0
6927	4	0
6931	3	0
6944	5	0
6952	2	0
6956	18	0
6959	23	0
6961	2	0
6969	20	0
6975	39	0
6977	107	0
6978	44	0
6984	14	0
6987	23	0
7003	3	0
7007	10	0
7011	2	0
7012	1	0
7013	61	0
7024	7	0
7025	3	0
7027	1	0
7029	21	0
7032	20	0
7036	1	0
7044	2	0
7045	63	0
7058	17	0
7065	1	0
7073	4	0
7079	80	0
7081	39	0
7082	96	0
7087	124	0
7093	28	0
7102	27	0
7105	55	0
7110	3	0
7114	64	0
7120	9	0
7122	1	0
7128	1	0
7130	13	0
7131	1	0
7132	1	0
7134	20	0
7138	34	0
7142	1	0
7150	7	0
7155	33	0
7158	45	0
7165	1	0
7169	5	0
7170	1	0
7177	4	0
7178	46	0
7182	14	0
7185	161	0
7186	1	0
7195	7	0
7209	8	0
7216	13	0
7218	25	0
7226	46	0
7234	28	0
7236	12	0
7251	23	0
7259	32	0
7260	5	0
7263	35	0
7267	28	0
7272	4	0
7274	74	0
7280	51	0
7282	71	0
7283	1	0
7289	14	0
7293	2	0
7297	14	0
7298	2	0
7300	13	0
7301	93	0
7305	49	0
7307	4	0
7315	49	0
7316	39	0
7323	25	0
7326	24	0
7327	52	0
7337	78	0
7338	118	0
7348	49	0
7349	5	0
7352	19	0
7354	9	0
7357	20	0
7362	2	0
7365	10	0
7373	63	0
7374	54	0
7379	12	0
7382	21	0
7384	5	0
7392	2	0
7395	71	0
7397	17	0
7398	16	0
7407	18	0
7408	46	0
7420	11	0
7421	14	0
7423	29	0
7430	65	0
7433	3	0
7434	19	0
7441	2	0
7442	170	0
7446	6	0
7448	84	0
7450	25	0
7458	5	0
7470	2	0
7472	56	0
7477	3	0
7497	13	0
7500	26	0
7502	16	0
7508	1	0
7513	11	0
7515	3	0
7517	1	0
7526	31	0
7531	4	0
7532	3	0
7534	21	0
7535	1	0
7538	45	0
7539	3	0
7542	4	0
7546	1	0
7554	17	0
7559	1	0
7563	18	0
7572	76	0
7574	3	0
7576	18	0
7577	20	0
7586	9	0
7588	45	0
7589	28	0
7590	2	0
7594	81	0
7605	70	0
7610	3	0
7613	11	0
7617	37	0
7619	18	0
7625	2	0
7632	30	0
7634	4	0
7639	81	0
7641	50	0
7642	4	0
7644	28	0
7646	3	0
7648	8	0
7662	1	0
7669	7	0
7675	30	0
7677	8	0
7678	6	0
7679	9	0
7684	10	0
7697	28	0
7701	4	0
7702	2	0
7707	14	0
7713	70	0
7716	12	0
7722	10	0
7724	89	0
7727	1	0
7731	42	0
7734	39	0
7741	43	0
7744	1	0
7762	6	0
7767	2	0
7777	48	0
7780	38	0
7785	4	0
7806	2	0
7807	107	0
7815	11	0
7822	37	0
7839	6	0
7842	3	0
7844	49	0
7847	59	0
7862	1	0
7866	25	0
7867	19	0
7870	39	0
7876	8	0
7877	13	0
7878	11	0
7887	17	0
7891	21	0
7900	32	0
7901	19	0
7905	5	0
7909	19	0
7911	2	0
7923	1	0
7924	6	0
7927	5	0
7935	8	0
7937	2	0
7943	9	0
7944	10	0
7946	16	0
7948	13	0
7950	6	0
7952	3	0
7954	6	0
7955	19	0
7962	25	0
7966	20	0
7970	1	0
7973	4	0
7975	44	0
7982	13	0
7985	17	0
7988	1	0
7992	55	0
7995	6	0
8012	56	0
8018	94	0
8029	5	0
8035	59	0
8039	14	0
8043	10	0
8045	29	0
8046	7	0
8050	33	0
8053	40	0
8054	17	0
8073	3	0
8075	1	0
8076	9	0
8083	2	0
8084	8	0
8089	19	0
8090	54	0
8093	5	0
8098	41	0
8115	39	0
8117	121	0
8118	12	0
8120	16	0
8126	2	0
8131	11	0
8148	4	0
8151	17	0
8160	7	0
8172	17	0
8173	2	0
8176	4	0
8180	13	0
8186	58	0
8189	1	0
8192	21	0
8209	23	0
8212	2	0
8218	9	0
8219	1	0
8224	2	0
8228	12	0
8235	36	0
8236	2	0
8239	52	0
8241	6	0
8244	64	0
8249	27	0
8250	94	0
8260	1	0
8261	37	0
8275	138	0
8277	3	0
8278	74	0
8280	15	0
8282	22	0
8286	7	0
8296	67	0
8297	17	0
8300	6	0
8303	4	0
8317	13	0
8318	11	0
8322	3	0
8328	14	0
8334	39	0
8340	4	0
8343	3	0
8346	18	0
8347	6	0
8348	19	0
8353	37	0
8358	13	0
8367	2	0
8368	5	0
8369	2	0
8372	4	0
8373	1	0
8375	20	0
8376	2	0
8377	16	0
8379	8	0
8381	14	0
8386	2	0
8387	61	0
8389	9	0
8392	14	0
8400	15	0
8401	7	0
8412	1	0
8415	19	0
8418	4	0
8427	20	0
8436	26	0
8439	59	0
8443	3	0
8445	2	0
8465	14	0
8467	4	0
8468	1	0
8469	137	0
8477	18	0
8478	10	0
8484	22	0
8485	18	0
8489	153	0
8498	36	0
8502	6	0
8504	3	0
8515	37	0
8517	38	0
8522	19	0
8526	11	0
8534	1	0
8553	53	0
8560	3	0
8561	2	0
8567	57	0
8568	9	0
8569	10	0
8587	4	0
8599	1	0
8605	28	0
8608	57	0
8609	63	0
8623	4	0
8626	11	0
8633	14	0
8646	31	0
8647	5	0
8651	4	0
8654	70	0
8658	6	0
8662	16	0
8671	62	0
8688	13	0
8689	2	0
8693	108	0
8703	2	0
8708	41	0
8720	40	0
8723	4	0
8734	1	0
8735	5	0
8741	1	0
8745	220	0
8746	16	0
8747	4	0
8748	9	0
8765	2	0
8772	61	0
8777	23	0
8778	4	0
8789	145	0
8790	6	0
8791	61	0
8795	2	0
8797	19	0
8798	49	0
8803	1	0
8804	1	0
8811	17	0
8813	38	0
8815	23	0
8822	5	0
8823	1	0
8824	51	0
8827	1	0
8830	42	0
8833	3	0
8837	1	0
8839	58	0
8848	16	0
8849	70	0
8850	32	0
8857	9	0
8859	1	0
8864	1	0
8868	20	0
8872	10	0
8875	42	0
8879	5	0
8881	8	0
8884	6	0
8888	38	0
8894	17	0
8899	10	0
8905	1	0
8911	13	0
8912	105	0
8916	18	0
8917	42	0
8918	42	0
8921	40	0
8925	3	0
8926	40	0
8932	1	0
8937	6	0
8941	3	0
8946	2	0
8949	9	0
8953	21	0
8955	2	0
8956	3	0
8958	4	0
8960	3	0
8962	14	0
8971	9	0
8974	32	0
8978	13	0
8983	6	0
8984	49	0
8991	32	0
8992	44	0
8994	49	0
9009	5	0
9018	284	0
9020	18	0
9021	24	0
9023	7	0
9031	43	0
9038	1	0
9049	43	0
9066	6	0
9068	8	0
9072	9	0
9082	2	0
9084	11	0
9091	7	0
9092	4	0
9104	17	0
9105	7	0
9112	1	0
9113	13	0
9135	14	0
9140	30	0
9143	27	0
9153	6	0
9155	619	0
9156	44	0
9164	24	0
9176	7	0
9178	84	0
9187	145	0
9188	6	0
9190	1	0
9191	2	0
9192	19	0
9194	1	0
9207	9	0
9210	15	0
9220	4	0
9228	1	0
9231	52	0
9232	2	0
9234	12	0
9237	113	0
9240	24	0
9241	27	0
9243	1	0
9245	16	0
9247	52	0
9248	20	0
9251	28	0
9254	7	0
9262	24	0
9263	339	0
9264	40	0
9267	184	0
9269	104	0
9270	21	0
9276	6	0
9285	10	0
9290	5	0
9291	1	0
9298	16	0
9302	1	0
9303	4	0
9309	37	0
9313	25	0
9319	21	0
9322	14	0
9323	17	0
9325	3	0
9326	10	0
9332	8	0
9339	7	0
9340	37	0
9342	32	0
9343	19	0
9344	21	0
9355	7	0
9356	46	0
9357	1	0
9359	34	0
9367	5	0
9368	1	0
9372	7	0
9385	27	0
9397	36	0
9398	16	0
9410	66	0
9411	54	0
9415	10	0
9422	20	0
9423	38	0
9426	34	0
9428	9	0
9429	1	0
9433	16	0
9435	71	0
9449	2	0
9457	5	0
9459	6	0
9469	11	0
9475	41	0
9476	38	0
9486	10	0
9488	3	0
9490	6	0
9492	118	0
9494	5	0
9495	2	0
9498	6	0
9499	22	0
9501	1	0
9502	1	0
9513	30	0
9515	91	0
9517	1	0
9525	5	0
9538	9	0
9541	24	0
9546	12	0
9550	11	0
9552	32	0
9560	22	0
9562	9	0
9566	1	0
9569	1	0
9579	36	0
9587	3	0
9596	117	0
9601	17	0
9606	13	0
9607	2	0
9608	6	0
9611	42	0
9619	63	0
9622	1	0
9624	31	0
9626	112	0
9630	3	0
9633	4	0
9637	4	0
9642	22	0
9650	10	0
9652	48	0
9653	1	0
[truncated: 201,583 more rows]
