# Supplementary material for: Acquired resistance to combined BET and CDK4/6 inhibition in triple-negative breast cancer
Source: Nat Commun. 2020 May 11;11:2350. doi: 10.1038/s41467-020-16170-3 (PMC7214447; doi:10.1038/s41467-020-16170-3)
Supplement: Supplementary file 14 — Supplementary Mathematical Model Code [file 41467_2020_16170_MOESM14_ESM.zip › Source code/example output/JQ1/1e-4.1e-4/JQ1-2_P2.txt]

4	7	0
5	37	0
21	14	0
22	4	0
25	16	0
26	18	0
29	31	0
30	1	0
33	179	0
36	38	0
56	14	0
58	2	0
63	10	0
64	15	0
70	24	0
78	112	0
82	2	0
85	13	0
86	5	0
87	2	0
91	35	0
97	13	0
101	20	0
109	13	0
114	23	0
116	5	0
119	37	0
128	38	0
136	96	0
150	9	0
158	15	0
160	2	0
166	105	0
167	4	0
181	12	0
188	51	0
190	14	0
196	2	0
202	1	0
207	1	0
208	8	0
209	23	0
210	144	0
215	57	0
217	25	0
220	13	0
225	4	0
229	255	0
231	71	0
238	95	0
241	12	0
245	29	0
251	53	0
255	5	0
278	17	0
279	4	0
281	11	0
283	41	0
284	4	0
287	23	0
290	18	0
296	11	0
300	3	0
304	5	0
306	12	0
310	147	0
314	22	0
316	8	0
322	1	0
325	9	0
336	24	0
338	24	0
343	10	0
347	65	0
350	75	0
356	1	0
360	2	0
374	9	0
376	85	0
378	83	0
380	2	0
381	28	0
388	14	0
389	13	0
390	10	0
395	16	0
400	20	0
406	10	0
408	3	0
417	12	0
419	11	0
428	4	0
429	1	0
430	2	0
436	2	0
442	62	0
456	10	0
464	4	0
477	11	0
480	49	0
483	8	0
506	12	0
514	61	0
519	31	0
524	12	0
525	1	0
526	65	0
529	79	0
530	33	0
535	1	0
536	10	0
537	1	0
544	23	0
546	32	0
551	40	0
561	8	0
563	70	0
569	2	0
578	9	0
583	28	0
594	2	0
601	8	0
603	9	0
605	2	0
611	16	0
613	15	0
617	3	0
623	6	0
626	2	0
630	23	0
635	2	0
643	2	0
645	10	0
646	8	0
647	1	0
652	19	0
655	11	0
661	3	0
678	4	0
680	27	0
695	46	0
699	5	0
700	2	0
703	7	0
704	5	0
706	25	0
708	14	0
711	102	0
712	13	0
714	135	0
715	35	0
722	23	0
726	15	0
749	20	0
752	1	0
759	7	0
765	11	0
766	28	0
769	1	0
781	27	0
794	23	0
797	90	0
802	25	0
819	33	0
825	66	0
830	8	0
832	228	0
839	6	0
840	18	0
844	9	0
847	14	0
848	36	0
852	3	0
856	9	0
859	182	0
862	6	0
871	21	0
872	16	0
873	10	0
876	4	0
877	22	0
879	20	0
881	22	0
883	33	0
886	9	0
887	76	0
890	158	0
893	1	0
896	70	0
898	57	0
914	16	0
916	1	0
928	47	0
930	18	0
937	21	0
940	63	0
941	1	0
942	11	0
944	35	0
949	48	0
959	121	0
975	3	0
978	34	0
986	8	0
1002	3	0
1003	11	0
1005	95	0
1006	31	0
1007	10	0
1010	20	0
1016	12	0
1017	16	0
1019	61	0
1025	12	0
1029	10	0
1037	1	0
1038	1	0
1042	55	0
1045	18	0
1047	1	0
1049	9	0
1051	17	0
1056	30	0
1057	19	0
1059	1	0
1061	139	0
1066	25	0
1069	11	0
1071	5	0
1072	11	0
1094	1	0
1096	2	0
1100	40	0
1117	3	0
1118	30	0
1119	463	0
1120	1	0
1121	14	0
1125	13	0
1128	39	0
1134	27	1
1137	85	0
1141	30	0
1143	30	0
1148	4	0
1152	1	0
1156	35	0
1162	4	0
1163	22	0
1167	1	0
1171	11	0
1181	3	0
1184	4	0
1185	33	0
1191	90	0
1199	9	0
1203	93	0
1205	20	0
1213	17	0
1218	50	0
1220	3	0
1222	25	0
1236	15	0
1239	17	0
1244	20	0
1245	15	0
1248	48	0
1255	7	0
1261	48	0
1263	6	0
1265	13	0
1273	17	0
1281	4	0
1285	152	0
1295	28	0
1299	7	0
1309	4	0
1310	33	0
1321	21	0
1328	336	0
1329	5	0
1337	2	0
1342	1	0
1346	5	0
1350	87	0
1352	5	0
1353	14	0
1357	8	0
1371	13	0
1377	7	0
1383	63	0
1385	22	0
1388	78	0
1395	3	0
1398	81	0
1405	41	0
1406	7	0
1415	66	0
1419	28	0
1422	15	0
1423	35	0
1431	16	0
1453	24	0
1454	11	0
1455	15	0
1464	35	0
1469	98	0
1472	5	0
1474	23	0
1475	9	0
1476	29	0
1479	4	0
1504	13	0
1507	19	0
1514	7	0
1517	9	0
1522	5	0
1528	12	0
1529	1	0
1543	3	0
1567	40	0
1570	13	0
1573	16	0
1578	22	0
1581	9	0
1582	1	0
1589	8	0
1593	9	0
1605	9	0
1607	9	0
1612	3	0
1617	17	0
1622	30	0
1623	14	0
1630	20	0
1637	28	0
1640	1	0
1643	8	0
1647	11	0
1653	8	0
1661	15	0
1677	9	0
1685	3	0
1686	3	0
1687	1	0
1689	221	0
1694	24	0
1698	30	0
1699	1	0
1709	11	0
1714	10	0
1715	4	0
1728	10	0
1729	8	0
1730	2	0
1734	2	0
1735	19	0
1736	6	0
1745	1	0
1746	6	0
1747	46	0
1749	5	0
1750	36	0
1757	9	0
1763	84	0
1766	4	0
1767	3	0
1797	48	0
1809	33	0
1810	24	0
1812	11	0
1814	12	0
1815	8	0
1818	16	0
1819	52	0
1823	2	0
1840	111	0
1842	26	0
1844	4	0
1846	26	0
1847	7	0
1857	22	0
1871	27	0
1879	76	0
1890	63	0
1903	1	0
1909	5	0
1917	78	0
1920	1	0
1923	23	0
1924	2	0
1925	52	0
1926	1	0
1928	15	0
1930	7	0
1932	44	0
1933	31	0
1943	17	0
1944	57	0
1945	5	0
1961	2	0
1962	7	0
1963	3	0
1965	22	0
1967	17	0
1979	29	0
1988	10	0
1990	17	0
1994	23	0
1995	22	0
2010	30	0
2015	23	0
2016	1	0
2020	31	0
2021	10	0
2023	30	0
2024	12	0
2027	12	0
2030	30	0
2033	22	0
2039	15	0
2047	3	0
2062	17	0
2063	9	0
2065	9	0
2070	10	0
2079	6	0
2082	3	0
2086	37	0
2087	7	1
2113	1	0
2117	11	0
2134	13	0
2141	24	0
2143	14	0
2144	10	0
2155	100	0
2162	46	0
2177	14	0
2195	24	0
2203	37	0
2204	19	0
2209	6	0
2213	7	0
2215	27	0
2220	5	0
2226	7	0
2237	17	0
2238	9	0
2245	21	0
2248	10	0
2253	7	0
2256	14	0
2257	20	0
2258	6	0
2261	1	0
2267	60	0
2283	12	0
2290	128	0
2297	33	0
2298	36	0
2299	1	0
2302	14	0
2304	26	0
2308	22	0
2311	28	0
2319	24	0
2325	3	0
2332	31	0
2342	97	0
2345	9	0
2346	13	0
2353	14	0
2367	72	0
2386	12	0
2388	27	0
2399	15	0
2408	15	0
2416	415	0
2417	39	0
2424	5	0
2440	2	0
2450	48	0
2458	32	0
2463	10	0
2466	72	0
2467	26	0
2470	3	0
2473	3	0
2480	5	0
2488	6	0
2490	1	0
2501	4	0
2504	1	0
2507	5	0
2508	4	0
2510	3	0
2512	47	0
2513	4	0
2514	24	0
2523	32	0
2528	6	0
2534	131	0
2540	3	0
2554	3	0
2555	67	1
2556	25	0
2558	1	0
2563	2	0
2568	1	0
2572	7	0
2574	5	0
2575	22	0
2577	11	0
2582	7	0
2584	2	0
2587	58	0
2591	4	0
2595	25	0
2597	30	0
2602	3	0
2606	23	0
2610	5	0
2612	10	0
2613	11	0
2614	86	0
2617	14	0
2626	12	0
2631	24	0
2633	8	0
2637	31	0
2638	93	0
2640	26	0
2641	16	0
2643	53	0
2644	3	0
2646	5	0
2651	1	0
2654	1	0
2656	68	0
2663	14	0
2674	57	0
2677	8	0
2678	18	0
2687	4	0
2692	3	0
2699	16	0
2701	11	0
2704	18	0
2713	3	0
2718	84	0
2721	6	0
2723	36	0
2731	13	0
2740	2	0
2742	5	0
2749	47	0
2750	52	0
2755	18	0
2763	14	0
2775	2	0
2777	25	0
2779	10	0
2783	1	0
2788	3	0
2791	5	0
2793	20	0
2799	22	0
2801	7	0
2806	18	0
2818	4	0
2822	152	0
2828	16	0
2847	1	0
2851	32	0
2853	21	0
2854	143	0
2866	1	0
2876	42	0
2880	61	0
2883	17	0
2887	84	0
2893	2	0
2899	18	0
2902	40	0
2915	57	0
2921	3	0
2932	1	0
2942	7	0
2944	4	0
2957	38	0
2958	11	0
2959	10	0
2965	5	0
2973	14	0
2977	36	0
2978	2	0
2981	19	0
2988	14	0
2992	108	0
3005	7	0
3006	4	0
3014	1	0
3015	83	0
3034	13	0
3049	8	0
3050	37	0
3051	13	0
3053	34	0
3059	7	0
3063	11	0
3074	8	0
3076	22	0
3082	9	0
3083	17	0
3087	2	0
3096	37	0
3099	30	0
3105	47	0
3114	2	0
3116	17	0
3122	4	0
3123	36	0
3129	131	8
3134	5	0
3145	8	0
3148	8	0
3154	16	0
3155	25	0
3160	2	0
3161	5	0
3177	20	0
3178	1	0
3188	87	0
3203	2	0
3205	1	0
3206	73	0
3210	19	0
3211	27	0
3212	30	0
3213	19	0
3214	10	0
3218	54	0
3219	67	0
3231	61	0
3233	290	0
3236	17	0
3238	39	0
3239	47	0
3244	3	0
3257	1	0
3258	259	0
3260	2	0
3262	14	0
3263	25	0
3265	1	0
3279	6	0
3286	3	0
3293	6	0
3296	2	0
3298	26	0
3299	9	0
3300	15	0
3307	25	0
3309	10	0
3313	9	0
3314	3	0
3316	2	0
3320	15	0
3329	4	0
3332	10	0
3334	36	0
3340	18	0
3352	117	0
3353	7	0
3358	33	0
3364	4	0
3374	16	0
3376	231	0
3379	27	0
3387	42	0
3388	3	0
3392	2	0
3393	2	0
3397	12	0
3398	28	0
3400	8	0
3406	119	0
3411	10	0
3413	23	0
3418	31	0
3424	10	0
3425	14	0
3426	16	0
3427	38	0
3429	57	0
3431	1	0
3436	32	0
3439	24	0
3450	24	0
3453	20	0
3467	12	0
3468	15	0
3474	3	0
3475	7	0
3481	4	0
3485	7	0
3493	39	0
3500	22	0
3502	115	0
3508	4	0
3509	35	0
3514	5	0
3521	63	0
3522	3	0
3523	42	0
3532	10	0
3539	25	0
3548	61	0
3557	8	0
3564	14	0
3572	37	0
3573	9	0
3574	22	0
3578	38	0
3582	90	0
3589	44	0
3592	4	0
3601	13	0
3607	16	0
3609	12	0
3615	3	0
3616	6	0
3619	119	0
3620	6	0
3626	2	0
3628	25	0
3630	9	0
3640	33	0
3643	1	0
3645	1	0
3647	8	0
3650	11	0
3655	4	0
3658	3	0
3661	12	0
3665	3	0
3668	8	0
3671	17	0
3688	21	0
3692	17	0
3699	30	0
3701	4	0
3702	17	0
3704	3	0
3705	104	0
3706	17	0
3707	19	0
3712	27	0
3714	58	0
3718	47	0
3733	150	0
3744	51	0
3750	33	0
3755	29	0
3760	4	0
3763	50	0
3764	22	0
3769	8	0
3771	3	0
3773	36	0
3777	10	0
3778	21	0
3785	2	0
3786	71	0
3794	5	0
3799	1	0
3801	7	0
3805	12	0
3808	2	0
3809	29	0
3811	19	0
3816	11	0
3821	8	0
3828	25	0
3838	35	0
3842	217	0
3845	24	0
3846	5	0
3850	1	0
3860	35	0
3863	93	0
3864	15	0
3865	41	0
3867	85	1
3871	12	0
3881	16	0
3884	216	0
3892	26	0
3893	72	0
3895	5	0
3896	9	0
3903	29	0
3910	2	0
3916	2	0
3927	19	0
3931	31	0
3942	30	0
3949	11	0
3954	5	0
3956	6	0
3965	25	0
3973	32	0
3992	12	0
3998	6	0
4002	15	0
4007	3	0
4010	14	0
4015	41	0
4017	18	0
4019	32	0
4020	22	0
4021	37	0
4035	12	0
4037	1	0
4046	10	0
4052	5	0
4054	23	0
4057	3	0
4061	6	0
4062	23	0
4067	12	0
4069	10	0
4070	19	0
4093	54	0
4095	16	0
4099	37	0
4100	4	0
4101	131	0
4112	37	0
4114	10	0
4115	52	0
4120	17	0
4131	30	0
4132	106	0
4146	15	0
4148	4	0
4149	56	0
4151	69	0
4156	21	0
4165	20	0
4173	13	0
4180	25	0
4183	1	0
4185	4	0
4186	144	0
4188	69	0
4189	1	0
4192	5	0
4193	11	0
4197	4	0
4201	43	1
4209	1	0
4218	3	0
4222	29	0
4237	13	0
4254	24	0
4286	1	0
4293	6	0
4303	41	0
4306	4	0
4309	4	0
4311	8	0
4315	78	0
4316	6	0
4318	11	0
4320	14	0
4321	25	0
4335	30	0
4337	1	0
4352	15	0
4354	15	0
4357	3	0
4359	1	0
4365	6	0
4373	5	0
4377	29	0
4379	2	0
4381	3	0
4383	54	0
4387	185	0
4390	14	0
4399	4	0
4401	7	0
4403	12	0
4411	20	0
4429	6	0
4434	4	0
4437	10	0
4440	59	0
4444	19	0
4446	39	0
4459	15	0
4461	128	0
4467	6	0
4476	14	0
4483	6	0
4490	8	0
4491	14	0
4493	85	0
4499	47	0
4502	26	0
4505	1	0
4508	3	0
4516	10	0
4524	8	0
4529	4	0
4530	12	0
4540	8	0
4552	10	0
4554	5	0
4565	1	0
4567	11	0
4574	1	0
4581	36	0
4594	5	0
4596	43	0
4598	1	0
4601	8	0
4603	1	0
4608	65	0
4609	28	0
4621	6	0
4623	2	0
4639	6	0
4645	135	0
4648	19	0
4652	9	0
4655	7	0
4658	63	0
4662	3	0
4671	71	0
4678	7	0
4683	48	0
4687	1	0
4700	6	0
4703	5	0
4709	12	0
4710	40	0
4712	47	0
4713	9	0
4717	349	0
4720	3	0
4723	6	0
4727	2	0
4736	28	0
4750	5	0
4754	5	0
4763	12	0
4767	14	0
4775	9	0
4781	2	0
4792	79	0
4819	1	0
4824	694	0
4828	195	0
4831	3	0
4832	3	0
4839	25	0
4854	5	0
4855	4	0
4862	7	0
4876	19	0
4879	7	0
4881	8	0
4887	11	0
4900	11	0
4902	4	0
4911	2	0
4912	11	0
4915	4	0
4916	3	0
4917	61	0
4920	5	0
4921	1	0
4923	17	0
4929	15	0
4932	24	0
4936	26	0
4938	21	0
4940	6	0
4941	13	0
4942	6	0
4947	1	0
4949	1	0
4954	17	0
4955	231	0
4960	19	0
4966	24	0
4967	2	0
4969	32	0
4970	15	0
4974	3	0
4981	1	0
4985	4	0
4988	44	0
4996	11	0
5007	2	0
5008	5	0
5012	31	0
5016	2	0
5020	1	0
5042	24	0
5043	14	0
5050	2	0
5059	10	0
5062	219	0
5065	59	0
5068	16	0
5069	119	0
5071	63	0
5074	17	0
5078	16	0
5083	4	0
5091	16	0
5094	56	0
5097	15	0
5101	10	0
5110	3	0
5113	62	0
5119	370	0
5123	22	0
5124	28	0
5126	25	0
5132	23	0
5133	31	0
5136	82	0
5138	2	0
5144	20	0
5154	33	0
5156	6	0
5170	8	0
5175	9	0
5179	5	0
5180	40	1
5193	45	0
5194	13	0
5201	10	0
5210	22	0
5211	3	0
5213	2	0
5221	7	0
5222	29	0
5226	194	0
5227	16	0
5230	26	0
5239	19	0
5246	20	0
5258	2	0
5259	4	0
5262	8	0
5281	42	0
5283	6	0
5288	5	0
5290	2	0
5293	58	0
5305	7	0
5319	2	0
5320	30	0
5337	25	0
5343	43	0
5344	19	0
5345	17	0
5347	37	0
5359	10	0
5375	4	0
5381	14	0
5389	9	0
5392	8	0
5395	6	0
5397	13	0
5406	3	0
5415	101	0
5420	8	0
5429	5	0
5430	11	0
5446	5	0
5449	24	0
5454	3	0
5457	8	0
5459	1	0
5463	21	0
5464	206	0
5466	14	0
5467	17	0
5471	10	0
5476	33	0
5477	12	0
5480	14	0
5483	24	0
5505	31	0
5515	56	0
5519	60	0
5522	38	0
5524	69	0
5535	231	0
5536	21	0
5539	5	0
5540	2	0
5541	24	0
5543	14	0
5544	40	0
5553	2	0
5563	41	0
5571	23	0
5572	5	0
5576	52	0
5581	1	0
5585	31	0
5591	11	0
5605	14	0
5606	1	0
5610	13	0
5612	10	0
5614	19	0
5616	12	0
5621	28	0
5644	5	0
5649	2	0
5667	7	0
5673	2	0
5675	15	0
5680	5	0
5684	42	0
5689	6	0
5691	115	0
5694	11	0
5696	14	0
5697	15	0
5706	33	0
5708	11	0
5729	128	0
5732	1	0
5739	18	0
5747	27	0
5748	6	0
5750	1	0
5754	16	0
5763	4	0
5764	4	0
5770	11	0
5779	33	0
5782	8	0
5790	11	0
5791	50	0
5793	5	0
5795	18	0
5797	43	0
5809	21	0
5811	49	0
5816	9	0
5817	12	0
5818	36	0
5820	5	0
5823	8	0
5824	16	0
5825	42	0
5831	13	0
5835	26	0
5847	5	0
5856	10	0
5886	107	0
5890	17	0
5893	5	0
5896	73	0
5898	92	0
5913	36	0
5914	8	0
5915	28	0
5921	5	0
5923	13	0
5931	6	0
5942	10	0
5946	11	0
5947	16	0
5950	6	0
5951	3	0
5953	69	0
5958	46	0
5961	34	0
5962	37	0
5967	126	0
5969	38	0
5973	5	0
5975	4	0
5978	6	0
5988	64	0
5992	1	0
5997	12	0
6003	11	0
6009	4	0
6012	18	0
6014	16	0
6025	3	0
6028	4	0
6030	29	0
6033	7	0
6035	8	0
6037	20	0
6040	1	0
6043	9	0
6053	142	0
6059	5	0
6060	10	0
6062	6	0
6064	38	0
6078	2	0
6085	20	0
6090	1	0
6094	97	0
6104	16	0
6111	32	0
6123	22	0
6125	11	0
6128	4	0
6131	27	0
6138	20	0
6147	117	0
6157	6	0
6158	82	0
6159	4	0
6160	2	0
6162	17	0
6167	107	0
6168	59	0
6179	11	0
6183	73	0
6192	1	0
6197	16	0
6204	68	0
6211	3	0
6212	4	0
6217	21	0
6227	2	0
6231	80	0
6242	1	0
6252	12	0
6258	11	0
6263	16	0
6273	5	0
6276	3	0
6283	4	0
6284	3	0
6286	47	0
6306	20	0
6314	6	0
6317	44	0
6318	14	0
6320	7	0
6346	22	0
6358	4	0
6361	5	0
6368	16	0
6377	49	0
6378	1	0
6386	29	0
6387	1	0
6389	233	0
6391	142	0
6396	13	0
6398	32	0
6400	2	0
6403	3	0
6404	126	0
6408	5	0
6409	3	0
6410	41	0
6419	30	0
6420	25	0
6423	76	0
6442	26	0
6447	13	0
6449	42	0
6450	18	0
6453	17	0
6455	17	0
6456	16	0
6459	89	0
6465	3	0
6472	13	0
6480	94	0
6485	2	0
6487	14	0
6492	50	0
6499	10	0
6501	3	0
6508	1	0
6510	6	0
6513	4	0
6514	10	0
6515	5	0
6529	3	0
6532	3	0
6533	22	0
6535	36	0
6536	18	0
6539	14	0
6540	405	0
6545	4	0
6551	8	0
6554	2	0
6564	6	0
6565	11	0
6566	9	0
6567	5	0
6568	73	0
6577	4	0
6581	22	0
6591	11	0
6595	28	0
6601	5	0
6610	172	0
6620	26	0
6622	48	0
6624	53	0
6625	1	0
6630	14	0
6631	1	0
6632	10	0
6635	10	0
6645	11	0
6646	13	0
6649	86	0
6653	19	0
6657	2	0
6659	31	0
6669	19	0
6670	26	0
6671	19	0
6672	10	0
6673	7	0
6676	30	0
6678	4	0
6680	2	0
6684	13	0
6688	10	0
6690	17	0
6694	4	0
6702	17	0
6705	20	0
6706	33	0
6713	32	0
6714	87	0
6720	9	0
6722	11	0
6724	164	0
6729	42	0
6731	7	0
6739	9	0
6750	16	0
6760	9	0
6764	20	0
6768	4	0
6774	1	0
6782	5	0
6785	6	0
6794	9	0
6800	45	0
6814	1	0
6815	4	0
6831	59	0
6832	7	0
6834	16	0
6837	9	0
6839	36	0
6840	106	0
6843	43	0
6846	4	0
6850	17	0
6859	22	0
6869	17	0
6871	20	0
6874	10	0
6878	7	0
6879	44	0
6880	17	0
6881	11	0
6887	11	0
6888	6	0
6891	10	0
6905	2	0
6910	6	0
6917	42	0
6927	4	0
6931	16	0
6951	1	0
6952	26	0
6956	6	0
6959	17	0
6961	1	0
6969	14	0
6975	19	0
6977	66	0
6978	49	2
6980	6	0
6984	34	0
6987	10	0
6992	4	0
6995	2	0
6999	12	0
7003	13	0
7011	36	0
7012	4	0
7013	41	0
7024	14	0
7026	7	0
7027	9	0
7036	20	0
7045	49	0
7047	17	0
7057	10	0
7058	11	0
7064	1	0
7073	18	0
7075	4	0
7079	37	0
7081	6	0
7082	59	0
7087	99	0
7091	7	0
7093	47	0
7102	66	0
7103	3	0
7105	75	0
7110	7	0
7114	25	0
7120	26	0
7122	15	0
7128	13	0
7130	21	0
7131	12	0
7134	42	0
7138	11	0
7142	14	0
7149	6	0
7150	24	0
7155	67	1
7158	31	0
7164	2	0
7170	4	0
7177	8	0
7178	56	0
7182	10	0
7185	75	0
7186	8	0
7195	23	0
7203	9	0
7209	8	0
7216	5	0
7218	15	0
7226	54	0
7234	17	0
7236	20	0
7251	26	0
7259	60	0
7263	4	0
7267	35	0
7269	2	0
7272	5	0
7274	67	0
7280	53	0
7282	29	0
7284	3	0
7289	4	0
7297	6	0
7298	12	0
7301	84	0
7302	1	0
7305	49	0
7315	24	0
7316	18	0
7323	3	0
7324	38	0
7326	27	0
7327	15	0
7328	22	0
7334	3	0
7337	89	0
7338	99	0
7339	24	0
7341	1	0
7348	31	0
7349	31	0
7352	9	0
7354	23	0
7357	8	0
7363	15	0
7367	14	0
7372	12	0
7373	9	0
7374	35	0
7379	18	0
7382	21	0
7392	5	0
7395	67	0
7397	5	0
7408	44	0
7420	28	0
7421	22	0
7423	72	0
7430	22	0
7434	31	0
7435	1	0
7442	193	0
7448	27	0
7463	3	0
7472	36	0
7477	12	0
7495	8	0
7497	14	0
7500	1	0
7502	12	0
7513	27	0
7515	8	0
7517	2	0
7526	11	0
7530	7	0
7531	12	0
7532	12	0
7534	6	0
7538	61	0
7542	8	0
7551	7	0
7559	4	0
7563	10	0
7572	45	0
7574	1	0
7576	35	0
7577	36	0
7585	29	0
7586	7	0
7588	20	0
7589	65	0
7594	105	0
7600	4	0
7605	23	0
7611	13	0
7613	35	0
7617	21	0
7619	14	0
7621	5	0
7625	25	0
7629	10	0
7632	56	0
7634	10	0
7639	71	0
7641	39	6
7642	24	0
7644	3	0
7648	2	0
7654	21	0
7669	8	0
7675	25	0
7677	8	0
7679	15	0
7684	12	0
7697	25	0
7702	20	0
7707	18	0
7710	3	0
7713	75	0
7715	6	0
7724	93	0
7728	13	0
7731	41	0
7734	110	0
7736	2	0
7741	49	0
7744	6	0
7753	7	0
7760	7	0
7767	13	0
7777	73	0
7780	12	0
7788	9	0
7789	17	0
7806	22	0
7807	32	0
7815	7	0
7822	12	0
7824	6	0
7839	8	0
7840	13	0
7842	51	0
7844	48	0
7847	50	0
7866	21	0
7867	7	0
7868	7	0
7870	19	0
7877	5	0
7878	5	0
7884	18	0
7885	15	0
7891	15	0
7900	1	0
7901	36	0
7909	19	0
7911	2	0
7919	6	0
7923	2	0
7925	2	0
7927	2	0
7940	16	0
7941	1	0
7943	10	0
7946	22	0
7947	3	0
7948	41	0
7950	6	0
7955	34	0
7962	10	0
7966	27	0
7969	5	0
7973	32	0
7974	1	0
7975	67	0
7982	7	0
7985	23	0
7988	4	0
7992	19	0
8003	1	0
8005	3	0
8012	80	0
8018	31	0
8029	9	0
8035	18	0
8039	9	0
8043	54	0
8045	45	0
8047	1	0
8049	1	0
8050	27	0
8053	1	0
8054	12	0
8067	5	0
8070	4	0
8073	10	0
8076	14	0
8082	7	0
8084	9	0
8089	27	0
8090	71	0
8098	22	0
8100	7	0
8106	8	0
8110	1	0
8115	32	0
8117	156	0
8118	37	0
8120	61	0
8132	24	0
8140	9	0
8148	5	0
8151	49	0
8156	2	0
8168	3	0
8172	14	0
8173	16	0
8176	27	0
8180	7	0
8184	7	0
8186	87	0
8192	1	17
8197	5	0
8209	1	0
8210	4	0
8212	8	0
8219	1	0
8221	1	0
8224	1	0
8228	52	0
8233	7	0
8235	37	0
8236	7	0
8239	58	0
8241	14	0
8244	99	0
8249	21	0
8250	68	0
8254	16	0
8260	30	0
8261	101	0
8265	7	0
8268	7	0
8274	3	0
8275	94	0
8278	52	0
8282	15	0
8295	10	0
8296	82	0
8297	12	0
8311	9	0
8316	16	0
8318	19	0
8322	12	0
8323	5	0
8328	28	0
8333	1	0
8334	36	0
8340	10	0
8346	10	0
8347	13	0
8348	12	0
8353	26	0
8355	10	0
8356	5	0
8358	1	0
8361	2	0
8367	1	0
8372	4	0
8374	8	0
8375	35	0
8377	60	0
8378	9	0
8379	25	0
8384	9	0
8387	39	0
8388	16	0
8392	19	0
8401	9	0
8403	6	0
8412	37	0
8413	4	0
8415	20	0
8418	2	0
8427	17	0
8434	8	0
8436	13	0
8439	50	0
8440	8	0
8443	1	0
8446	11	0
8450	4	0
8465	59	0
8468	9	0
8469	65	0
8477	14	0
8478	6	0
8484	12	0
8485	31	0
8489	157	0
8498	5	0
8508	1	0
8513	4	0
8515	21	0
8517	64	0
8518	10	0
8522	8	0
8534	12	0
8539	4	0
8540	5	0
8543	2	0
8551	2	0
8553	42	0
8556	3	0
8567	23	0
8568	35	0
8569	19	0
8578	2	0
8587	5	0
8602	20	0
8605	8	0
8608	64	0
8611	11	0
8613	1	0
8614	9	0
8621	2	0
8626	42	0
8637	8	0
8646	9	0
8651	14	0
8654	25	0
8658	13	0
8660	8	0
8662	3	0
8670	18	0
8671	41	0
8673	5	0
8684	2	0
8688	2	0
8689	1	0
8693	94	0
8703	1	0
8708	32	0
8719	9	0
8720	19	0
8723	6	0
8731	19	0
8735	4	0
8736	1	0
8741	1	0
8742	8	0
8745	159	0
8746	3	0
8747	1	0
8748	3	0
8765	22	0
8771	3	0
8772	35	0
8787	3	0
8789	177	0
8790	17	0
8791	60	0
8795	17	0
8796	13	0
8797	33	0
8798	42	0
8808	2	0
8811	8	0
8813	10	0
8815	16	0
8822	29	0
8824	43	0
8827	15	0
8830	19	0
8837	4	0
8839	86	0
8841	5	0
8844	1	0
8848	13	0
8849	26	0
8850	83	0
8860	2	0
8864	6	0
8868	34	0
8875	25	0
8888	22	0
8894	2	0
8899	4	0
8900	1	0
8911	10	0
8912	107	0
8917	88	0
8918	13	0
8921	64	0
8926	18	0
8932	3	0
8935	6	0
8937	2	0
8938	3	0
8953	28	0
8956	24	0
8960	7	0
8962	12	0
8971	5	0
8974	20	0
8978	24	0
8983	3	0
8984	62	0
8991	11	0
8992	41	0
8994	5	0
8996	8	0
9002	13	0
9008	1	0
9009	10	0
9018	113	0
9020	60	0
9021	20	0
9023	31	0
9031	16	0
9038	18	0
9045	16	0
9046	7	0
9049	81	0
9051	10	0
9066	4	0
9068	20	0
9072	4	0
9084	3	0
9091	7	0
9092	2	0
9093	4	0
9104	6	0
9105	4	0
9107	8	0
9112	6	0
9113	31	0
9114	6	0
9135	33	0
9137	5	0
9140	10	0
9143	16	0
9155	587	0
9156	88	0
9164	35	0
9166	6	0
9176	21	0
9178	82	0
9187	109	0
9188	2	0
9190	25	0
9191	8	0
9197	9	0
9201	11	0
9214	2	0
9231	82	0
9232	8	0
9234	2	0
9237	158	0
9240	9	0
9243	2	0
9245	40	0
9246	6	0
9247	83	0
9248	17	0
9251	82	0
9262	65	0
9263	255	0
9264	47	0
9267	154	0
9269	123	0
9278	13	0
9279	7	0
9285	9	0
9298	4	0
9303	2	0
9309	16	0
9313	13	0
9319	1	0
9322	19	0
9323	5	0
9326	5	0
9327	4	0
9338	3	0
9340	8	0
9342	15	0
9343	98	0
9344	26	0
9350	3	0
9355	1	0
9356	19	0
9357	17	0
9359	27	0
9361	2	0
9363	46	0
9366	5	0
9367	5	0
9372	13	0
9383	7	0
9385	11	0
9397	27	0
9410	59	0
9411	41	0
9415	3	0
9419	27	0
9422	17	0
9423	32	0
9426	2	0
9428	17	0
9433	2	0
9435	49	0
9450	15	0
9457	17	0
9469	13	0
9475	45	0
9476	41	0
9479	6	0
9484	5	0
9486	46	0
9488	20	0
9490	6	0
9492	116	0
9495	4	0
9498	19	0
9499	7	0
9501	13	0
9513	6	0
9514	21	0
9515	135	0
9517	4	0
9525	29	0
9532	1	0
9540	1	0
9541	30	0
9544	12	0
9546	55	0
9548	8	0
9550	2	0
9552	9	0
9559	5	0
9560	39	0
9562	12	0
9566	3	0
9583	3	0
9588	10	0
9596	63	0
9601	6	0
9606	7	0
[truncated: 202,072 more rows]
