# Supplementary material for: Acquired resistance to combined BET and CDK4/6 inhibition in triple-negative breast cancer
Source: Nat Commun. 2020 May 11;11:2350. doi: 10.1038/s41467-020-16170-3 (PMC7214447; doi:10.1038/s41467-020-16170-3)
Supplement: Supplementary file 14 — Supplementary Mathematical Model Code [file 41467_2020_16170_MOESM14_ESM.zip › Source code/example output/JQ1/1e-4.1e-4/JQ1-3_P2.txt]

5	13	0
21	28	0
22	9	0
25	5	0
26	56	0
29	41	0
30	60	0
32	14	0
33	135	0
36	58	0
54	5	0
56	42	0
58	10	0
63	4	0
64	35	0
68	9	0
78	86	0
84	4	0
86	5	0
87	20	0
91	83	0
97	20	0
101	50	0
109	9	0
114	28	0
116	21	0
119	24	0
127	1	0
128	24	0
133	4	0
135	10	0
136	162	0
138	6	0
151	3	0
158	33	0
160	13	0
166	64	0
167	13	0
172	17	0
173	12	0
176	4	0
181	13	0
188	100	0
208	3	0
209	54	0
210	220	0
215	28	0
217	95	0
220	20	0
221	8	0
229	282	0
231	99	0
238	23	0
241	4	0
245	34	0
251	4	0
272	24	0
275	2	0
278	7	0
279	2	0
281	29	0
283	48	0
287	19	0
289	7	0
290	10	0
300	10	0
304	11	0
306	2	0
310	162	0
311	4	0
314	8	0
319	14	0
322	1	0
324	8	0
325	6	0
329	7	0
336	34	0
337	2	0
338	5	0
343	10	0
347	91	0
350	93	0
356	3	0
360	16	0
376	39	0
378	84	0
381	42	0
388	31	0
390	6	0
395	26	0
400	7	0
404	13	0
406	1	0
408	11	0
428	22	0
430	37	0
436	9	0
442	65	0
456	1	0
458	6	0
461	11	0
464	3	0
479	10	0
480	73	0
483	5	0
484	22	0
504	10	0
505	8	0
506	11	0
514	45	0
519	48	0
524	24	0
526	111	0
529	51	0
530	27	0
536	31	0
537	6	0
544	70	0
546	34	0
551	48	0
552	11	0
561	1	0
563	28	0
578	6	0
580	12	0
583	65	0
590	9	0
594	18	0
601	11	0
611	8	0
613	4	0
623	1	0
625	5	0
626	10	0
627	9	0
628	4	0
645	13	0
646	7	0
652	3	0
654	6	0
676	5	0
680	17	0
691	2	0
695	95	0
704	7	0
706	5	0
708	54	0
711	57	0
712	12	0
714	170	0
715	45	0
722	10	0
726	18	0
749	27	0
751	3	0
755	7	0
765	50	0
766	23	0
781	20	0
782	9	0
794	8	0
796	1	0
797	43	0
802	32	0
807	2	0
819	28	0
825	65	0
830	52	0
832	170	0
834	6	0
839	13	0
840	27	0
848	12	0
851	4	0
852	5	0
859	105	0
862	22	0
871	57	0
872	7	0
873	13	0
876	13	0
877	45	0
879	79	0
881	40	0
883	25	0
885	19	0
886	27	1
887	48	0
890	207	0
896	44	0
898	32	0
914	2	0
916	9	0
924	8	0
928	34	0
930	23	0
932	8	0
935	15	0
937	4	0
940	49	0
944	61	0
946	16	0
949	15	0
954	4	0
956	2	0
959	152	0
966	4	0
975	11	0
978	23	0
993	6	0
999	11	0
1005	71	0
1006	34	0
1007	6	0
1010	22	0
1013	23	0
1015	3	0
1017	1	0
1019	92	0
1024	2	0
1029	10	0
1033	6	0
1042	67	0
1045	26	0
1047	31	0
1049	20	0
1051	6	0
1056	43	0
1057	23	0
1061	151	0
1066	25	0
1072	9	0
1085	4	0
1086	5	0
1087	8	0
1094	13	0
1096	13	0
1100	88	0
1107	16	0
1110	13	0
1118	47	0
1119	626	0
1125	17	0
1128	53	0
1130	11	0
1137	79	0
1140	2	0
1141	22	0
1143	34	0
1147	8	0
1148	11	0
1156	71	0
1163	5	0
1167	19	0
1171	4	0
1181	6	0
1185	36	0
1191	94	0
1199	4	0
1203	95	0
1205	15	0
1213	2	0
1218	10	0
1220	20	0
1222	12	0
1227	5	0
1236	83	0
1239	2	0
1244	1	0
1245	2	0
1248	24	0
1249	4	0
1255	2	0
1261	77	0
1263	20	0
1265	39	0
1266	12	0
1273	19	0
1281	17	0
1282	1	0
1283	8	0
1285	139	0
1294	1	0
1299	8	0
1301	8	0
1308	3	0
1309	28	0
1310	3	0
1313	4	0
1314	8	0
1328	223	0
1329	8	0
1350	34	0
1353	3	0
1357	1	0
1371	27	0
1373	2	0
1377	2	0
1383	37	0
1388	63	0
1398	66	0
1402	2	0
1405	18	0
1406	4	0
1415	38	0
1419	14	0
1422	2	0
1431	1	0
1437	12	0
1443	7	0
1446	3	0
1453	43	0
1454	52	0
1455	9	0
1464	53	0
1469	122	0
1474	11	0
1475	8	0
1476	1	0
1490	20	0
1507	26	0
1509	1	0
1512	8	0
1513	3	0
1514	6	0
1527	1	0
1528	4	0
1543	9	0
1544	2	0
1557	7	0
1558	6	0
1567	44	0
1570	1	0
1573	47	0
1578	18	0
1581	1	0
1583	3	0
1589	4	0
1605	14	0
1607	18	0
1615	4	0
1617	19	0
1622	57	0
1623	8	0
1626	14	0
1630	29	0
1637	59	0
1643	4	0
1647	16	0
1651	4	0
1653	18	0
1661	14	0
1685	2	0
1686	12	0
1689	258	0
1694	4	0
1698	44	0
1699	16	0
1709	7	0
1713	2	0
1715	2	0
1719	3	0
1728	39	0
1735	13	0
1740	1	0
1747	71	0
1749	5	0
1750	16	0
1763	66	0
1766	23	0
1767	16	0
1770	17	0
1774	8	0
1785	4	0
1797	66	0
1801	13	0
1802	15	0
1809	24	0
1810	27	0
1811	3	0
1812	6	0
1814	64	0
1818	21	0
1819	37	0
1823	7	0
1831	2	0
1835	12	0
1840	103	0
1842	10	0
1846	20	0
1847	10	0
1852	4	0
1857	6	0
1867	17	0
1871	15	0
1879	90	0
1882	1	0
1890	20	0
1902	4	0
1903	50	0
1917	30	0
1923	28	0
1924	6	0
1925	44	0
1932	45	0
1933	4	0
1940	5	0
1943	3	0
1944	57	0
1945	10	0
1959	4	0
1960	4	0
1962	21	0
1965	25	0
1967	12	0
1977	3	0
1979	41	0
1986	6	0
1988	34	0
1990	20	0
1995	3	0
1997	1	0
2009	3	0
2010	76	0
2015	24	0
2020	9	0
2021	31	0
2023	30	0
2024	9	0
2028	10	0
2030	79	0
2033	9	0
2039	21	0
2060	3	0
2062	10	0
2063	41	0
2070	13	0
2074	3	0
2079	30	0
2082	6	0
2086	15	0
2087	25	0
2097	2	0
2099	3	0
2111	3	0
2117	8	0
2120	1	0
2141	28	0
2144	39	0
2155	85	0
2161	2	0
2162	85	0
2164	5	0
2168	2	0
2170	2	0
2178	1	0
2185	4	0
2192	7	0
2195	14	0
2197	1	0
2202	4	0
2203	75	0
2204	7	0
2209	5	0
2211	5	0
2213	27	0
2215	2	0
2220	3	0
2226	2	0
2233	3	0
2237	122	0
2238	12	0
2244	3	0
2245	7	0
2248	10	0
2256	56	0
2257	32	0
2258	20	0
2267	15	0
2268	16	0
2281	16	0
2283	2	0
2284	3	0
2287	54	0
2290	90	0
2297	18	0
2298	50	0
2299	2	0
2302	40	0
2304	2	0
2319	2	0
2320	3	0
2325	3	0
2332	21	0
2336	4	0
2342	91	0
2353	24	0
2362	3	0
2367	50	0
2373	4	0
2386	2	0
2388	11	0
2399	28	0
2403	2	0
2415	3	0
2416	526	0
2417	31	0
2420	1	0
2424	3	0
2432	2	0
2438	4	0
2440	15	0
2441	3	0
2447	2	0
2450	83	0
2451	5	0
2458	24	0
2462	18	0
2463	34	0
2466	98	0
2467	7	0
2473	4	0
2480	4	0
2492	4	0
2501	6	0
2508	22	0
2510	6	0
2512	17	0
2513	13	0
2514	33	0
2515	10	0
2521	25	0
2523	38	0
2534	61	0
2540	29	0
2555	97	0
2556	12	0
2563	48	0
2568	11	0
2570	13	0
2574	1	0
2575	66	0
2577	1	0
2581	3	0
2584	1	0
2587	69	0
2594	7	0
2595	48	0
2597	13	0
2602	27	0
2609	9	0
2613	3	0
2614	88	0
2616	2	0
2621	7	0
2626	5	0
2631	29	0
2637	31	0
2638	40	0
2639	38	0
2640	9	0
2641	24	0
2643	39	0
2645	17	0
2646	31	0
2654	12	0
2656	37	0
2659	1	0
2663	10	0
2674	46	0
2678	87	0
2687	16	0
2691	2	0
2694	5	0
2697	9	0
2699	4	0
2701	13	0
2704	24	0
2716	30	0
2718	154	0
2721	13	0
2723	4	0
2749	20	0
2750	15	0
2752	4	0
2756	12	0
2763	4	0
2764	1	0
2777	71	0
2779	11	0
2788	5	0
2791	9	0
2799	11	0
2800	7	0
2801	28	0
2806	23	0
2818	18	0
2820	16	0
2822	253	0
2851	32	0
2853	4	0
2854	131	0
2869	22	0
2876	57	0
2879	24	0
2880	79	0
2883	36	0
2887	89	0
2891	3	0
2899	43	0
2902	51	0
2915	97	0
2930	4	0
2932	5	0
2942	9	0
2951	12	0
2954	1	0
2955	3	0
2957	17	0
2959	27	0
2962	35	0
2965	12	0
2977	8	0
2979	7	0
2990	1	0
2991	1	0
2992	90	0
3000	13	0
3015	118	0
3020	28	0
3034	9	0
3040	13	0
3050	28	0
3051	34	0
3053	11	0
3059	7	0
3063	1	0
3076	21	0
3079	11	0
3082	8	0
3083	13	0
3088	5	0
3091	5	0
3094	3	0
3096	32	0
3098	2	0
3099	21	0
3105	75	0
3116	3	0
3120	1	0
3122	24	0
3123	27	0
3124	2	0
3129	183	0
3134	2	0
3147	2	0
3148	24	0
3154	3	0
3155	19	0
3177	7	0
3178	49	0
3188	74	0
3202	1	0
3203	5	0
3205	17	0
3206	26	0
3211	31	0
3212	62	0
3214	53	0
3215	4	0
3218	41	0
3219	15	0
3231	10	0
3233	370	0
3236	8	0
3238	10	0
3239	14	0
3257	9	0
3258	275	0
3263	14	0
3279	3	0
3286	24	0
3293	89	0
3295	1	0
3298	12	0
3300	40	0
3306	2	0
3307	2	0
3309	3	0
3312	9	0
3313	6	0
3314	20	0
3316	12	0
3317	1	0
3320	46	0
3327	1	0
3332	36	0
3334	105	0
3340	7	0
3348	4	0
3352	55	0
3353	6	0
3358	38	0
3362	2	0
3363	2	0
3374	1	0
3376	246	0
3387	51	0
3397	18	0
3398	2	0
3400	10	0
3406	83	0
3407	3	0
3411	29	0
3413	39	0
3418	6	0
3424	4	0
3425	20	0
3426	22	0
3427	11	0
3429	109	0
3436	63	0
3439	24	0
3446	3	0
3449	5	0
3450	10	0
3453	32	0
3465	3	0
3467	4	0
3468	8	0
3474	12	0
3481	9	0
3483	4	0
3484	1	0
3485	14	0
3493	26	0
3496	19	0
3502	134	0
3508	18	0
3509	30	0
3512	1	0
3521	29	0
3522	8	0
3523	44	0
3532	29	0
3533	2	0
3539	61	0
3544	11	0
3546	7	0
3548	48	0
3557	18	0
3572	15	0
3573	3	0
3578	17	0
3582	80	0
3589	27	0
3592	14	0
3601	23	0
3607	16	0
3609	12	0
3615	17	0
3618	3	0
3619	63	0
3628	15	0
3630	3	0
3633	4	0
3634	5	0
3640	49	0
3643	3	0
3645	25	0
3649	4	0
3655	5	0
3661	1	0
3662	3	0
3665	9	0
3671	35	0
3688	13	0
3691	1	0
3692	5	0
3696	16	0
3699	28	0
3702	7	0
3704	41	0
3705	66	0
3706	28	0
3707	21	0
3712	2	0
3714	27	0
3718	48	0
3719	12	0
3733	80	0
3738	1	0
3744	36	0
3745	10	0
3750	1	0
3755	20	0
3760	16	0
3763	54	0
3773	83	0
3777	14	0
3778	2	0
3785	12	0
3786	35	0
3801	6	0
3808	4	0
3809	2	0
3811	9	0
3816	101	0
3821	9	0
3828	23	0
3830	3	0
3838	30	0
3842	231	0
3844	1	0
3845	11	0
3856	10	0
3860	60	0
3863	41	0
3864	18	0
3865	7	0
3867	78	0
3871	19	0
3879	2	0
3884	214	0
3889	12	0
3892	67	0
3893	77	0
3896	21	0
3903	1	0
3906	1	0
3910	5	0
3927	26	0
3928	31	0
3931	19	0
3942	33	0
3944	2	0
3946	2	0
3949	2	0
3954	9	0
3956	3	0
3965	6	0
3973	37	0
3992	1	0
3998	1	0
4002	1	0
4009	2	0
4015	67	0
4017	6	0
4020	48	0
4021	46	0
4030	6	0
4035	9	0
4039	10	0
4046	3	0
4049	4	0
4052	14	0
4054	46	0
4061	1	0
4066	18	0
4068	5	0
4069	14	0
4070	15	0
4076	6	0
4089	2	0
4092	20	0
4093	32	0
4095	6	0
4099	30	0
4100	42	0
4101	80	0
4112	28	0
4114	8	0
4115	33	0
4120	11	0
4131	22	0
4132	92	0
4143	1	0
4146	27	0
4149	53	0
4151	56	0
4156	12	0
4157	5	0
4165	5	0
4180	15	0
4186	77	0
4188	66	0
4189	10	0
4193	25	0
4201	55	0
4211	2	0
4222	4	0
4237	11	0
4240	6	0
4245	6	0
4249	14	0
4254	67	0
4265	3	0
4286	5	0
4293	8	0
4302	6	0
4303	24	0
4306	63	0
4309	2	0
4311	6	0
4315	15	0
4316	21	0
4320	16	0
4326	10	0
4334	1	0
4335	57	0
4354	33	0
4373	8	0
4377	52	0
4381	2	0
4383	10	0
4387	159	0
4397	8	0
4399	13	0
4401	20	0
4402	8	0
4404	3	0
4410	7	0
4411	40	0
4413	3	0
4421	23	0
4436	14	0
4440	16	0
4444	23	0
4446	40	0
4456	4	0
4459	16	0
4461	137	0
4474	2	0
4481	3	0
4490	22	0
4493	49	0
4497	1	0
4499	26	0
4502	36	0
4503	11	0
4508	13	0
4511	1	0
4515	9	0
4524	10	0
4529	13	0
4534	1	0
4540	38	0
4552	25	0
4554	2	0
4559	8	0
4561	1	0
4565	8	0
4572	1	0
4574	1	0
4581	19	0
4582	30	0
4594	13	0
4596	39	0
4598	6	0
4601	10	0
4605	3	0
4608	77	0
4609	16	0
4619	5	0
4639	3	0
4645	98	0
4648	17	0
4650	14	0
4652	16	0
4658	42	0
4671	80	0
4679	1	0
4683	42	0
4687	2	0
4692	7	0
4700	7	0
4701	27	0
4710	7	0
4712	22	0
4716	1	0
4717	155	0
4720	1	0
4723	1	0
4732	12	0
4733	9	0
4734	2	0
4736	2	0
4740	1	0
4741	4	0
4748	7	0
4763	2	0
4767	31	0
4772	9	0
4775	34	0
4777	1	0
4792	99	0
4799	4	0
4805	11	0
4824	606	5
4828	290	0
4832	7	0
4835	3	0
4839	8	0
4854	5	0
4869	1	0
4871	12	0
4875	4	0
4876	8	0
4879	20	0
4907	3	0
4911	4	0
4912	22	0
4915	4	0
4917	29	0
4920	25	0
4921	4	0
4923	29	0
4929	12	0
4932	18	0
4936	26	0
4938	41	0
4942	8	0
4948	11	0
4954	4	0
4955	137	0
4966	23	0
4969	6	0
4970	5	0
4974	26	0
4975	15	0
4982	3	0
4988	34	0
5001	6	0
5007	3	0
5012	17	0
5026	19	0
5032	4	0
5042	17	0
5046	1	0
5048	6	0
5059	21	0
5061	2	0
5062	187	0
5063	20	0
5065	2	0
5068	4	0
5069	129	0
5071	121	0
5072	3	0
5074	11	0
5078	6	0
5089	3	0
5091	25	0
5094	25	0
5101	3	0
5112	6	0
5113	58	0
5119	505	0
5123	8	0
5124	20	0
5126	23	0
5132	62	0
5136	5	0
5139	8	0
5140	9	0
5144	9	0
5149	3	0
5154	46	0
5156	28	0
5170	8	0
5175	23	0
5180	3	0
5190	6	0
5193	26	0
5194	22	0
5199	1	0
5201	14	0
5205	9	0
5210	9	0
5213	4	0
5214	1	0
5219	5	0
5221	55	0
5222	45	0
5226	273	0
5227	44	0
5230	37	0
5233	7	0
5235	2	0
5239	24	0
5246	42	7
5250	4	0
5254	1	0
5262	6	0
5263	22	0
5281	6	0
5283	19	0
5288	4	0
5293	66	0
5314	8	0
5317	15	0
5320	25	0
5333	5	0
5337	4	0
5343	7	0
5344	37	0
5345	8	0
5347	47	0
5356	1	0
5359	3	0
5375	19	0
5387	2	0
5389	6	0
5391	2	0
5392	2	0
5397	10	0
5407	6	0
5410	9	0
5415	97	0
5416	23	0
5420	10	0
5424	3	0
5432	3	0
5440	25	0
5446	1	0
5447	25	0
5448	8	0
5449	6	0
5454	14	0
5460	15	0
5463	45	0
5464	117	0
5466	18	0
5467	14	0
5470	6	0
5471	28	0
5476	31	0
5477	1	0
5480	49	0
5483	70	0
5505	3	0
5509	5	0
5515	107	0
5518	17	0
5519	68	0
5522	6	0
5524	43	0
5535	383	1
5536	2	0
5539	49	0
5541	11	0
5543	17	0
5544	28	0
5550	4	0
5563	38	0
5571	6	0
5572	32	0
5576	64	0
5578	3	0
5585	45	0
5589	4	0
5591	11	0
5598	8	0
5604	2	0
5605	2	0
5606	2	0
5612	1	0
5614	25	0
5616	1	0
5647	6	0
5664	1	0
5675	4	0
5680	5	0
5683	3	0
5684	12	0
5691	79	0
5693	3	0
5694	4	0
5696	25	0
5697	9	0
5702	3	0
5706	9	0
5707	14	0
5708	2	0
5718	2	0
5722	19	0
5729	31	0
5734	3	0
5736	10	0
5737	6	0
5739	17	0
5746	7	0
5748	7	0
5750	11	0
5753	25	0
5754	21	0
5763	1	0
5766	6	0
5770	29	0
5776	1	0
5779	6	0
5790	11	0
5791	30	0
5792	2	0
5797	51	0
5809	9	0
5811	85	0
5815	3	0
5818	27	0
5820	25	0
5823	12	0
5825	34	0
5835	2	0
5847	2	0
5861	13	0
5886	93	0
5889	4	0
5890	6	0
5895	6	0
5896	11	0
5898	97	0
5899	2	0
5906	7	0
5913	9	0
5915	16	0
5923	27	0
5931	10	0
5942	3	0
5947	6	0
5950	14	0
5951	8	0
5953	29	0
5958	11	0
5961	74	0
5962	3	0
5967	170	0
5969	71	0
5973	12	0
5975	1	0
5980	2	0
5984	11	0
5988	94	0
5989	5	0
5997	16	0
6009	4	0
6012	28	0
6013	2	0
6014	27	0
6025	14	0
6030	26	0
6033	11	0
6035	9	0
6036	9	0
6037	62	0
6040	5	0
6043	9	0
6049	4	0
6053	71	0
6059	19	0
6060	1	0
6062	7	0
6064	27	0
6075	5	0
6078	3	0
6085	3	0
6090	11	0
6093	8	0
6094	134	0
6102	4	0
6104	3	0
6105	6	0
6109	6	0
6111	30	0
6123	63	0
6128	1	0
6131	15	0
6138	16	0
6146	3	0
6147	85	0
6152	7	0
6158	67	0
6159	15	0
6162	12	0
6167	9	0
6168	36	0
6174	19	0
6179	17	0
6182	1	0
6183	53	0
6191	1	0
6192	36	0
6197	23	0
6204	108	0
6211	8	0
6217	9	0
6231	27	0
6237	4	0
6242	19	0
6252	12	0
6254	3	0
6258	8	0
6263	25	0
6273	2	0
6284	3	0
6286	34	0
6297	22	0
6303	10	0
6306	17	0
6313	4	0
6314	2	0
6317	35	0
6318	17	0
6320	48	0
6326	6	0
6330	8	0
6335	6	0
6339	29	0
6341	14	0
6346	28	0
6356	16	0
6358	13	0
6368	3	0
6377	88	8
6384	11	0
6386	27	0
6387	12	0
6389	260	0
6391	81	0
6396	14	0
6398	12	0
6404	178	0
6410	26	0
6419	8	0
6420	11	0
6422	13	0
6423	97	0
6429	35	0
6442	13	0
6447	1	0
6449	20	0
6450	1	0
6453	28	0
6455	9	0
6456	2	0
6459	90	0
6464	11	0
6468	4	0
6472	12	0
6480	139	0
6487	16	0
6492	5	0
6499	4	0
6501	4	0
6510	8	0
6514	3	0
6515	27	0
6518	1	0
6522	14	0
6528	2	0
6531	36	0
6532	23	0
6533	10	0
6535	20	0
6536	20	0
6539	21	0
6540	437	0
6543	1	0
6545	3	0
6564	37	0
6565	4	0
6566	5	0
6568	68	0
6577	5	0
6581	33	0
6586	18	0
6588	1	0
6595	26	0
6601	9	0
6610	121	0
6621	10	0
6622	6	0
6624	31	0
6632	4	0
6635	1	0
6646	13	0
6649	53	0
6653	16	0
6658	3	0
6669	4	0
6670	36	0
6671	25	0
6672	3	0
6673	11	0
6676	21	0
6678	25	0
6680	35	0
6684	1	0
6688	14	0
6690	1	0
6694	31	0
6702	15	0
6705	16	0
6706	104	0
6713	7	0
6714	43	0
6722	5	0
6724	212	0
6726	9	0
6728	7	0
6729	40	0
6736	7	0
6739	3	0
6750	2	0
6764	14	0
6774	40	0
6782	25	0
6785	3	0
6786	9	0
6794	25	0
6800	23	0
6814	15	0
6815	7	0
6821	7	0
6828	7	0
6831	17	0
6832	4	0
6839	19	0
6840	49	0
6843	25	0
6850	8	0
6859	6	0
6863	10	0
6869	21	0
6871	15	0
6874	1	0
6879	6	0
6880	15	0
6881	25	0
6888	10	0
6905	11	0
6906	10	0
6910	43	0
6914	5	0
6917	4	0
6927	34	0
6928	4	0
6940	1	0
6941	8	0
6945	3	0
6946	2	0
6952	7	0
6956	4	0
6959	23	0
6961	6	0
6969	32	0
6975	7	0
6977	123	0
6978	71	0
6980	4	0
6984	12	0
6987	7	0
6992	11	0
7003	7	0
7011	3	0
7012	14	0
7013	42	0
7021	4	0
7024	7	0
7026	8	0
7036	14	0
7037	7	0
7045	69	0
7057	10	0
7063	11	0
7065	8	0
7073	8	0
7075	11	0
7076	6	0
7079	50	0
7081	14	0
7082	74	0
7087	80	0
7093	15	0
7102	65	0
7105	66	0
7114	4	0
7120	16	0
7122	15	0
7123	5	0
7128	8	0
7130	15	0
7131	5	0
7132	12	0
7134	10	0
7138	14	0
7142	3	0
7149	10	0
7150	29	0
7155	39	0
7158	30	0
7177	5	0
7178	37	0
7180	2	0
7182	31	0
7185	150	0
7188	13	0
7216	7	0
7218	9	0
7226	24	0
7234	7	0
7236	10	0
7251	31	0
7259	53	0
7263	7	0
7267	43	0
7272	1	0
7274	95	0
7280	24	0
7282	65	0
7284	5	0
7289	3	0
7297	11	0
7298	1	0
7300	8	0
7301	55	0
7302	4	0
7305	40	0
7306	2	0
7307	8	0
7315	36	0
7316	34	0
7317	5	0
7323	1	0
7324	8	0
7326	24	0
7327	18	0
7328	15	0
7337	125	0
7338	145	0
7339	2	0
7341	12	0
7347	2	0
7348	38	0
7349	25	0
7352	28	0
7357	17	0
7362	1	0
7363	19	0
7365	8	0
7367	21	0
7373	65	1
7374	60	0
7375	8	0
7377	10	0
7378	3	0
7382	1	0
7385	1	0
7392	3	0
7395	49	0
7397	23	0
7408	14	0
7415	3	0
7420	10	0
7421	18	0
7423	57	0
7430	44	0
7434	19	0
7435	13	0
7442	229	0
7445	4	0
7446	4	0
7448	48	0
7450	33	0
7456	21	0
7470	10	0
7472	38	0
7477	18	0
7486	6	0
7495	5	0
7497	3	0
7502	9	0
7513	10	0
7515	7	0
7517	2	0
7526	5	0
7530	7	0
7532	8	0
7534	11	0
7538	59	0
7542	16	0
7547	2	0
7551	21	0
7563	1	0
7572	90	0
7574	6	0
7576	8	0
7577	74	0
7586	24	0
7588	28	0
7589	26	0
7594	18	0
7605	13	0
7609	6	0
7611	2	0
7613	3	0
7617	20	0
7619	40	0
7621	12	0
7625	34	0
7629	5	0
7632	56	0
7634	22	0
7639	47	0
7641	61	0
7642	10	0
7648	20	0
7649	7	0
7652	9	0
7654	3	0
7662	8	0
7669	14	0
7675	5	0
7678	1	0
7679	2	0
7684	1	0
7694	7	0
7696	9	0
7697	15	0
7702	3	0
7707	33	0
7713	95	0
7724	108	0
7727	24	0
7728	8	0
7731	45	0
7734	118	0
7739	1	0
7741	37	0
7753	19	0
7767	5	0
7771	1	0
7774	10	0
7777	46	0
7783	1	0
7784	3	0
7788	8	0
7789	1	0
7806	10	0
7807	128	0
7815	26	0
7822	41	0
7824	18	0
7842	20	0
7844	26	0
7847	52	0
7866	14	0
7867	30	0
7870	46	0
7876	4	0
7878	28	0
7885	12	0
7887	1	0
7901	25	0
7905	1	0
7909	50	0
7914	10	0
7915	7	0
7919	26	0
7923	6	0
7927	2	0
7933	2	0
7937	8	0
7940	8	0
7941	5	0
7943	22	0
7946	28	0
7948	20	0
7955	28	0
7961	2	0
7962	56	0
7966	5	0
7970	8	0
7973	36	0
7975	29	0
7982	9	0
7985	1	0
7992	19	0
7995	6	0
8005	6	0
8012	124	0
8018	65	0
8029	8	0
8035	37	0
8043	13	0
8045	9	0
8046	5	0
8049	4	0
8050	29	0
8053	5	0
8054	7	0
8056	18	0
8067	12	0
8073	1	0
8076	18	0
8077	3	0
8082	6	0
8084	6	0
8089	24	0
8090	42	0
8098	51	0
8110	1	0
8115	15	0
8117	90	0
8118	40	0
8120	74	0
8132	1	0
8148	5	0
8151	9	0
8166	1	0
8172	10	0
8176	10	0
8180	4	0
8184	20	0
8185	16	0
8186	31	0
8192	6	0
8197	7	0
8209	13	0
8216	1	0
8222	13	0
8228	39	0
8230	11	0
8235	45	0
8239	64	0
8241	18	0
8244	64	0
8249	41	0
8250	71	0
8260	16	0
8261	30	0
8270	6	0
8275	150	0
8278	62	0
8282	13	0
8286	1	0
8288	5	0
8296	81	0
8307	9	0
8311	9	0
8312	3	0
8316	15	0
8318	13	0
8322	16	0
8328	42	0
8334	27	0
8335	1	0
8346	6	0
8347	20	0
8353	57	0
8355	4	0
8358	13	0
8372	9	0
8375	35	0
8377	44	0
8378	13	0
8379	10	0
8385	9	0
8387	29	0
8388	22	0
8389	4	0
8400	7	0
8401	17	0
8412	26	0
8415	3	0
8417	6	0
8418	3	0
8427	14	0
8430	3	0
8434	5	0
8436	22	0
8439	85	0
8443	5	0
8465	4	0
8468	16	0
8469	64	0
8472	2	0
8477	4	0
8478	2	0
8484	12	0
8485	31	0
8489	89	0
8496	9	0
8498	18	0
8504	12	0
8513	5	0
8515	20	0
8517	29	0
8518	12	0
8520	9	0
8522	24	0
8534	6	0
8553	23	0
8556	19	0
8567	46	0
8568	16	0
8569	2	0
8602	15	0
8605	12	0
8608	81	0
8609	2	0
8614	7	0
8623	28	0
8626	33	0
8637	9	0
8646	25	0
8649	7	0
8651	13	0
8652	3	0
8654	39	0
8658	4	0
8660	1	0
8662	8	0
8670	5	0
8671	56	0
8680	7	0
8688	1	0
8690	16	0
8693	155	0
8695	4	0
8703	21	0
8708	37	0
8720	29	0
8723	18	0
8725	4	0
8726	6	0
8741	5	0
8745	249	0
8746	1	0
8748	3	0
8764	1	0
8765	1	0
8772	24	0
8777	2	0
8778	19	0
8781	5	0
8787	6	0
8789	156	0
8791	28	0
8797	5	0
8798	83	1
8806	20	0
8811	25	0
8813	25	0
8815	63	0
8822	19	0
8824	25	0
8830	32	0
8837	3	0
8839	40	0
8848	19	0
8850	53	0
8875	17	0
8881	12	0
8882	1	0
8883	6	0
8884	1	0
8888	87	0
8889	5	0
8899	3	0
8900	1	0
8911	41	0
8912	74	0
8917	20	0
8918	11	0
8921	25	0
8926	16	0
8937	2	0
8949	9	0
8953	19	0
8955	4	0
8956	9	0
8960	4	0
8962	21	0
8971	2	0
8974	2	0
8978	21	0
8983	7	0
8984	84	0
8991	15	0
8992	51	0
8994	6	0
8996	5	0
9002	32	0
9009	9	0
9018	112	0
9020	27	0
9021	22	0
9031	10	0
9038	18	0
9041	2	0
9045	2	0
9049	66	0
9062	13	0
9068	32	0
9079	2	0
9084	8	0
9091	28	0
9092	11	0
9104	39	0
9105	4	0
9113	35	0
9135	15	0
9140	7	0
9147	4	0
9155	493	0
9156	79	0
9162	11	0
9164	31	0
9166	4	0
9176	61	0
9178	121	0
9187	114	0
9188	37	0
9191	10	0
9200	2	0
9206	1	0
9220	11	0
9231	67	0
9232	10	0
9234	3	0
9237	117	0
9240	36	0
9241	15	0
9242	1	0
9245	39	0
9247	23	0
9248	32	0
9251	17	0
9254	2	0
9262	114	0
9263	334	0
9264	37	0
9267	148	0
9269	177	0
9274	3	0
9279	8	0
9285	21	0
9298	15	0
9303	15	0
9309	51	0
9313	7	0
9321	4	0
9322	16	0
9323	36	0
9332	2	0
9339	12	0
9342	6	0
9343	13	0
9344	21	0
9349	2	0
9352	3	0
9355	3	0
9356	75	0
9357	15	0
9359	6	0
9363	20	0
9384	6	0
9385	34	0
9397	21	0
9398	10	0
9410	62	0
9411	32	0
9415	25	0
9419	12	0
9422	1	0
9423	29	0
9426	22	0
9428	10	0
9435	48	0
9457	15	0
9461	3	0
9475	68	0
9476	43	0
9479	6	0
9484	4	0
9486	13	0
9488	29	0
9490	2	0
9492	137	0
9495	3	0
9498	7	0
9499	10	0
9501	8	0
9504	7	0
9513	2	0
9514	2	0
9515	145	0
9517	7	0
9530	2	0
9538	33	0
[truncated: 201,444 more rows]
