# Supplementary material for: Acquired resistance to combined BET and CDK4/6 inhibition in triple-negative breast cancer
Source: Nat Commun. 2020 May 11;11:2350. doi: 10.1038/s41467-020-16170-3 (PMC7214447; doi:10.1038/s41467-020-16170-3)
Supplement: Supplementary file 14 — Supplementary Mathematical Model Code [file 41467_2020_16170_MOESM14_ESM.zip › Source code/parameters/params.txt]

1e-1	1e-2
1e-1	5e-3
1e-1	1e-3
1e-1	5e-4
1e-1	1e-4
1e-1	5e-5
1e-1	1e-5
1e-1	5e-6
1e-1	1e-6
5e-2	1e-2
5e-2	5e-3
5e-2	1e-3
5e-2	5e-4
5e-2	1e-4
5e-2	5e-5
5e-2	1e-5
5e-2	5e-6
5e-2	1e-6
1e-2	1e-2
1e-2	5e-3
1e-2	1e-3
1e-2	5e-4
1e-2	1e-4
1e-2	5e-5
1e-2	1e-5
1e-2	5e-6
1e-2	1e-6
5e-3	1e-2
5e-3	5e-3
5e-3	1e-3
5e-3	5e-4
5e-3	1e-4
5e-3	5e-5
5e-3	1e-5
5e-3	5e-6
5e-3	1e-6
1e-3	1e-2
1e-3	5e-3
1e-3	1e-3
1e-3	5e-4
1e-3	1e-4
1e-3	5e-5
1e-3	1e-5
1e-3	5e-6
1e-3	1e-6
5e-4	1e-2
5e-4	5e-3
5e-4	1e-3
5e-4	5e-4
5e-4	1e-4
5e-4	5e-5
5e-4	1e-5
5e-4	5e-6
5e-4	1e-6
1e-4	1e-2
1e-4	5e-3
1e-4	1e-3
1e-4	5e-4
1e-4	1e-4
1e-4	5e-5
1e-4	1e-5
1e-4	5e-6
1e-4	1e-6
5e-5	1e-2
5e-5	5e-3
5e-5	1e-3
5e-5	5e-4
5e-5	1e-4
5e-5	5e-5
5e-5	1e-5
5e-5	5e-6
5e-5	1e-6
1e-5	1e-2
1e-5	5e-3
1e-5	1e-3
1e-5	5e-4
1e-5	1e-4
1e-5	5e-5
1e-5	1e-5
1e-5	5e-6
1e-5	1e-6
5e-6	1e-2
5e-6	5e-3
5e-6	1e-3
5e-6	5e-4
5e-6	1e-4
5e-6	5e-5
5e-6	1e-5
5e-6	5e-6
5e-6	1e-6
1e-6	1e-2
1e-6	5e-3
1e-6	1e-3
1e-6	5e-4
1e-6	1e-4
1e-6	5e-5
1e-6	1e-5
1e-6	5e-6
1e-6	1e-6
