# Supplementary material for: Acquired resistance to combined BET and CDK4/6 inhibition in triple-negative breast cancer
Source: Nat Commun. 2020 May 11;11:2350. doi: 10.1038/s41467-020-16170-3 (PMC7214447; doi:10.1038/s41467-020-16170-3)
Supplement: Supplementary file 14 — Supplementary Mathematical Model Code [file 41467_2020_16170_MOESM14_ESM.zip › Source code/README.txt]

# System requirements
R (tested on version 3.6.2)
High performance computing cluster (optional)

# Getting started
1. ‘local-simulation.r’ contains the main code to run the simulation. 
Set the working directory as the path for the ‘Source code’ folder and
the ‘drug_to_run’ option as “JQ1” or “Palbociclib”.
2. ‘params.txt’ contains the set of parameters for rho (first column) 
and mu (second column) with which to run simulations in parallel. This 
list can be modified as necessary.
3. 'Rsimulation.sh' contains the script for submitting simulations to 
run in parallel on a computing cluster (preferred). Set the 
‘DRUG_TO_RUN’ option as 'JQ1' or 'Palbociclib'. If modifying the list 
of parameters in 'params.txt', you will also need to update the number
of job IDs in 'Rsimulation.sh'.

# Run
To run a single simulation on one set of parameters for rho and mu,
	Rscript src/local-simulation.r <RHO> <MU>
	
To run simulations in parallel on a computing cluster (preferred),
submit 'Rsimulation.sh' to your job scheduler. For example,
	qsub Rsimulation.sh

# Expected output
The simulation will output matrices of the barcode frequencies after 
passages 2, 4, 6, 11, and 18 as txt files to the directory 
'output/DRUG_TO_RUN/RHO.MU'.
Files will be named 'DRUG_TO_RUN-REP_P#.txt' where REP is the replicate
plate number (1, 2, 3) and # is the passage number (2, 4, 6, 11, 18). 
Results will contain the barcode ID (column 1), the number of sensitive
cells (column 2), and the number of resistant cells (column 3).
The simulation will also output the passage schedule (in days) to 
stdout.
