# Supplementary material for: Acquired resistance to combined BET and CDK4/6 inhibition in triple-negative breast cancer
Source: Nat Commun. 2020 May 11;11:2350. doi: 10.1038/s41467-020-16170-3 (PMC7214447; doi:10.1038/s41467-020-16170-3)
Supplement: Supplementary file 14 — Supplementary Mathematical Model Code [file 41467_2020_16170_MOESM14_ESM.zip › Source code/Rsimulation.sh]

#!/bin/bash
 
# SGE Options
#$ -S /bin/bash
#$ -cwd

############### Set this as the number of parameter sets ##############
#$ -t 1-99

################# Set this as 'JQ1' or 'Palbociclib' ##################
DRUG_TO_RUN='JQ1'

INPUTFILE='parameters/params.txt'
PARAM=$(awk "NR==$SGE_TASK_ID" $INPUTFILE)
RHO=$(echo $PARAM | awk '{print $1}')
MU=$(echo $PARAM | awk '{print $2}')

DIR="output/$DRUG_TO_RUN/$RHO.$MU/"

if [ ! -e "$DIR" ]
then
	mkdir "$DIR"
fi

if [ -z "$(ls -A $DIR)" ]
then
	Rscript src/local-simulation.r $RHO $MU
else
	echo "Run is already done: $RHO $MU"
fi
