# Supplementary material for: Acquired resistance to combined BET and CDK4/6 inhibition in triple-negative breast cancer
Source: Nat Commun. 2020 May 11;11:2350. doi: 10.1038/s41467-020-16170-3 (PMC7214447; doi:10.1038/s41467-020-16170-3)
Supplement: Supplementary file 14 — Supplementary Mathematical Model Code [file 41467_2020_16170_MOESM14_ESM.zip › Source code/src/functions_for_sim.R]

### Two-type birth-death model of barcode selection
### Functions for simulation
# Copyright (C) 2020  Jennifer Y. Ge, Thomas O. McDonald

# This program is free software: you can redistribute it and/or modify
# it under the terms of the GNU General Public License as published by
# the Free Software Foundation, either version 3 of the License, or
# (at your option) any later version.

# This program is distributed in the hope that it will be useful,
# but WITHOUT ANY WARRANTY; without even the implied warranty of
# MERCHANTABILITY or FITNESS FOR A PARTICULAR PURPOSE.  See the
# GNU General Public License for more details.

# You should have received a copy of the GNU General Public License
# along with this program.  If not, see <https://www.gnu.org/licenses/>.


### Get sensitive rate --------------------------------------------------------
get_sensitive_rate <- function(rho, time, initial_tot_pop, tot_pop,
		res_growth_rate){
	1/time * log((tot_pop - rho * exp(res_growth_rate*time) * initial_tot_pop) /
         ((1 - rho) * initial_tot_pop))
}

### functions for no-mutation binomial-negative binomial  ---------------------
### from Rick Durrett's book  -------------------------------------------------
.alpha <- function(birthrate, deathrate, timeran){
	(deathrate * exp((birthrate - deathrate) * timeran) - deathrate) /
	(birthrate * exp((birthrate - deathrate) * timeran) - deathrate)
}

.beta <- function(birthrate, deathrate, timeran){
	(birthrate * exp((birthrate - deathrate) * timeran) - birthrate) /
	(birthrate * exp((birthrate - deathrate) * timeran) - deathrate)
}

### BNB algorithm -------------------------------------------------------------
single_passage_no_mutation <- function(cell_count, barcodes, runtime, birthrate, 
		deathrate){
	alph <- .alpha(birthrate, deathrate, runtime)
	bet <- .beta(birthrate, deathrate, runtime)
	
	# potentially faster way to generate random numbers with varying parameters
	r <- runif(sum(cell_count > 0), 0, 1)
	cell_count[cell_count > 0] <- qbinom(r, cell_count[cell_count > 0], 1 - 
		alph[barcodes[cell_count > 0]])
	r <- runif(sum(cell_count > 0), 0, 1)
	cell_count[cell_count > 0] <- cell_count[cell_count > 0] + qnbinom(r, 
		cell_count[cell_count > 0], 1 - bet[barcodes[cell_count > 0]])
	return(cell_count)
}

single_passage_no_mutation_no_extinction <- function(cell_count, barcodes, 
		runtime, birthrate, deathrate){
	alph <- .alpha(birthrate, deathrate, runtime)
	bet <- .beta(birthrate, deathrate, runtime)
	
	# determine the 0 probabilities for all cells
	zero_probs <- pbinom(0, cell_count[cell_count > 0], 1 - 
		alph[barcodes[cell_count > 0]])
	# generate uniform r.v.s conditioned on non-zero probabilities for the 
	# associated binomial transformation
	r <- runif(sum(cell_count > 0), zero_probs, 1)
	# Generate new cell counts that can't be zero
	cell_count[cell_count > 0] <- qbinom(r, cell_count[cell_count > 0], 1- 
		alph[barcodes[cell_count > 0]])
	r <- runif(sum(cell_count > 0), 0, 1)
	cell_count[cell_count > 0] <- cell_count[cell_count > 0] + qnbinom(r, 
		cell_count[cell_count > 0], 1 - bet[barcodes[cell_count > 0]])
	return(cell_count)
}

.R <- function(b, d, mu){
	sqrt( (b - d)^2 + (2*b + 2*d + mu)*mu )
}

.W <- function(b, d, mu){
	b + d + mu
}

.Ct <- function(t, R){
	cosh(R * t / 2)
}

.St <- function(t, R){
	sinh(R * t / 2)
}

.t_m <- function(r, n0, b, d, R, W){
	x <- 1 / R * log( (r ^ (1 / n0) * (R - W + 2 * b) + (- W - R + 2 * d)) /
                      (r ^ (1 / n0) * (-R - W + 2 * b) + (- W + R + 2 * d)) )
	x[is.nan(x)] <- Inf
	x
}

.t_e <- function(r, n0, b, d, R, W){
	x <- 1 / R * log( (W - R - 2 * d * r^(-1 / n0)) /
                      (W + R - 2 * d * r^(-1 / n0)) )
	x[is.nan(x)] <- Inf
	x
}

p_m <- function(t, b, d, R, W){
	(R * .Ct(t, R) + 2 * d * .St(t, R) - W * .St(t, R)) /
    (R * .Ct(t, R) - 2 * b * .St(t, R) + W * .St(t, R))
}

p_e <- function(t, b, d, R, W){
	( d * (1 - p_m(t, b, d, R, W)) ) /
    ( W - d - b * p_m(t, b, d, R, W) )
}

single_passage_with_mutation <- function(passage_time, cellMat, sens_birth_rate, 
		sens_death_rate, res_birth_rate, res_death_rate, mutation_prob){
	# arguments:
	#   passage_time - length of passage
	#   cellMat - matrix with 1st col = index, 2nd col = numb sensitive,
	#             3rd = num resistant
	#   all rates for sensitive, resistant, and mutation
	# returns: Matrix with updated numbers
	
	# Birth rate is adjusted by the probability of not mutating when considering
	# mutation scenario
	sens_birth_rate_wmut <- sens_birth_rate * (1 - mutation_prob)
	sens_mut_rate <- sens_birth_rate * mutation_prob
	
	# Begin by updating resistant cells with no mutation passage
	cellMat[,3] <- single_passage_no_mutation(cellMat[,3], cellMat[,1], 
		passage_time, res_birth_rate, res_death_rate)
	
	# Use only the subset that will be updated
	sens_cell_count <- cellMat[cellMat[,2] > 0, 2]
	sens_barcodes <- cellMat[cellMat[,2] > 0, 1]
	
	# Collect parameters that don't depend on time for sensitive cells
	R_val <- .R(sens_birth_rate_wmut, sens_death_rate, sens_mut_rate)
	W_val <- .W(sens_birth_rate_wmut, sens_death_rate, sens_mut_rate)
	
	# Sample from U(0,1) distribution
	r <- runif(length(sens_cell_count))
	
	# Find sensitive barcodes that go extinct before next mutation
	# flag them with a TRUE if went extinct
	extinct_flag <- r < ((R_val[sens_barcodes] - W_val[sens_barcodes] + 2 * 
		sens_death_rate[sens_barcodes]) / (R_val[sens_barcodes] + 
		W_val[sens_barcodes] - 2 * sens_birth_rate_wmut[sens_barcodes])
		)^sens_cell_count
	
	# Get next mutation times and extinction times for sensitive
	# Note: If extinction, mutation time = Inf. If mutation, extinction time 
	# = Inf.
	mutation_times <- .t_m(r, sens_cell_count, 
		sens_birth_rate_wmut[sens_barcodes], sens_death_rate[sens_barcodes],
        R_val[sens_barcodes], W_val[sens_barcodes])
	extinction_times <- .t_e(r, sens_cell_count, 
		sens_birth_rate_wmut[sens_barcodes], sens_death_rate[sens_barcodes],
        R_val[sens_barcodes], W_val[sens_barcodes])
	
	# These are the cells that are alive but did not mutate during this time
	# They will undergo normal expansion along with their resistant counterparts
	nomutation_flag <- rep(FALSE, length(sens_cell_count))
	nomutation_flag[which(!extinct_flag)] <-
		mutation_times[which(!extinct_flag)] > passage_time
	nomutation_flag[which(extinct_flag)] <-
		extinction_times[which(extinct_flag)] > passage_time
	# Update all sensitive barcodes with mutation or extinction times beyond the 
	# passage time using the old algorithm
	sens_cell_count[nomutation_flag] <- 
		single_passage_no_mutation_no_extinction(
		sens_cell_count[nomutation_flag], sens_barcodes[nomutation_flag], 
		passage_time, sens_birth_rate, sens_death_rate)
	
	# Update all sensitive barcodes that went extinct with a 0
	sens_cell_count[extinct_flag & !nomutation_flag] <- 0
	
	# These are the cells that will have mutations - work with these
	tracked_cell_count <- sens_cell_count[!extinct_flag & !nomutation_flag]
	tracked_barcodes <- sens_barcodes[!extinct_flag & !nomutation_flag]
	tracked_times <- mutation_times[!extinct_flag & !nomutation_flag]
	res_cells <- rep(0, length(tracked_cell_count))
	
	current_time <- 0
	while((current_time < passage_time) & (sum(tracked_cell_count) > 0)){
		# If all possible next times are all greater than the passage_time, 
		# update the remainder and exit
		if(all(na.omit(current_time + tracked_times) > passage_time)){
			tracked_cell_count <- single_passage_no_mutation_no_extinction(
				tracked_cell_count, tracked_barcodes,
				passage_time - current_time,
				sens_birth_rate, sens_death_rate)
			break
		}
		
		#1 Find next mutation time
		next_mutant_index <- which.min(tracked_times)
		
		# If pick a class that is extinct, set tracked_times to Inf
		if(tracked_cell_count[next_mutant_index] == 0){
			tracked_times[next_mutant_index] <- Inf
			next
		}
		
		next_time <- tracked_times[next_mutant_index]
		if(current_time + next_time > passage_time){
			# update all for remaining passage time and end simulation
			tracked_cell_count <- single_passage_no_mutation_no_extinction(
				tracked_cell_count, tracked_barcodes,
				passage_time - current_time,
				sens_birth_rate, sens_death_rate)
			break
		}
		
		# 2 Update current time
		current_time <- current_time + next_time
		# update next time of mutations for all other classes
		tracked_times <- tracked_times - next_time
		
		# 3 Update population of cell that mutated
		n0 <- tracked_cell_count[next_mutant_index]
		m <- rbinom(1, n0 - 1, 1 - (p_e(next_time, 
			sens_birth_rate_wmut[tracked_barcodes[next_mutant_index]],
        	sens_death_rate[tracked_barcodes[next_mutant_index]],
            R_val[tracked_barcodes[next_mutant_index]],
            W_val[tracked_barcodes[next_mutant_index]]) / p_m(next_time, 
            sens_birth_rate_wmut[tracked_barcodes[next_mutant_index]],
            sens_death_rate[tracked_barcodes[next_mutant_index]],
            R_val[tracked_barcodes[next_mutant_index]],
            W_val[tracked_barcodes[next_mutant_index]])))
		n <- m + 1 + rnbinom(1, m+2, 1 - 
			sens_birth_rate_wmut[tracked_barcodes[next_mutant_index]] *
            p_e(next_time, 
            sens_birth_rate_wmut[tracked_barcodes[next_mutant_index]],
            sens_death_rate[tracked_barcodes[next_mutant_index]],
            R_val[tracked_barcodes[next_mutant_index]],
            W_val[tracked_barcodes[next_mutant_index]]) /
            sens_death_rate[tracked_barcodes[next_mutant_index]])
		
		tracked_cell_count[next_mutant_index] <- n
		
		# 4 Update population of all other sensitive barcodes
		tracked_cell_count[-next_mutant_index] <-
			single_passage_no_mutation_no_extinction(
					tracked_cell_count[-next_mutant_index],
					tracked_barcodes[-next_mutant_index],
					next_time, sens_birth_rate, sens_death_rate)
		
		# 5 create population of new resistant cell with the remaining time 
		# until passage and add to current population
		res_cells[next_mutant_index] <- res_cells[next_mutant_index] +
			single_passage_no_mutation(1, tracked_barcodes[next_mutant_index], 
			passage_time - current_time, res_birth_rate, res_death_rate)
		
		# Simulate next time for the mutated class
		r_new <- runif(1, 0, 1)
		# If new time simulated leads cell to extinction before next mutation, 
		# set time to Inf
		if(r_new < ((R_val[tracked_barcodes[next_mutant_index]] -
				W_val[tracked_barcodes[next_mutant_index]] + 2 * 
				sens_death_rate[tracked_barcodes[next_mutant_index]]) /
				(R_val[tracked_barcodes[next_mutant_index]] + 
				W_val[tracked_barcodes[next_mutant_index]] - 2 * 
				sens_birth_rate_wmut[tracked_barcodes[next_mutant_index]])) ^
				tracked_cell_count[next_mutant_index]) {
			tracked_times[next_mutant_index] <- Inf
		} else {
			tracked_times[next_mutant_index] <- .t_m(r_new, 
			    tracked_cell_count[next_mutant_index],
                sens_birth_rate_wmut[tracked_barcodes[next_mutant_index]],
                sens_death_rate[tracked_barcodes[next_mutant_index]],
                R_val[tracked_barcodes[next_mutant_index]],
                W_val[tracked_barcodes[next_mutant_index]])
		}
	}
	
	# Add on newly formed resistant cells to matrix
	res_cell_count <- rep(0, length(sens_cell_count))
	res_cell_count[!extinct_flag & !nomutation_flag] <- res_cells
	cellMat[cellMat[,2]>0, 3] <- cellMat[cellMat[,2]>0, 3] + res_cell_count
	
	# Plug in values to matrix to return
	sens_cell_count[!extinct_flag & !nomutation_flag] <- tracked_cell_count
	cellMat[cellMat[,2]>0, 2] <- sens_cell_count
	
	return(cellMat)
}

### Sampling for plates ------------------------------------------------------
sample_from_plate <- function(cellMat, sample_size, freezedown=F){
	# if not enough cells to get the sample_size from multinomial, then
	# take all cells
	if(sum(cellMat[,2:3]) < sample_size){
		return(cellMat)
	}
	
	cellcounts <- as.numeric(cellMat[,2:3])
	cellids <- rep(1:length(cellcounts), cellcounts)
	subsample <- sort(sample(cellids, sample_size, replace=FALSE))
	subsample <- table(subsample)
	samples <- rep(0, length(cellcounts))
	samples[as.numeric(names(subsample))] <- subsample
	if (freezedown==T){
		split <- freeze <- cellMat
		split[,2:3] <- matrix(samples, ncol = 2, byrow = FALSE)
		freeze[,2:3] <- cellMat[,2:3] - split[,2:3]
		split <- split[rowSums(split[,2:3, drop=FALSE]) > 0,, drop = FALSE]
		freeze <- freeze[rowSums(freeze[,2:3, drop=FALSE]) > 0,, drop = FALSE]
		return(list(split=split, freeze=freeze))
	} else {
		cellMat[,2:3] <- matrix(samples, ncol = 2, byrow = FALSE)
		cellMat <- cellMat[rowSums(cellMat[,2:3, drop=FALSE]) > 0,, drop = 
			FALSE]
		# if single plate, creates a 3d array - need to reduce to 2d
		return(cellMat)
	}
}

sample_from_expansion <- function(cellMat, sample_size, num_samples){
	if(num_samples > 1){
		replicate(num_samples, sample_from_plate(cellMat, sample_size))
	} else {
		list(sample_from_plate(cellMat, sample_size))
	}
}
