# Supplementary material for: Acquired resistance to combined BET and CDK4/6 inhibition in triple-negative breast cancer
Source: Nat Commun. 2020 May 11;11:2350. doi: 10.1038/s41467-020-16170-3 (PMC7214447; doi:10.1038/s41467-020-16170-3)
Supplement: Supplementary file 14 — Supplementary Mathematical Model Code [file 41467_2020_16170_MOESM14_ESM.zip › Source code/src/local-simulation.r]

### Two-type birth-death model of barcode selection
### Simulates barcodes through expansion and treatment with a set of
### parameters mu and rho
# Copyright (C) 2020  Jennifer Y. Ge, Thomas O. McDonald

# This program is free software: you can redistribute it and/or modify
# it under the terms of the GNU General Public License as published by
# the Free Software Foundation, either version 3 of the License, or
# (at your option) any later version.

# This program is distributed in the hope that it will be useful,
# but WITHOUT ANY WARRANTY; without even the implied warranty of
# MERCHANTABILITY or FITNESS FOR A PARTICULAR PURPOSE.  See the
# GNU General Public License for more details.

# You should have received a copy of the GNU General Public License
# along with this program.  If not, see <https://www.gnu.org/licenses/>.


########### Set the working directory as the path for source code folder ###########
setwd("Source code")

####################### Set this as "JQ1" or "Palbociclib" #########################
drug_to_run <- "JQ1"
resistance_cell_line <- paste(drug_to_run, "R", sep="")

# Import the growth and death rate estimates
estimates <- read.csv("parameters/growthestimates.csv")
death_rates <- read.csv("parameters/deathrates.csv")

# Parameters to vary
# rho - proportion of preexisting resistant cells
# mu - probability of a resistant cell appearing
args <- commandArgs(TRUE)
rho <- as.numeric(args[1])
mu <- as.numeric(args[2])

# Import functions for simulation
source("src/functions_for_sim.r")

# Output directory
dir <- paste0("output/", drug_to_run, "/", format(rho, scientific=T), ".", format(mu,
	scientific=T))
dir <- gsub("0", "", dir)
if (!dir.exists(dir)){
	dir.create(dir, recursive=T)
}

# Get resistant and sensitive growth rate estimates
res_drug <- estimates[estimates$Treatment == drug_to_run & estimates$Cell.line ==
	resistance_cell_line,]
res_dmso <- estimates[estimates$Treatment == "DMSO" & estimates$Cell.line == 
	resistance_cell_line,]
sens_drug <- estimates[estimates$Treatment == drug_to_run & estimates$Cell.line == 
	"SUM159b",]
sens_dmso <- estimates[estimates$Treatment == "DMSO" & estimates$Cell.line == 
	"SUM159b",]
res_growth_drug <- res_drug$Estimate
res_growth_dmso <- res_dmso$Estimate

# Calculate estimates of sensitive growth rates accounting for initial sensitive and
# resistant mixture
sens_growth_drug <- get_sensitive_rate(rho, sens_drug$Time, sens_drug$Initial.count,
	sens_drug$Final.count, res_growth_drug)
sens_growth_dmso <- get_sensitive_rate(rho, sens_dmso$Time, sens_dmso$Initial.count,
    sens_dmso$Final.count, res_growth_dmso)

# Get resistant and sensitive death rate estimates
death_rate_sens <- death_rates[death_rates$Treatment=="DMSO", "Death.rate"]
death_rate_jq1 <- death_rates[death_rates$Treatment=="JQ1", "Death.rate"]
death_rate_pal <- death_rates[death_rates$Treatment=="Palbociclib", "Death.rate"]

# Number of unique barcodes
nbc <- 1e6
# Number of post expansion cells
postexcells <- 700e6

# Sample birth and death rates for each barcode from log normal distribution
res_death_drug <- rlnorm(nbc, meanlog = log(death_rate_sens), sd = 0.1*death_rate_sens)
res_birth_drug <- res_death_drug + rlnorm(nbc, meanlog = log(res_growth_drug), sdlog = 
	0.1*res_growth_drug)
sens_death_drug <- rlnorm(nbc, meanlog = log(death_rate_jq1) ,sd = 0.1*death_rate_jq1)
sens_birth_drug <- sens_death_drug + rlnorm(nbc, meanlog = log(sens_growth_drug), sdlog 
	= 0.1*sens_growth_drug)

# Create barcode distribution from sequenced data
load("parameters/barcode_matrix.Rdata")
pre1 <- allmat$Pre1/sum(allmat$Pre1)
pre2 <- allmat$Pre2/sum(allmat$Pre2)
pre3 <- allmat$Pre3/sum(allmat$Pre3)
allpre <- sort((pre1 + pre2 + pre3)/3, decreasing = T)
allpre <- allpre[allpre > 0]
bcdist <- round(allpre*postexcells)
bcdist <- c(bcdist, sort(sample(1:99, nbc - length(bcdist), replace = T, prob = exp(
	-(1:99)/20)), decreasing = T))

# Randomize barcode IDs to frequencies and type
randomize <- sample(nbc, nbc)
expansion_matrix <- matrix(0, nrow = nbc, ncol = 3)
expansion_matrix[,1] <- 1:nbc
expansion_matrix[1:(nbc-rho*nbc), 2] <- bcdist[randomize[1:(nbc-rho*nbc)]]
expansion_matrix[(nbc-rho*nbc+1):nbc, 3] <- bcdist[randomize[(nbc-rho*nbc+1):nbc]]

# Number of cells to seed each plate with
tr_cells_seeded <- 2e6
# Number of replicate plates
num_plates <- 3
# Passages to "sequence" i.e. output barcode results
passage_sequence <- c(2, 4, 6, 11)

######################################################################################
##################################### Simulation #####################################
######################################################################################

# Separate into plates
plateList <- sample_from_expansion(expansion_matrix, tr_cells_seeded, num_plates)

# Passage schedule to output
passage_schedule <- c()

# Loop through periods of passages where cells expand and then are sampled
for(i in 1:18) {
	print(i)
	
	# Start time at 0 days
	t <- 0
	
	# Continue simulating proliferation for 1 day until number of cells exceeds 5e6
 	while(max(sapply(plateList, function(x) sum(x[,2:3]))) < 5e6) {
		plateList <- lapply(plateList, function(x)
			single_passage_with_mutation(1, x, sens_birth_drug, sens_death_drug,
    			res_birth_drug, res_death_drug, mu))
    	t <- t+1
    }
	plateList <- lapply(plateList, function(x) x[rowSums(x[,2:3, drop = FALSE]) > 0, , 
		drop = FALSE])
	
	# Record number of days between passages
	passage_schedule <- c(passage_schedule, t)
	
	# Sample down to 1/4
	plateList <- lapply(plateList, function(x) sample_from_plate(x, sum(x[,2:3])/4, 
		freezedown=T))
	
	# Output barcode results for passage numbers that are sequenced
	if (i %in% passage_sequence){
		write.table(plateList[[1]]$freeze, file=paste0(dir, "/", drug_to_run, "-1_",
			"P", i, ".txt"), sep="\t", row.names=F, col.names=F)
		write.table(plateList[[2]]$freeze, file=paste0(dir, "/", drug_to_run, "-2_", 
			"P", i, ".txt"), sep="\t", row.names=F, col.names=F)
		write.table(plateList[[3]]$freeze, file=paste0(dir, "/", drug_to_run, "-3_", 
			"P", i, ".txt"), sep="\t", row.names=F, col.names=F)
	}
	
	plateList <- list(plateList[[1]]$split, plateList[[2]]$split, plateList[[3]]$split)

}

# Output barcode results for final passage
write.table(plateList[[1]], file=paste0(dir, "/", drug_to_run, "-1_", "P", i, ".txt"), 
	sep="\t", row.names=F, col.names=F)
write.table(plateList[[2]], file=paste0(dir, "/", drug_to_run, "-2_", "P", i, ".txt"), 
	sep="\t", row.names=F, col.names=F)
write.table(plateList[[3]], file=paste0(dir, "/", drug_to_run, "-3_", "P", i, ".txt"), 
	sep="\t", row.names=F, col.names=F)

# Output passage schedule
passage_schedule
